# Supplementary material for: Multimodal decoding of human liver regeneration
Source: Nature. 2024 May 1;630(8015):158–65. doi: 10.1038/s41586-024-07376-2 (PMC11153152; doi:10.1038/s41586-024-07376-2)
Supplement: Supplementary file 4 — Supplementary Tables 1–5 [file 41586_2024_7376_MOESM4_ESM.xlsx]

## Sheet: Table 1
Patient metadata
	Healthy	APAP-ALF	NAE-ALF
Age (yrs)	63.9(±11.0)	41.1(±13.3)	52.8(±11.7)
Sex (M:F)	07:03:00	04:06:00	03:09:00
snRNAseq	n=10	n=10	n=12
ST	n=3	n=2	n=2
multiplex smFISH	n=2	n=2	n=0

## Sheet: Table 2
Lineage signatures
HUMAN snRNA-seq								Migratory Hepatocyte Signature (Human)				ST SPATA2 Zonation
								AKAP12				HUMAN
Endothelia		PECAM1, CDH5, ERG, ENG, CLEC4G, ICAM2, KDR, STAB1, CD34						ITGB1-DT
Mesenchyme		PDGFRB, PDGFRA, ACTA2, COL1A1, COL1A2, COL3A1, DES, DCN						FMNL2				Central	Portal
Hepatocytes		ALB, TTR, TF, HP, HNF4A, CYP2A6						ITGA2				CYP2E1	CYP2A6
Cholangiocytes		EPCAM, KRT19, CD24						TNFAIP8				CYP3A4	CRP
MPs		CD68, ITGAM, ITGAX, HLA-DRA, CSF1R, CD14						PLOD2				ADH1B	SDS
Tcells		CD3D, CD3E, CD3G, CD8A, CD4						ITGAV				CXCL2	CYP2A7
ILCs		KLRF1, KLRC1, GZMA, GZMB, NKG7						BICC1				ADH1A	SLPI
PDCs		LILRA4, CLEC4C, GZMB						TPM1				RBP4	FGA
Bcells		CD79A, CD79B, CD19, MS4A1						KLHL29				ALAS1	A2M
Plasma Bcells		CD79A, JCHAIN, IGHA2						CREB5				ADH4	HAL
Mast cells		KIT, TPSAB1, TPSB2						DTNA				ADH1C	TF
Neuronal cells		NRXN1, NRXN3						MIR4435-2HG				APOH	LBP
RBCs		HBA1, HBA2, HBB						GMDS				AOX1	ACTG1
Cycling		MKI67, CCNA2, CCNB2, STMN1						ANXA2					CP
								NDRG1					KRT18
								GNA13					IGFBP2
HUMAN multiplex smFISH								DGKH
								AL359313.1
Endothelia		PECAM1, RSPO3, PLVAP, STAB2, LYVE1						RAB3B				MOUSE
VSMCs		RGS5, MYH11						MKL1
HSCs		HGF, RELN, TNC						PRKCA				Central	Portal
Hepatocytes		CYP2E1, CYP3A4, SDS, HAL, HNF4A						AL138828.1				Aldh2	Pigr
Central hepatocytes		CYP2E1, CYP3A4, ADH1B						PRAG1				Aldh1a1	Hsd17b13
Portal hepatocytes		SDS, HAL, KRT18						SLC38A1				Cyp2e1	Gls2
Migratory hepatocytes		AKAP12, FMNL2, ITGA2, CREB5, ANXA2, NDRG1, PRAG1, LUCAT1, ASPH, RELN						CYTOR				Gsta3	Hal
Cholangiocytes		KRT19, EPCAM, GPM6A, MUC5B						HKDC1				Cyb5a	Sds
MPs		PTPRC, CD68, CSF1R						PTPRM				Cyp3a11	Aldob
Kupffer cells		CD5L, MARCO, TIMD4						ASAP1				Cyp2c29	Rida
Cycling		MKI67, PCNA, CDK1						FLNB				Elovl3	Hpx
								DUSP5				Ang	Cyp2f2
								SAMD4A				Slco1b2	Uox
MOUSE snRNA-seq								FAT1				Akr1c6	Serpina12
								UBASH3B				Car3	Mup20
Endothelia		Pecam1, Icam2, Cdh5, Kdr, Eng, Flt4, Stab2						MAP4K4				Rgn
Mesenchyme		Pdgfrb, Col1a1, Col1a2, Col3a1, Des, Acta2, Dcn						TXNRD1				Gstm1
Mesothelia		Gpm6a, Msln, Pdpn						LPGAT1				Mup11
Hepatocytes		Alb, Ttr, Tf, Hp, Hnf4a, Apoa1, Cyp2e1						LUCAT1				Sult2a8
Cholangiocytes		Epcam, Cdh1, Krt8, Krt19						MYH9				Csad
Leucocytes		Ptprc, Lyz2, Gzma, Cd3g, Siglech, Cd79a, Csf1r						BCL2L1				Rnase4
MPs		Lyz2, Csf1r, Cd68, Cd5l						SERPINE1				Pon1
Tcells		Cd3g, Cd3e, Cd3d						PALLD				Lect2
ILCs		Gzma, Gzmb						CBLB				Cyp2d9
PDCs		Siglech						PKN2-AS1				Mgst1
CDCs		Cd24a, Clec10a						HIF1A				Cyp2c67
Bcells		Cd79a, Cd79b, Cd19						ASPH
Neutrophils		Cxcr2						ARHGAP12
Cycling		Mki67, Top2a, Ccnb2						FAM13A
								RELN
								ITGB5

## Sheet: Table 3
MARKER GENES
Human healthy hepatocytes									Human hepatocytes									Human cholangiocytes									Human endothelia									Human mesenchyme									Human MPs
	p_val	avg_log2FC	pct.1	pct.2	p_val_adj	cluster	gene			p_val	avg_log2FC	pct.1	pct.2	p_val_adj	cluster	gene			p_val	avg_log2FC	pct.1	pct.2	p_val_adj	cluster	gene			p_val	avg_log2FC	pct.1	pct.2	p_val_adj	cluster	gene			p_val	avg_log2FC	pct.1	pct.2	p_val_adj	cluster	gene			p_val	avg_log2FC	pct.1	pct.2
HAL	0	1.6251	0.951	0.451	0	0	HAL		PPARA	1.07062e-106	0.662686	0.869	0.818	2.70919e-102	0	PPARA		HDAC9	1.37795e-253	1.47084	0.828	0.455	3.48691e-249	0	HDAC9		RELN	0	1.38798	0.969	0.614	0	0	RELN		PLCXD3	1.33688e-121	1.98287	0.63	0.186	3.38297e-117	0	PLCXD3		FMN1	6.16995e-251	1.06888	0.952	0.787
AC007221.2	0	1.22844	0.66	0.277	0	0	AC007221.2		ABCB4	9.0451e-97	0.687563	0.889	0.856	2.28886e-92	0	ABCB4		CREB5	2.03113e-245	1.45024	0.923	0.617	5.13976e-241	0	CREB5		NPL	0	1.24248	0.854	0.401	0	0	NPL		C7	1.10456e-111	1.85563	0.833	0.434	2.79508e-107	0	C7		HS3ST2	3.851e-201	2.61905	0.443	0.12
FGF14	0	1.19207	0.573	0.329	0	0	FGF14		MYOM1	3.01381e-92	0.617531	0.864	0.73	7.62644e-88	0	MYOM1		PSD3	2.75299e-234	1.29562	0.915	0.668	6.96643e-230	0	PSD3		OIT3	3.98768e-267	1.05257	0.92	0.553	1.00908e-262	0	OIT3		NAV3	2.204e-111	1.32536	0.892	0.543	5.57721e-107	0	NAV3		CYP27A1	2.67283e-200	1.48979	0.433	0.116
RAPGEF5	0	1.18714	0.881	0.469	0	0	RAPGEF5		ANGPTL8	7.24669e-77	0.807629	0.531	0.336	1.83377e-72	0	ANGPTL8		FMNL2	7.8912e-226	1.22381	0.92	0.662	1.99687e-221	0	FMNL2		ATRNL1	3.06583e-241	1.17243	0.895	0.539	7.75808e-237	0	ATRNL1		MGAT4C	6.65201e-102	1.7709	0.522	0.129	1.68329e-97	0	MGAT4C		GPNMB	7.36736e-197	1.41904	0.695	0.423
PDE7B	0	1.15481	0.805	0.497	0	0	PDE7B		AFM	1.18508e-71	0.865468	0.83	0.786	2.99885e-67	0	AFM		ITGB1-DT	5.45779e-206	1.28187	0.79	0.42	1.38109e-201	0	ITGB1-DT		NR5A2	9.2051e-221	1.0876	0.926	0.644	2.32935e-216	0	NR5A2		KALRN	1.41336e-100	1.25168	0.894	0.528	3.57652e-96	0	KALRN		TFRC	2.34514e-152	1.70078	0.614	0.358
AFF3	0	1.07403	0.682	0.264	0	0	AFF3		PHKA2	1.29154e-65	0.57649	0.84	0.795	3.26823e-61	0	PHKA2		NCAM1	5.79576e-206	1.53967	0.794	0.434	1.46662e-201	0	NCAM1		STAB2	2.67448e-216	0.899368	0.949	0.596	6.76777e-212	0	STAB2		SPON1	3.31194e-98	1.27797	0.391	0.056	8.38085e-94	0	SPON1		TFPI	8.96396e-144	1.21036	0.442	0.171
SDS	0	0.942172	0.82	0.48	0	0	SDS		FP671120.1	1.06351e-58	0.677551	0.939	0.911	2.69121e-54	0	FP671120.1		ANKRD36C	1.35386e-203	1.22843	0.917	0.69	3.42595e-199	0	ANKRD36C		PRKCA	4.05095e-210	0.859275	0.963	0.75	1.02509e-205	0	PRKCA		CYP7B1	5.9647e-94	1.43131	0.748	0.329	1.50937e-89	0	CYP7B1		SLC22A15	1.40656e-142	0.997243	0.509	0.213
CHST9	0	0.910439	0.495	0.196	0	0	CHST9		ITIH3	3.16336e-56	0.472955	0.949	0.886	8.00489e-52	0	ITIH3		MIR4435-2HG	1.28163e-197	0.98415	0.941	0.725	3.24318e-193	0	MIR4435-2HG		SORBS1	1.81594e-208	0.847784	0.972	0.76	4.59525e-204	0	SORBS1		LAMC3	2.66865e-90	1.14686	0.612	0.21	6.75303e-86	0	LAMC3		ABR	2.56011e-141	0.727615	0.918	0.849
PLCB1	0	0.792434	0.524	0.305	0	0	PLCB1		GMDS-DT	3.93115e-56	0.426798	0.897	0.88	9.94778e-52	0	GMDS-DT		DST	1.67331e-191	0.780127	0.989	0.948	4.2343e-187	0	DST		MRO	5.51559e-199	0.88904	0.478	0.148	1.39572e-194	0	MRO		BICC1	2.92177e-84	1.13758	0.905	0.627	7.39353e-80	0	BICC1		ACP5	7.3222e-141	0.989294	0.415	0.147
GLDC	0	0.783869	0.849	0.604	0	0	GLDC		MST1	2.76554e-52	0.567816	0.857	0.81	6.9982e-48	0	MST1		DTNA	1.03642e-183	0.863498	0.97	0.846	2.62265e-179	0	DTNA		TIAM1	5.04749e-189	0.824631	0.942	0.637	1.27727e-184	0	TIAM1		LINC02388	6.36023e-84	2.1799	0.584	0.226	1.60946e-79	0	LINC02388		ARHGAP10	1.96616e-140	1.04597	0.684	0.441
CYP2A7	0	0.71798	0.604	0.38	0	0	CYP2A7		TF	2.27462e-50	0.660691	0.882	0.794	5.75592e-46	0	TF		ITGA3	1.61258e-172	1.13105	0.761	0.468	4.08064e-168	0	ITGA3		RBM47	9.90665e-185	0.860825	0.781	0.414	2.50688e-180	0	RBM47		PID1	2.22181e-80	1.53925	0.636	0.283	5.6223e-76	0	PID1		ARHGAP22	1.85465e-126	0.749578	0.467	0.183
LINC02197	0	0.703484	0.597	0.344	0	0	LINC02197		SLC25A33	9.3895e-43	0.543797	0.631	0.534	2.37601e-38	0	SLC25A33		ITGB1	3.55144e-172	0.823773	0.947	0.868	8.98691e-168	0	ITGB1		MS4A6A	2.13746e-184	0.61328	0.868	0.466	5.40884e-180	0	MS4A6A		CELF2	6.1568e-79	1.33523	0.631	0.264	1.55798e-74	0	CELF2		MYO1E	3.84013e-126	1.15486	0.625	0.402
ARNTL2	0	0.692081	0.452	0.205	0	0	ARNTL2		NEAT1	1.04714e-40	0.311947	0.999	0.995	2.6498e-36	0	NEAT1		AKAP12	8.96461e-162	1.29021	0.455	0.126	2.26849e-157	0	AKAP12		YES1	2.12154e-181	1.18149	0.928	0.706	5.36856e-177	0	YES1		SLIT2	4.64092e-76	1.28553	0.779	0.418	1.17438e-71	0	SLIT2		CBLB	1.02832e-124	0.893617	0.795	0.663
MTHFD2L	0	0.666637	0.855	0.667	0	0	MTHFD2L		PDE4D	4.55615e-40	0.471246	0.754	0.677	1.15293e-35	0	PDE4D		MYO5B	4.5907e-153	1.01869	0.835	0.643	1.16168e-148	0	MYO5B		AC092155.1	2.88531e-170	0.741723	0.511	0.187	7.30127e-166	0	AC092155.1		FBLN5	1.32236e-75	0.940198	0.655	0.271	3.34623e-71	0	FBLN5		SH3PXD2B	1.0447e-123	0.80994	0.655	0.375
AC007298.2	0	0.650259	0.408	0.084	0	0	AC007298.2		CYP2E1	8.47393e-39	0.477148	0.772	0.679	2.14433e-34	0	CYP2E1		TRIO	9.81987e-148	0.681231	0.969	0.942	2.48492e-143	0	TRIO		LINC02005	1.06417e-168	0.52451	0.257	0.048	2.69289e-164	0	LINC02005		EPHA3	1.61822e-75	1.21602	0.796	0.452	4.09491e-71	0	EPHA3		KCNE1	1.11205e-117	0.969992	0.688	0.463
TSHZ2	0	0.637934	0.977	0.918	0	0	TSHZ2		MFSD2A	5.02561e-35	0.622158	0.614	0.522	1.27173e-30	0	MFSD2A		ADAMTS9	1.13238e-146	1.60112	0.665	0.367	2.86549e-142	0	ADAMTS9		ACSM3	9.13634e-167	1.24654	0.759	0.446	2.31195e-162	0	ACSM3		COL4A4	3.1065e-74	1.14674	0.682	0.331	7.861e-70	0	COL4A4		MYO5A	7.95281e-115	0.674339	0.874	0.801
CYP3A5	0	0.623122	0.996	0.991	0	0	CYP3A5		ABCG5	7.21823e-35	0.413846	0.7	0.656	1.82657e-30	0	ABCG5		MACF1	1.99395e-139	0.600147	0.983	0.967	5.04569e-135	0	MACF1		PPM1H	1.42194e-162	0.835276	0.66	0.321	3.59822e-158	0	PPM1H		LAMA2	3.74746e-73	1.06155	0.956	0.806	9.48294e-69	0	LAMA2		PLA2G7	1.32915e-113	0.886259	0.69	0.488
RUNX1	0	0.555703	0.558	0.311	0	0	RUNX1		NEDD9	8.58215e-35	0.470006	0.537	0.411	2.17171e-30	0	NEDD9		FRMD5	4.93818e-137	1.05449	0.484	0.174	1.24961e-132	0	FRMD5		ANKRD44	1.99197e-162	0.894987	0.836	0.552	5.04068e-158	0	ANKRD44		MIR99AHG	1.74196e-70	1.18457	0.783	0.452	4.40804e-66	0	MIR99AHG		GPR183	5.12943e-112	0.883345	0.314	0.09
PRICKLE2	0	0.531254	0.302	0.111	0	0	PRICKLE2		SLC51A	2.15847e-34	0.478231	0.641	0.536	5.46202e-30	0	SLC51A		IL18	6.20613e-130	0.920508	0.79	0.503	1.57046e-125	0	IL18		DGKG	1.59079e-161	0.643143	0.812	0.422	4.0255e-157	0	DGKG		KIAA1211	1.45497e-67	0.912945	0.674	0.313	3.68181e-63	0	KIAA1211		AHNAK	5.29901e-109	0.881027	0.602	0.346
LONP2	0	0.531045	0.981	0.938	0	0	LONP2		AL357793.1	6.94493e-34	0.399878	0.63	0.512	1.75742e-29	0	AL357793.1		PAM	4.23311e-127	0.796542	0.428	0.151	1.07119e-122	0	PAM		NID1	5.24445e-160	0.837297	0.911	0.639	1.32711e-155	0	NID1		FGF7	1.27329e-66	1.37727	0.361	0.082	3.22207e-62	0	FGF7		SLC11A1	2.15236e-108	0.991375	0.676	0.428
SYT17	0	0.501955	0.605	0.363	0	0	SYT17		EPS8L2	9.98259e-34	0.477264	0.635	0.539	2.52609e-29	0	EPS8L2		PPARD	5.82906e-120	0.874064	0.707	0.446	1.47504e-115	0	PPARD		FHIT	8.31253e-158	0.766303	0.933	0.744	2.10349e-153	0	FHIT		CDH11	1.46082e-64	0.928968	0.552	0.21	3.69662e-60	0	CDH11		SLC18B1	7.05942e-108	0.980803	0.446	0.214
FAM9B	0	0.444469	0.358	0.144	0	0	FAM9B		NSD1	5.74432e-33	0.37871	0.725	0.673	1.4536e-28	0	NSD1		TNFAIP2	8.28568e-120	0.912905	0.717	0.428	2.09669e-115	0	TNFAIP2		AUTS2	3.5003e-157	0.581706	0.996	0.927	8.8575e-153	0	AUTS2		SCN7A	6.56829e-64	1.23489	0.365	0.091	1.6621e-59	0	SCN7A		RPS6KA2	4.39059e-107	1.02113	0.66	0.465
SPATA6L	1.1647e-300	0.559726	0.854	0.674	2.94728e-296	0	SPATA6L		VAV2	7.65238e-33	0.426052	0.75	0.72	1.93643e-28	0	VAV2		KRT7	2.53342e-119	0.733713	0.816	0.535	6.41083e-115	0	KRT7		HIPK2	1.03189e-155	0.619968	0.974	0.816	2.61119e-151	0	HIPK2		CLMP	9.3602e-64	1.0387	0.272	0.04	2.3686e-59	0	CLMP		FAM20C	8.11182e-107	1.20156	0.508	0.273
PCDH9	9.17843e-289	0.652099	0.274	0.098	2.3226e-284	0	PCDH9		PON2	3.85034e-31	0.328306	0.785	0.761	9.74329e-27	0	PON2		SMAD3	1.57578e-114	0.806424	0.879	0.736	3.9875e-110	0	SMAD3		CLEC4M	1.50184e-147	0.548109	0.557	0.228	3.80041e-143	0	CLEC4M		FLRT2	1.01169e-63	1.18615	0.29	0.05	2.56007e-59	0	FLRT2		SLC38A6	1.29286e-106	0.836083	0.698	0.535
GLS2	1.23086e-276	0.323178	0.415	0.204	3.1147e-272	0	GLS2		HSD17B4	4.90118e-31	0.305793	0.79	0.795	1.24024e-26	0	HSD17B4		ADAM9	1.93209e-114	0.722365	0.856	0.674	4.88916e-110	0	ADAM9		P3H2	5.68847e-147	0.753264	0.814	0.489	1.43947e-142	0	P3H2		EFEMP1	4.28822e-63	0.826628	0.583	0.231	1.08513e-58	0	EFEMP1		SLC1A3	9.37061e-106	0.779639	0.829	0.684
FNIP2	1.03147e-270	0.58056	0.788	0.612	2.61013e-266	0	FNIP2		ACADVL	1.10637e-30	0.432343	0.831	0.805	2.79968e-26	0	ACADVL		ASAP1	4.90258e-114	0.762506	0.895	0.78	1.2406e-109	0	ASAP1		AC007100.1	2.54044e-144	0.837798	0.763	0.444	6.42859e-140	0	AC007100.1		GAS7	3.5375e-61	1.02839	0.413	0.122	8.95164e-57	0	GAS7		CPM	6.15085e-105	0.991274	0.779	0.608
TBX15	6.55553e-255	0.345246	0.378	0.18	1.65888e-250	0	TBX15		KIAA1109	1.19646e-30	0.358663	0.761	0.721	3.02765e-26	0	KIAA1109		RASEF	2.06513e-113	0.714842	0.889	0.733	5.2258e-109	0	RASEF		LRMDA	1.69087e-143	0.445629	0.999	0.986	4.27875e-139	0	LRMDA		NEGR1	4.74425e-61	1.73886	0.32	0.074	1.20053e-56	0	NEGR1		ITGAX	6.06366e-102	0.856809	0.644	0.403
PIK3C2G	2.19095e-251	0.386433	0.952	0.886	5.54421e-247	0	PIK3C2G		SLC22A15	1.58119e-30	0.343617	0.524	0.388	4.00121e-26	0	SLC22A15		CASC15	2.35988e-111	0.791466	0.931	0.81	5.97167e-107	0	CASC15		CLEC4G	6.30734e-143	0.385548	0.609	0.253	1.59607e-138	0	CLEC4G		LPAR1	6.17034e-60	0.930309	0.642	0.305	1.5614e-55	0	LPAR1		ALCAM	6.31848e-102	0.966161	0.728	0.542
AL357793.1	2.37794e-239	0.427129	0.327	0.151	6.01737e-235	0	AL357793.1		SQSTM1	2.10262e-30	0.392487	0.751	0.674	5.32067e-26	0	SQSTM1		MTHFD1L	3.8571e-111	0.739358	0.692	0.405	9.76038e-107	0	MTHFD1L		CLEC1B	3.16811e-140	0.522347	0.634	0.288	8.0169e-136	0	CLEC1B		PLXNA4	1.5199e-58	1.01623	0.391	0.115	3.84611e-54	0	PLXNA4		MGAT4A	1.55834e-101	0.736763	0.569	0.332
IL15RA	1.26872e-235	0.395483	0.418	0.22	3.21049e-231	0	IL15RA		TTC3	2.52762e-30	0.308474	0.822	0.792	6.39614e-26	0	TTC3		RAB8B	5.46251e-110	0.84555	0.763	0.554	1.38229e-105	0	RAB8B		EDA	2.53218e-138	0.843865	0.773	0.469	6.40768e-134	0	EDA		AC020637.1	5.60627e-58	0.927486	0.261	0.043	1.41867e-53	0	AC020637.1		DHRS9	1.01261e-99	0.79913	0.286	0.085
KYNU	1.69625e-230	0.456037	0.889	0.777	4.29236e-226	0	KYNU		EFNA1	4.68779e-30	0.539891	0.614	0.525	1.18624e-25	0	EFNA1		MAMLD1	4.32073e-109	0.744597	0.654	0.356	1.09336e-104	0	MAMLD1		DENND4C	7.2939e-138	0.596932	0.95	0.787	1.84572e-133	0	DENND4C		DEPTOR	9.24133e-57	1.04075	0.54	0.23	2.33852e-52	0	DEPTOR		STAB1	1.85493e-97	1.05635	0.541	0.304
SLC2A9	8.72922e-225	0.400569	0.839	0.674	2.20893e-220	0	SLC2A9		APOB	7.54733e-29	0.335825	0.983	0.978	1.90985e-24	0	APOB		KRT19	8.72416e-108	0.858125	0.605	0.321	2.20765e-103	0	KRT19		CBLB	1.92195e-134	0.660248	0.971	0.831	4.86349e-130	0	CBLB		PLXDC2	2.45159e-56	0.761891	0.945	0.74	6.20375e-52	0	PLXDC2		BNC2	2.19968e-91	0.928837	0.373	0.155
EPHB1	6.51081e-216	0.33505	0.308	0.141	1.64756e-211	0	EPHB1		PTPRM	8.53287e-29	0.325465	0.831	0.816	2.15924e-24	0	PTPRM		RAB11FIP1	3.02815e-106	0.827114	0.71	0.447	7.66273e-102	0	RAB11FIP1		AC092422.1	2.00576e-134	0.772732	0.692	0.371	5.07557e-130	0	AC092422.1		ROR2	4.82537e-56	0.693199	0.763	0.39	1.22106e-51	0	ROR2		TNS3	4.39919e-91	0.565631	0.912	0.85
EXT1	1.07808e-213	0.561807	0.993	0.969	2.72808e-209	0	EXT1		LRP1	8.81349e-29	0.36992	0.674	0.598	2.23025e-24	0	LRP1		LINC00342	4.14743e-106	0.726911	0.556	0.282	1.04951e-101	0	LINC00342		WDR66	3.04117e-134	0.560839	0.481	0.193	7.69568e-130	0	WDR66		GALNT17	1.5879e-55	0.762435	0.507	0.192	4.01818e-51	0	GALNT17		RNASE1	1.9067e-88	0.667603	0.256	0.074
SAMD12	6.01093e-213	0.463206	0.721	0.536	1.52107e-208	0	SAMD12		ACOT12	9.02658e-29	0.445754	0.669	0.604	2.28418e-24	0	ACOT12		KRT23	4.32789e-103	0.821942	0.466	0.2	1.09517e-98	0	KRT23		GPM6A	4.18403e-134	0.789603	0.92	0.711	1.05877e-129	0	GPM6A		ADAMTS3	1.20111e-54	0.940352	0.298	0.067	3.0394e-50	0	ADAMTS3		ZNF804A	8.49921e-88	0.79345	0.438	0.209
SGMS2	2.26673e-212	0.869588	0.578	0.407	5.73595e-208	0	SGMS2		SLC22A7	1.17079e-28	0.466404	0.727	0.689	2.96268e-24	0	SLC22A7		BACE2	7.86735e-103	0.673448	0.93	0.826	1.99083e-98	0	BACE2		PTPRT	2.88765e-133	1.152	0.506	0.23	7.30721e-129	0	PTPRT		COL4A3	7.67971e-54	0.868491	0.429	0.153	1.94335e-49	0	COL4A3		TANC2	1.91192e-85	0.719677	0.692	0.526
MEIS2	5.95994e-210	0.53198	0.602	0.417	1.50816e-205	0	MEIS2		NPAS2	1.51411e-28	0.345989	0.669	0.564	3.83145e-24	0	NPAS2		DUSP5	6.56723e-102	0.793655	0.42	0.162	1.66184e-97	0	DUSP5		CA13	1.28882e-132	0.593966	0.449	0.179	3.26136e-128	0	CA13		PAPPA	1.34315e-53	0.980799	0.587	0.265	3.39884e-49	0	PAPPA		RAB7B	3.93506e-85	0.63285	0.263	0.08
FRMD6	7.98479e-210	0.490601	0.289	0.13	2.02055e-205	0	FRMD6		HKDC1	1.87298e-28	0.315788	0.476	0.344	4.73957e-24	0	HKDC1		UGCG	5.62654e-101	0.770562	0.805	0.612	1.42379e-96	0	UGCG		SLC26A5	2.737e-132	0.66182	0.659	0.336	6.92599e-128	0	SLC26A5		FBLN1	1.3814e-53	0.796552	0.281	0.058	3.49564e-49	0	FBLN1		DENND4C	2.29622e-84	0.640837	0.791	0.714
ABCB1	1.45252e-206	0.521321	0.532	0.339	3.6756e-202	0	ABCB1		FP236383.1	3.38548e-28	0.424148	0.894	0.879	8.56695e-24	0	FP236383.1		RASAL2	1.39739e-99	0.570442	0.95	0.894	3.5361e-95	0	RASAL2		SLC9A9	9.55328e-132	0.66334	0.945	0.783	2.41746e-127	0	SLC9A9		AL139383.1	5.53645e-53	0.864141	0.484	0.19	1.401e-48	0	AL139383.1		SDS	2.38483e-84	0.925529	0.406	0.198
E2F3	1.53521e-206	0.303731	0.252	0.103	3.88485e-202	0	E2F3		SLC12A7	9.27482e-28	0.42971	0.602	0.514	2.34699e-23	0	SLC12A7		PFKP	6.56754e-99	0.667718	0.598	0.331	1.66191e-94	0	PFKP		MYO10	2.40804e-131	0.636234	0.95	0.777	6.09355e-127	0	MYO10		KCNT2	5.74229e-52	0.706096	0.878	0.587	1.45309e-47	0	KCNT2		RNF130	6.84275e-82	0.522866	0.902	0.842
AMDHD1	1.57221e-206	0.380701	0.707	0.52	3.97848e-202	0	AMDHD1		XIST	1.51778e-27	0.426695	0.523	0.4	3.84075e-23	0	XIST		MACC1	7.42527e-99	0.65276	0.888	0.742	1.87896e-94	0	MACC1		PPFIBP1	7.02113e-131	0.54264	0.996	0.937	1.7767e-126	0	PPFIBP1		RERG	9.41039e-52	0.860869	0.678	0.372	2.3813e-47	0	RERG		MITF	1.3512e-81	0.712128	0.81	0.728
TCF7L1	1.7849e-204	0.348858	0.472	0.277	4.5167e-200	0	TCF7L1		TBC1D22A	1.88698e-27	0.330963	0.756	0.742	4.77501e-23	0	TBC1D22A		CXCL8	2.79771e-98	0.934023	0.528	0.255	7.0796e-94	0	CXCL8		SLC8A1	9.88551e-131	0.815559	0.724	0.421	2.50153e-126	0	SLC8A1		SETBP1	3.16098e-51	0.918407	0.752	0.454	7.99887e-47	0	SETBP1		ABHD12	2.72307e-81	0.80277	0.629	0.463
A2M	2.34573e-194	0.476381	0.932	0.828	5.93586e-190	0	A2M		PLEKHG1	7.12936e-27	0.351845	0.626	0.543	1.80409e-22	0	PLEKHG1		EREG	6.13017e-97	0.69314	0.271	0.068	1.55124e-92	0	EREG		MRC1	1.5633e-130	0.646454	0.953	0.754	3.95592e-126	0	MRC1		BNC2	1.05814e-50	0.916652	0.754	0.461	2.67762e-46	0	BNC2		SH3RF3	5.08598e-81	0.899258	0.263	0.086
KCNT2	7.0226e-187	0.385724	0.931	0.854	1.77707e-182	0	KCNT2		TOX3	1.54808e-26	0.453055	0.612	0.529	3.91741e-22	0	TOX3		RASGRF2	7.56008e-97	0.719681	0.406	0.16	1.91308e-92	0	RASGRF2		DNASE1L3	3.29771e-128	0.476712	0.964	0.7	8.34486e-124	0	DNASE1L3		MITF	1.4738e-50	0.750367	0.54	0.238	3.72944e-46	0	MITF		ABCC5	4.69067e-79	0.76484	0.671	0.527
GPC5	3.02649e-186	0.641917	0.317	0.165	7.65852e-182	0	GPC5		TBX3	2.35141e-26	0.367875	0.362	0.258	5.95025e-22	0	TBX3		WSB1	2.89895e-94	0.590702	0.954	0.929	7.33579e-90	0	WSB1		RARB	2.2559e-126	0.666113	0.903	0.634	5.70856e-122	0	RARB		NALCN	4.26042e-50	0.819566	0.74	0.425	1.0781e-45	0	NALCN		GTF2IRD1	1.64937e-78	0.67548	0.27	0.093
PLGLB1	3.96934e-186	0.351744	0.859	0.764	1.00444e-181	0	PLGLB1		ATP2B2	9.08743e-26	0.417637	0.648	0.605	2.29957e-21	0	ATP2B2		C3orf52	1.33643e-93	0.605009	0.641	0.387	3.38183e-89	0	C3orf52		MYRIP	4.12664e-125	0.636158	0.937	0.746	1.04425e-120	0	MYRIP		MOXD1	4.48459e-49	0.739417	0.401	0.133	1.13483e-44	0	MOXD1		RASGRP3	1.68319e-77	0.804041	0.425	0.227
NCKAP5	9.00989e-185	0.442085	0.834	0.681	2.27995e-180	0	NCKAP5		KCNQ1OT1	2.26253e-25	0.461405	0.499	0.406	5.72534e-21	0	KCNQ1OT1		LAMC2	2.04792e-93	0.623482	0.596	0.326	5.18225e-89	0	LAMC2		BTBD9	9.91092e-124	0.710368	0.921	0.752	2.50796e-119	0	BTBD9		ADGRB3	4.97657e-49	1.01658	0.833	0.626	1.25932e-44	0	ADGRB3		NEAT1	1.60241e-76	0.44766	0.995	0.993
PPARD	2.72361e-180	0.462338	0.404	0.24	6.89208e-176	0	PPARD		PLIN2	2.27829e-25	0.383348	0.765	0.715	5.76521e-21	0	PLIN2		NEAT1	2.15601e-92	0.709405	0.981	0.976	5.45579e-88	0	NEAT1		PRICKLE2	1.15157e-123	0.724678	0.881	0.635	2.91405e-119	0	PRICKLE2		STEAP2	8.41901e-49	0.685432	0.262	0.056	2.13043e-44	0	STEAP2		SFMBT2	2.45768e-76	0.540121	0.731	0.548
PELI1	3.48838e-180	0.483757	0.44	0.264	8.82734e-176	0	PELI1		ABCD3	4.64086e-25	0.340349	0.833	0.855	1.17437e-20	0	ABCD3		LIF	2.2066e-92	0.547547	0.461	0.199	5.5838e-88	0	LIF		AC011476.3	4.97871e-121	0.853703	0.494	0.228	1.25986e-116	0	AC011476.3		LUM	1.98714e-48	0.737488	0.293	0.075	5.02845e-44	0	LUM		SEMA3C	2.11357e-75	1.01505	0.344	0.157
ALCAM	5.04492e-177	0.393268	0.837	0.705	1.27662e-172	0	ALCAM		ALDH1A2	3.8121e-24	0.313642	0.89	0.878	9.64652e-20	0	ALDH1A2		DGKH	3.06582e-92	0.633743	0.881	0.754	7.75805e-88	0	DGKH		ARHGAP26	2.09868e-120	0.548116	0.994	0.928	5.31072e-116	0	ARHGAP26		TC2N	2.14944e-48	0.768952	0.386	0.134	5.43915e-44	0	TC2N		MIR34AHG	1.26505e-73	0.625543	0.374	0.185
GAREM1	9.17193e-177	0.448725	0.883	0.763	2.32096e-172	0	GAREM1		LEAP2	5.46389e-24	0.364154	0.634	0.558	1.38264e-19	0	LEAP2		DOCK5	1.98236e-91	0.485224	0.971	0.942	5.01637e-87	0	DOCK5		PCA3	3.29134e-120	0.501845	0.521	0.231	8.32875e-116	0	PCA3		ABCA9	3.64101e-47	0.686358	0.752	0.433	9.21357e-43	0	ABCA9		SNX29	1.23009e-71	0.442726	0.895	0.857
ITGB5	2.96057e-176	0.435435	0.707	0.537	7.49172e-172	0	ITGB5		GPT	7.15631e-24	0.440677	0.574	0.484	1.8109e-19	0	GPT		GRIN2A	3.83881e-91	0.827134	0.273	0.074	9.71411e-87	0	GRIN2A		DAPK1	1.17692e-119	0.600285	0.922	0.708	2.97818e-115	0	DAPK1		ZNF704	8.03403e-47	0.737109	0.603	0.297	2.03301e-42	0	ZNF704		PLXDC2	4.14792e-71	0.332845	0.959	0.936
UBE2E2	6.91067e-173	0.386291	0.856	0.732	1.74875e-168	0	UBE2E2		TTC7B	8.46209e-24	0.419815	0.51	0.44	2.14133e-19	0	TTC7B		MET	2.44404e-90	0.587688	0.873	0.72	6.18463e-86	0	MET		PIP4K2A	2.36713e-119	0.603721	0.958	0.803	5.99002e-115	0	PIP4K2A		PBX1	1.6547e-46	0.810697	0.9	0.681	4.18721e-42	0	PBX1		ZNF331	1.13687e-69	1.05548	0.618	0.459
GLIS3	2.14051e-172	0.423862	0.929	0.837	5.41655e-168	0	GLIS3		FLVCR2	1.60443e-23	0.376397	0.584	0.499	4.06002e-19	0	FLVCR2		SPTBN1	7.63925e-90	0.545629	0.957	0.904	1.93311e-85	0	SPTBN1		RIPOR2	6.6942e-119	0.673129	0.806	0.52	1.69397e-114	0	RIPOR2		CACNA1C	1.78361e-45	0.400169	0.925	0.592	4.51342e-41	0	CACNA1C		GRAMD4	4.12382e-69	0.688595	0.464	0.276
TENM1	4.86031e-168	0.391311	0.825	0.685	1.2299e-163	0	TENM1		CCNL2	2.7403e-23	0.363305	0.723	0.684	6.93434e-19	0	CCNL2		BAIAP2L1	1.45419e-88	0.560847	0.881	0.757	3.67983e-84	0	BAIAP2L1		PPP4R4	1.49132e-118	0.495253	0.426	0.166	3.77378e-114	0	PPP4R4		FBXL7	8.78261e-45	0.736242	0.878	0.664	2.22244e-40	0	FBXL7		NPL	3.34013e-68	0.538048	0.841	0.745
PDLIM5	1.60819e-167	0.316565	0.959	0.902	4.06952e-163	0	PDLIM5		CCND1	3.87763e-23	0.410061	0.484	0.383	9.81235e-19	0	CCND1		AKAP13	1.20698e-86	0.474257	0.974	0.956	3.05426e-82	0	AKAP13		BASP1	2.76769e-117	0.73068	0.402	0.156	7.00364e-113	0	BASP1		MID1	2.85486e-43	0.71834	0.594	0.301	7.22422e-39	0	MID1		AC009690.1	1.21823e-67	0.701656	0.549	0.379
AL583836.1	1.62351e-167	0.302295	0.802	0.648	4.10828e-163	0	AL583836.1		PHYKPL	7.35961e-23	0.31368	0.694	0.658	1.86235e-18	0	PHYKPL		S100A6	2.2199e-86	0.621985	0.462	0.218	5.61746e-82	0	S100A6		IL18R1	8.20233e-116	0.59805	0.527	0.247	2.0756e-111	0	IL18R1		LINC00924	5.24103e-43	0.737033	0.389	0.147	1.32624e-38	0	LINC00924		CD36	3.62648e-65	1.17884	0.513	0.326
TMEM45A	3.96748e-167	0.402101	0.651	0.479	1.00397e-162	0	TMEM45A		ZMYM2	7.39592e-23	0.301402	0.761	0.747	1.87154e-18	0	ZMYM2		VMP1	1.44059e-85	0.534777	0.989	0.967	3.64541e-81	0	VMP1		PCDH7	1.63383e-115	0.916626	0.46	0.208	4.1344e-111	0	PCDH7		AC026316.5	8.27715e-42	0.926051	0.351	0.124	2.09453e-37	0	AC026316.5		OSBPL1A	1.0511e-62	0.635221	0.615	0.465
CYFIP2	5.04312e-166	0.462375	0.444	0.274	1.27616e-161	0	CYFIP2		CAP2	7.40216e-23	0.313099	0.547	0.45	1.87312e-18	0	CAP2		BMS1P14	3.46013e-85	0.923663	0.539	0.307	8.75585e-81	0	BMS1P14		WWP1	2.17072e-113	0.559049	0.899	0.709	5.493e-109	0	WWP1		KCND2	1.33394e-41	1.28531	0.267	0.07	3.37554e-37	0	KCND2		SLC39A11	1.22878e-62	0.661734	0.785	0.715
ZSWIM6	6.22357e-166	0.418258	0.945	0.86	1.57487e-161	0	ZSWIM6		SEC24D	1.3423e-22	0.319221	0.728	0.706	3.39668e-18	0	SEC24D		VTCN1	1.91234e-84	0.747063	0.766	0.555	4.83916e-80	0	VTCN1		CTTNBP2	2.85486e-113	0.604552	0.721	0.425	7.22422e-109	0	CTTNBP2		RORA	2.04481e-41	0.635605	0.967	0.885	5.17439e-37	0	RORA		SPP1	5.02918e-60	1.29251	0.337	0.172
LARGE1	8.91549e-165	0.333716	0.894	0.802	2.25607e-160	0	LARGE1		KIAA0319L	3.83889e-22	0.303474	0.736	0.724	9.71431e-18	0	KIAA0319L		MICAL3	1.09505e-83	0.62722	0.88	0.761	2.77103e-79	0	MICAL3		ADAMTS12	6.60233e-113	0.660857	0.374	0.142	1.67072e-108	0	ADAMTS12		MAP3K5	3.40822e-41	0.553249	0.637	0.338	8.62451e-37	0	MAP3K5		ASPH	3.23544e-59	0.808829	0.572	0.426
ADAMTSL1	4.76659e-164	0.763874	0.306	0.168	1.20619e-159	0	ADAMTSL1		ACSL4	1.60166e-21	0.57582	0.472	0.378	4.05301e-17	0	ACSL4		MICAL2	1.43595e-83	0.596039	0.506	0.265	3.63366e-79	0	MICAL2		AC016831.7	9.83858e-113	0.71637	0.977	0.884	2.48965e-108	0	AC016831.7		PARD3B	8.41302e-41	0.573564	0.935	0.802	2.12891e-36	0	PARD3B		LGALS3	8.13702e-58	0.713999	0.445	0.285
CACNA1D	9.90014e-164	0.344863	0.611	0.43	2.50523e-159	0	CACNA1D		SREBF1	1.06798e-20	0.422841	0.51	0.433	2.70253e-16	0	SREBF1		ADAM32	1.77914e-80	0.492716	0.325	0.12	4.50211e-76	0	ADAM32		MS4A4E	1.32384e-111	0.623958	0.338	0.12	3.34998e-107	0	MS4A4E		ITGBL1	1.39395e-40	0.879784	0.586	0.305	3.52739e-36	0	ITGBL1		ARL15	2.87284e-57	0.540016	0.827	0.79
LURAP1L	3.99553e-161	0.426755	0.789	0.637	1.01107e-156	0	LURAP1L		COL27A1	1.35049e-20	0.350113	0.765	0.728	3.41743e-16	0	COL27A1		DCBLD2	5.09848e-80	0.886363	0.685	0.478	1.29017e-75	0	DCBLD2		FGFR1	1.39448e-111	0.706376	0.689	0.406	3.52873e-107	0	FGFR1		ITGB5	3.31805e-40	0.542781	0.635	0.339	8.39632e-36	0	ITGB5		PDE3B	2.13404e-55	0.564197	0.638	0.472
TRPS1	4.24622e-161	0.463358	0.352	0.198	1.07451e-156	0	TRPS1		MPC1	6.18005e-20	0.321587	0.73	0.721	1.56386e-15	0	MPC1		AFDN	3.4795e-79	0.398559	0.987	0.975	8.80487e-75	0	AFDN		LYVE1	1.58112e-109	0.531146	0.505	0.234	4.00101e-105	0	LYVE1		CFH	3.89662e-40	0.638508	0.952	0.778	9.86041e-36	0	CFH		MGAT1	9.3671e-55	0.536473	0.801	0.716
DPF3	1.76952e-158	0.361036	0.686	0.501	4.47777e-154	0	DPF3		WASHC4	1.29663e-19	0.305012	0.667	0.632	3.28112e-15	0	WASHC4		TSHZ2	1.09793e-78	0.526762	0.961	0.913	2.7783e-74	0	TSHZ2		SMAP2	1.268e-108	0.540973	0.566	0.288	3.20867e-104	0	SMAP2		PRR16	5.05189e-40	0.7961	0.553	0.274	1.27838e-35	0	PRR16		IQGAP2	4.06879e-54	0.41701	0.916	0.887
BBOX1	7.33803e-157	0.306787	0.278	0.139	1.85689e-152	0	BBOX1		AKR1B10	1.42186e-19	0.355443	0.355	0.257	3.59801e-15	0	AKR1B10		MAP4K4	3.63435e-78	0.500835	0.891	0.801	9.19673e-74	0	MAP4K4		SLC23A2	2.28292e-108	0.813139	0.677	0.418	5.77693e-104	0	SLC23A2		IGFBP4	1.14042e-39	0.569286	0.623	0.33	2.88584e-35	0	IGFBP4		PLIN2	4.9272e-54	0.701261	0.588	0.446
MTUS2	1.82602e-156	0.366093	0.436	0.268	4.62074e-152	0	MTUS2		SLC17A4	4.65757e-19	0.338711	0.569	0.521	1.1786e-14	0	SLC17A4		PACS1	7.17989e-78	0.571448	0.86	0.707	1.81687e-73	0	PACS1		HDAC9	1.59925e-107	0.797611	0.65	0.37	4.04689e-103	0	HDAC9		MATN2	1.98998e-39	0.482139	0.289	0.085	5.03565e-35	0	MATN2		MYO1D	4.33249e-53	0.742907	0.366	0.209
LIMCH1	2.79446e-155	0.3261	0.697	0.511	7.07137e-151	0	LIMCH1		ASGR1	5.97023e-19	0.324227	0.947	0.955	1.51077e-14	0	ASGR1		PHLDB2	1.51207e-75	0.734124	0.856	0.731	3.8263e-71	0	PHLDB2		AKAP12	1.80545e-106	0.723614	0.946	0.755	4.56869e-102	0	AKAP12		SMOC2	9.44544e-39	0.712703	0.342	0.122	2.39017e-34	0	SMOC2		H2AFY	1.11204e-52	0.49794	0.796	0.763
RANBP17	2.96813e-152	0.35654	0.37	0.214	7.51085e-148	0	RANBP17		ZNF44	6.77924e-19	0.324689	0.617	0.584	1.71549e-14	0	ZNF44		FLNA	5.06013e-75	0.546217	0.519	0.275	1.28046e-70	0	FLNA		ANKS1A	5.56258e-106	0.593145	0.941	0.782	1.40761e-101	0	ANKS1A		TGFBR2	2.24819e-38	0.532922	0.634	0.345	5.68903e-34	0	TGFBR2		SAT1	1.14227e-52	0.401603	0.983	0.967
SOX6	6.28042e-150	0.384265	0.752	0.607	1.58926e-145	0	SOX6		VEGFA	1.45986e-18	0.327493	0.751	0.741	3.69417e-14	0	VEGFA		FA2H	5.93497e-75	0.686992	0.438	0.216	1.50184e-70	0	FA2H		CTSL	6.2051e-105	0.587734	0.678	0.398	1.5702e-100	0	CTSL		DLG2	2.61475e-38	0.727552	0.834	0.601	6.61663e-34	0	DLG2		DTNA	2.93067e-52	0.540097	0.353	0.184
CPNE8	6.72716e-150	0.386661	0.824	0.687	1.70231e-145	0	CPNE8		IQSEC1	3.40571e-18	0.331532	0.533	0.478	8.61814e-14	0	IQSEC1		SLC35F3	6.33042e-75	0.564938	0.855	0.63	1.60191e-70	0	SLC35F3		CPED1	7.23046e-104	0.580907	0.649	0.37	1.82967e-99	0	CPED1		CDH19	5.58581e-38	1.128	0.633	0.388	1.41349e-33	0	CDH19		HSD17B4	3.07348e-52	0.616895	0.578	0.45
SETBP1	8.87218e-150	0.384082	0.93	0.858	2.24511e-145	0	SETBP1		GLUL	5.77583e-18	0.50441	0.418	0.336	1.46157e-13	0	GLUL		GDF15	2.70355e-73	0.602012	0.37	0.157	6.84134e-69	0	GDF15		TOX2	7.25668e-103	0.481688	0.797	0.496	1.8363e-98	0	TOX2		GPC3	6.9238e-38	0.705697	0.319	0.107	1.75207e-33	0	GPC3		FCHO2	6.7428e-52	0.437263	0.89	0.858
GLT1D1	1.00596e-147	0.351605	0.706	0.542	2.54559e-143	0	GLT1D1		GSE1	5.92508e-18	0.340804	0.779	0.77	1.49934e-13	0	GSE1		FBLIM1	1.18707e-72	0.571828	0.606	0.383	3.00389e-68	0	FBLIM1		HS3ST3B1	1.47253e-102	0.560817	0.363	0.144	3.72624e-98	0	HS3ST3B1		NHSL1	1.19137e-37	0.737096	0.792	0.544	3.01477e-33	0	NHSL1		TRPM2	1.42183e-51	0.509665	0.429	0.259
ACMSD	8.28754e-147	0.370271	0.846	0.759	2.09716e-142	0	ACMSD		SORCS2	1.01734e-17	0.349616	0.52	0.446	2.57439e-13	0	SORCS2		STK39	2.25353e-72	0.547248	0.916	0.851	5.70255e-68	0	STK39		SNX29	1.67604e-102	0.503464	0.901	0.691	4.24122e-98	0	SNX29		SLC19A2	1.68036e-37	0.788719	0.482	0.234	4.25214e-33	0	SLC19A2		MYO9B	2.34305e-51	0.390326	0.927	0.885
RIC8B	2.35095e-146	0.433232	0.559	0.396	5.94907e-142	0	RIC8B		CREB3L3	1.57142e-17	0.369626	0.619	0.531	3.97647e-13	0	CREB3L3		OSBPL3	2.55828e-71	0.598933	0.721	0.517	6.47374e-67	0	OSBPL3		PTPN1	1.7913e-102	0.876884	0.673	0.411	4.53288e-98	0	PTPN1		ABI3BP	1.77237e-37	0.987074	0.433	0.196	4.48499e-33	0	ABI3BP		SLC36A1	7.14415e-51	0.604776	0.531	0.394
CBLB	2.11536e-144	0.439883	0.712	0.567	5.35293e-140	0	CBLB		GPRIN3	1.8841e-17	0.441734	0.429	0.347	4.76772e-13	0	GPRIN3		MAP4	1.93858e-70	0.434712	0.931	0.878	4.90557e-66	0	MAP4		MID1	6.16495e-102	0.514333	0.904	0.673	1.56004e-97	0	MID1		MAMDC2	3.03414e-37	1.08297	0.352	0.139	7.6779e-33	0	MAMDC2		SETDB2	2.67439e-50	0.554621	0.569	0.434
PAWR	4.18986e-142	0.341143	0.723	0.57	1.06024e-137	0	PAWR		TBC1D14	2.32701e-17	0.368134	0.6	0.565	5.88851e-13	0	TBC1D14		TPM1	2.62672e-70	0.526516	0.907	0.801	6.64692e-66	0	TPM1		RAB20	1.16129e-101	0.507016	0.535	0.263	2.93866e-97	0	RAB20		TRPS1	4.82476e-37	0.666648	0.678	0.413	1.22091e-32	0	TRPS1		PLXNC1	5.80387e-50	0.416521	0.557	0.373
CNTN3	4.34248e-139	0.302329	0.575	0.407	1.09887e-134	0	CNTN3		ONECUT1	2.57274e-16	0.307691	0.642	0.599	6.51032e-12	0	ONECUT1		CSGALNACT1	4.86029e-70	0.653791	0.681	0.458	1.2299e-65	0	CSGALNACT1		BCO2	1.62257e-101	0.407882	0.341	0.126	4.10591e-97	0	BCO2		RNF217	6.67782e-37	0.670328	0.647	0.364	1.68982e-32	0	RNF217		FNDC3A	7.96638e-50	0.616896	0.753	0.699
LINC01146	7.03446e-139	0.315117	0.923	0.846	1.78007e-134	0	LINC01146		TPD52	3.90395e-16	0.304864	0.509	0.444	9.87894e-12	0	TPD52		TANC2	1.88787e-67	0.547153	0.841	0.706	4.77725e-63	0	TANC2		ZNF160	4.44887e-101	0.464275	0.778	0.491	1.12579e-96	0	ZNF160		ARHGEF26	8.83244e-37	0.612688	0.452	0.207	2.23505e-32	0	ARHGEF26		SOAT1	2.7299e-49	0.725788	0.577	0.475
FAT1	2.77026e-138	0.481659	0.387	0.238	7.01015e-134	0	FAT1		TNFSF14	5.04475e-16	0.31014	0.52	0.445	1.27657e-11	0	TNFSF14		TP53BP2	3.84113e-67	0.632343	0.695	0.493	9.71997e-63	0	TP53BP2		ESR1	1.10954e-100	0.508221	0.641	0.355	2.8077e-96	0	ESR1		ABCA6	5.71488e-36	0.466632	0.776	0.484	1.44615e-31	0	ABCA6		TBC1D2	1.14524e-48	0.557467	0.483	0.332
RABGAP1L	1.30916e-137	0.303774	0.898	0.809	3.31284e-133	0	RABGAP1L		MBD4	6.04071e-16	0.31486	0.574	0.509	1.5286e-11	0	MBD4		LAMB3	9.52608e-66	0.401617	0.36	0.158	2.41057e-61	0	LAMB3		FCHSD2	2.02379e-100	0.482761	0.994	0.941	5.12121e-96	0	FCHSD2		DOK6	6.10904e-36	0.635707	0.54	0.286	1.54589e-31	0	DOK6		SDCBP	1.81462e-46	0.542298	0.695	0.605
AL023755.1	2.44506e-137	0.315599	0.542	0.38	6.18722e-133	0	AL023755.1		PAPPA2	7.1865e-16	0.353217	0.266	0.19	1.81854e-11	0	PAPPA2		ARNTL2	1.36037e-65	0.506574	0.683	0.458	3.44242e-61	0	ARNTL2		ME2	1.08527e-99	0.643831	0.625	0.351	2.74628e-95	0	ME2		DOK5	7.08163e-36	0.605592	0.315	0.111	1.79201e-31	0	DOK5		EEPD1	5.04173e-46	0.6776	0.495	0.36
AFF1	3.27595e-135	0.359357	0.882	0.776	8.28979e-131	0	AFF1		ZNF385D	9.18647e-16	0.542458	0.382	0.302	2.32464e-11	0	ZNF385D		SLC38A2	1.37684e-65	0.619229	0.788	0.64	3.4841e-61	0	SLC38A2		IGF1R	1.2871e-99	0.57418	0.93	0.763	3.257e-95	0	IGF1R		OSBPL8	6.1773e-35	0.750679	0.761	0.507	1.56316e-30	0	OSBPL8		KCNMA1	1.34422e-44	0.576702	0.915	0.882
RNF13	1.82641e-132	0.326878	0.74	0.596	4.62173e-128	0	RNF13		RFX7	5.89144e-15	0.326708	0.618	0.578	1.49083e-10	0	RFX7		FAM110B	4.19175e-65	0.581826	0.489	0.28	1.06072e-60	0	FAM110B		PRKCE	2.42428e-99	0.562882	0.936	0.773	6.13465e-95	0	PRKCE		SRGAP1	4.52357e-34	0.735718	0.441	0.205	1.14469e-29	0	SRGAP1		DMXL1	3.44501e-44	0.448085	0.745	0.698
AGTR1	2.33962e-131	0.388162	0.787	0.653	5.92041e-127	0	AGTR1		LINGO1	9.59824e-15	0.316161	0.59	0.518	2.42884e-10	0	LINGO1		SYTL2	5.65094e-65	0.569805	0.318	0.132	1.42997e-60	0	SYTL2		NHSL1	2.99561e-99	0.59411	0.897	0.696	7.5804e-95	0	NHSL1		LDB2	4.73887e-34	0.616415	0.774	0.512	1.19917e-29	0	LDB2		AGPAT4	4.83679e-44	0.687313	0.565	0.432
AC007262.2	4.86033e-131	0.30262	0.909	0.826	1.22991e-126	0	AC007262.2		FRK	1.19275e-14	0.312733	0.558	0.518	3.01824e-10	0	FRK		FAM155A	2.99154e-64	0.7104	0.768	0.537	7.5701e-60	0	FAM155A		HERC1	1.02293e-95	0.497199	0.98	0.904	2.58853e-91	0	HERC1		FAS	4.89178e-34	0.413281	0.317	0.114	1.23786e-29	0	FAS		CEP170	4.94744e-44	0.376207	0.857	0.835
ZC3H13	2.60454e-130	0.423498	0.938	0.867	6.59079e-126	0	ZC3H13		CLUH	1.52713e-14	0.342282	0.602	0.546	3.8644e-10	0	CLUH		AREG	3.64493e-64	0.558045	0.282	0.103	9.22349e-60	0	AREG		CHST11	7.17817e-95	0.62597	0.882	0.687	1.81644e-90	0	CHST11		RUNX2	5.1766e-34	0.495188	0.27	0.086	1.30994e-29	0	RUNX2		NAV1	8.11375e-44	0.501882	0.384	0.228
TSPAN13	5.14724e-130	0.330424	0.269	0.144	1.30251e-125	0	TSPAN13		TTYH3	1.59055e-14	0.317187	0.351	0.284	4.02489e-10	0	TTYH3		RNF213	8.90596e-64	0.54773	0.868	0.769	2.25365e-59	0	RNF213		ZNF462	2.70624e-93	0.554149	0.833	0.582	6.84813e-89	0	ZNF462		RUNX1T1	7.92532e-34	0.695126	0.683	0.429	2.0055e-29	0	RUNX1T1		SLC19A2	2.13321e-43	0.527974	0.282	0.151
AL450384.2	2.97342e-126	0.30672	0.895	0.792	7.52424e-122	0	AL450384.2		TMEM161B-AS1	2.20411e-14	0.321647	0.523	0.478	5.5775e-10	0	TMEM161B-AS1		SULT1C4	3.30591e-63	0.621895	0.631	0.434	8.36559e-59	0	SULT1C4		MERTK	3.89818e-93	0.595717	0.567	0.311	9.86434e-89	0	MERTK		LXN	2.36322e-33	0.64275	0.332	0.13	5.98013e-29	0	LXN		MDFIC	2.65152e-43	0.559354	0.623	0.528
XDH	6.39166e-123	0.384792	0.787	0.657	1.61741e-118	0	XDH		CTIF	2.59378e-14	0.304518	0.714	0.708	6.56355e-10	0	CTIF		RAI14	3.45497e-63	0.574017	0.626	0.412	8.7428e-59	0	RAI14		CLASP1	6.76424e-93	0.462918	0.946	0.809	1.71169e-88	0	CLASP1		ACSS3	2.43208e-33	0.535448	0.673	0.402	6.15438e-29	0	ACSS3		PDE7A	4.25898e-43	0.500344	0.628	0.532
ARL15	1.24051e-118	0.359399	0.692	0.549	3.13911e-114	0	ARL15		CYP2D6	2.67947e-13	0.328863	0.486	0.424	6.78039e-09	0	CYP2D6		TMEM51	4.08066e-63	0.546315	0.723	0.543	1.03261e-58	0	TMEM51		OSBPL10	3.20454e-92	0.535918	0.825	0.573	8.1091e-88	0	OSBPL10		ART4	3.79347e-33	0.496717	0.399	0.175	9.59937e-29	0	ART4		ITPKB	5.2633e-43	0.674347	0.445	0.317
SCN9A	9.99819e-118	0.321938	0.628	0.484	2.53004e-113	0	SCN9A		PIK3AP1	2.99515e-13	0.338758	0.595	0.543	7.57924e-09	0	PIK3AP1		SLCO3A1	5.37479e-63	0.560761	0.878	0.783	1.36009e-58	0	SLCO3A1		PDGFC	6.47808e-91	0.600534	0.428	0.202	1.63928e-86	0	PDGFC		DPYSL3	3.86171e-33	0.852224	0.577	0.314	9.77206e-29	0	DPYSL3		TPST1	1.98849e-42	0.728377	0.314	0.179
CPM	1.55636e-117	0.427186	0.492	0.351	3.93836e-113	0	CPM		LINC02499	3.79643e-13	0.371027	0.735	0.744	9.60686e-09	0	LINC02499		UBASH3B	6.04654e-63	0.516523	0.778	0.563	1.53008e-58	0	UBASH3B		AC078883.1	1.20478e-90	0.490354	0.495	0.253	3.04869e-86	0	AC078883.1		NR2F2-AS1	9.52591e-33	0.585517	0.909	0.735	2.41053e-28	0	NR2F2-AS1		ZMIZ1	3.3216e-42	0.513846	0.612	0.483
EYS	2.16112e-117	0.352747	0.271	0.152	5.46871e-113	0	EYS		PLPP1	1.57516e-12	0.33518	0.733	0.738	3.98594e-08	0	PLPP1		MYH9	1.14883e-62	0.618611	0.852	0.738	2.9071e-58	0	MYH9		SYAP1	9.43542e-90	0.540481	0.502	0.263	2.38763e-85	0	SYAP1		AL445250.1	1.10025e-32	0.731281	0.62	0.363	2.78417e-28	0	AL445250.1		DIRC3	7.59783e-42	0.843646	0.558	0.428
FBP1	8.13723e-117	0.345808	0.924	0.85	2.05912e-112	0	FBP1		ARHGEF28	2.55918e-12	0.340677	0.578	0.558	6.476e-08	0	ARHGEF28		NEURL3	1.069e-61	0.520567	0.303	0.124	2.70509e-57	0	NEURL3		AL078590.3	1.08539e-89	0.363122	0.693	0.393	2.74658e-85	0	AL078590.3		FTX	1.38977e-32	0.427127	0.974	0.921	3.5168e-28	0	FTX		THBS1	1.28524e-41	0.96119	0.295	0.161
IGFBP2	6.97956e-113	0.440124	0.585	0.435	1.76618e-108	0	IGFBP2		RELN	4.42214e-12	0.398076	0.309	0.245	1.11902e-07	0	RELN		SLC22A15	2.70549e-61	0.513708	0.62	0.411	6.84624e-57	0	SLC22A15		SERINC5	1.3352e-89	0.607951	0.742	0.492	3.37872e-85	0	SERINC5		ANK2	1.66304e-32	1.16377	0.401	0.184	4.20833e-28	0	ANK2		ADAM9	8.2323e-41	0.485366	0.634	0.524
GMDS	1.29295e-112	0.323667	0.715	0.588	3.2718e-108	0	GMDS		PTGR1	5.09894e-12	0.397274	0.805	0.8	1.29029e-07	0	PTGR1		TIAM2	1.19277e-60	0.528722	0.817	0.715	3.0183e-56	0	TIAM2		FLT1	2.16371e-89	0.653255	0.969	0.827	5.47526e-85	0	FLT1		MRC2	3.56254e-32	0.394154	0.492	0.233	9.01501e-28	0	MRC2		SNHG12	8.30508e-41	0.505899	0.287	0.156
PKHD1	3.41884e-110	0.381214	0.659	0.525	8.65137e-106	0	PKHD1		TXNIP	5.47239e-12	0.393098	0.554	0.493	1.38479e-07	0	TXNIP		FGF13	3.54181e-60	0.615799	0.737	0.509	8.96256e-56	0	FGF13		FCHO1	2.35529e-89	0.316214	0.295	0.105	5.96007e-85	0	FCHO1		ANTXR1	5.4573e-32	0.586639	0.832	0.598	1.38097e-27	0	ANTXR1		SLC11A2	1.06977e-40	0.436065	0.637	0.533
DLGAP2	8.80744e-110	0.442775	0.321	0.2	2.22872e-105	0	DLGAP2		TENM2	1.05779e-11	0.360391	0.682	0.621	2.67675e-07	0	TENM2		PRAG1	9.7757e-60	0.643383	0.799	0.645	2.47374e-55	0	PRAG1		SRGAP1	3.63728e-89	0.512304	0.861	0.635	9.20415e-85	0	SRGAP1		SPATA6	5.83659e-32	0.448466	0.623	0.356	1.47695e-27	0	SPATA6		OLFML2B	1.35397e-40	0.482989	0.255	0.13
INTS6	8.929e-110	0.344739	0.793	0.667	2.25948e-105	0	INTS6		LIX1-AS1	1.78062e-11	0.314205	0.479	0.43	4.50586e-07	0	LIX1-AS1		BMP1	3.4105e-59	0.383588	0.348	0.159	8.63028e-55	0	BMP1		PREX2	1.12163e-88	0.450736	0.956	0.805	2.83827e-84	0	PREX2		SAMHD1	7.23644e-32	0.660554	0.489	0.255	1.83118e-27	0	SAMHD1		CLMN	2.12008e-40	0.432369	0.366	0.221
CYP2A6	5.04455e-109	0.329834	0.906	0.811	1.27652e-104	0	CYP2A6		SELENOO	2.10224e-11	0.304363	0.773	0.762	5.31971e-07	0	SELENOO		ACSM3	9.48514e-59	1.36839	0.674	0.526	2.40022e-54	0	ACSM3		SNX13	2.36839e-88	0.518189	0.84	0.618	5.99322e-84	0	SNX13		BICD1	8.35496e-32	0.567554	0.646	0.374	2.11422e-27	0	BICD1		FP671120.1	1.50772e-39	0.424099	0.86	0.796
ETNK1	3.26291e-108	0.330212	0.678	0.537	8.2568e-104	0	ETNK1		ACAA1	1.37798e-10	0.302865	0.592	0.553	3.48699e-06	0	ACAA1		HNRNPDL	9.79278e-59	0.52779	0.794	0.627	2.47806e-54	0	HNRNPDL		NCAM2	1.01663e-86	0.717858	0.32	0.13	2.57258e-82	0	NCAM2		EPB41L2	7.73213e-31	0.512803	0.771	0.52	1.95661e-26	0	EPB41L2		APP	5.91864e-39	0.552923	0.416	0.274
LEPR	7.38254e-108	0.402829	0.833	0.764	1.86815e-103	0	LEPR		SAT2	2.23405e-10	0.3239	0.513	0.475	5.65327e-06	0	SAT2		ITGA2	4.66441e-58	0.683743	0.752	0.599	1.18033e-53	0	ITGA2		SIK2	1.36917e-86	0.633267	0.86	0.653	3.46469e-82	0	SIK2		B4GALT1	1.17297e-30	0.735392	0.598	0.351	2.9682e-26	0	B4GALT1		MGLL	1.1402e-38	0.73163	0.451	0.326
AGAP1	1.40013e-106	0.316276	0.857	0.75	3.54303e-102	0	AGAP1		DNAJC10	4.73918e-10	0.304558	0.459	0.416	1.19925e-05	0	DNAJC10		MKL1	1.58066e-57	0.506607	0.805	0.685	3.99985e-53	0	MKL1		LGMN	3.66883e-86	0.421191	0.521	0.27	9.28399e-82	0	LGMN		PLCB4	1.70471e-30	0.443342	0.341	0.138	4.31378e-26	0	PLCB4		ARHGAP18	3.4064e-38	0.426867	0.736	0.655
MGLL	1.17696e-105	0.330905	0.785	0.652	2.9783e-101	0	MGLL		THSD7A	8.67975e-10	0.342136	0.418	0.369	2.19641e-05	0	THSD7A		MYOF	6.65929e-57	0.502527	0.697	0.532	1.68513e-52	0	MYOF		LHFPL2	4.45919e-86	0.505199	0.806	0.562	1.1284e-81	0	LHFPL2		TIAM1	5.80394e-30	0.572534	0.254	0.086	1.46869e-25	0	TIAM1		DOPEY2	1.00144e-37	0.539987	0.516	0.403
C4orf19	5.33633e-105	0.301622	0.835	0.749	1.35036e-100	0	C4orf19		TAF1D	1.13355e-09	0.321512	0.727	0.719	2.86844e-05	0	TAF1D		SVIL	7.0894e-57	0.524536	0.86	0.799	1.79397e-52	0	SVIL		TACC1	5.21768e-86	0.6353	0.977	0.875	1.32033e-81	0	TACC1		FGF14	8.87063e-30	0.835997	0.442	0.222	2.24471e-25	0	FGF14		P2RY8	1.18478e-37	0.458184	0.318	0.183
CPD	1.46315e-104	0.32908	0.387	0.258	3.70249e-100	0	CPD		ADGRL2	2.65378e-09	0.39128	0.734	0.745	6.7154e-05	0	ADGRL2		MYO6	9.58094e-57	0.388335	0.886	0.819	2.42446e-52	0	MYO6		NTN4	2.74937e-85	0.58212	0.884	0.666	6.95728e-81	0	NTN4		NPAS3	1.0149e-29	0.622861	0.527	0.289	2.56821e-25	0	NPAS3		NPC1	4.29875e-37	0.551761	0.537	0.43
ANKH	2.05164e-102	0.372273	0.78	0.656	5.19167e-98	0	ANKH		LINC01285	3.66276e-09	0.45542	0.315	0.264	9.26861e-05	0	LINC01285		PARD3	1.05791e-56	0.328962	0.983	0.981	2.67705e-52	0	PARD3		BMPER	1.47112e-84	0.549156	0.935	0.722	3.72268e-80	0	BMPER		DPYD	2.03628e-29	0.458287	0.91	0.749	5.1528e-25	0	DPYD		CADM1	1.14834e-36	0.752964	0.392	0.266
LINC02027	6.18743e-102	0.317362	0.75	0.63	1.56573e-97	0	LINC02027		ADH1B	4.84334e-09	0.348763	0.657	0.649	0.000122561	0	ADH1B		RAP1GAP2	1.22454e-56	0.511227	0.721	0.558	3.09869e-52	0	RAP1GAP2		ARSG	3.96333e-84	0.433255	0.423	0.195	1.00292e-79	0	ARSG		CLIP4	5.37872e-29	0.414238	0.516	0.274	1.36108e-24	0	CLIP4		MBP	1.32957e-36	0.498876	0.746	0.702
NRG1	1.19467e-101	0.402667	0.788	0.669	3.02312e-97	0	NRG1		LINC00854	1.31801e-08	0.373557	0.703	0.695	0.000333523	0	LINC00854		INF2	2.1309e-56	0.500781	0.654	0.449	5.39224e-52	0	INF2		ADGRL2	1.65392e-83	0.477816	0.953	0.779	4.18524e-79	0	ADGRL2		NAALADL2	5.95901e-29	0.530335	0.89	0.706	1.50793e-24	0	NAALADL2		TNFRSF14	7.03156e-36	0.475155	0.509	0.384
DOK6	1.22956e-100	0.306612	0.349	0.225	3.11141e-96	0	DOK6		CADPS2	2.13629e-08	0.311281	0.668	0.68	0.000540588	0	CADPS2		ETS1	4.56682e-56	0.614457	0.453	0.262	1.15564e-51	0	ETS1		MICAL2	2.75937e-83	0.480761	0.539	0.298	6.98259e-79	0	MICAL2		SH3D19	7.09894e-29	0.575137	0.813	0.566	1.79639e-24	0	SH3D19		TESK2	1.54545e-35	0.53468	0.334	0.211
HSD17B2	3.15409e-100	0.351938	0.858	0.743	7.98141e-96	0	HSD17B2		NDRG1	1.43144e-06	0.472872	0.343	0.308	0.0362225	0	NDRG1		HYI	7.3204e-56	0.440672	0.422	0.224	1.85243e-51	0	HYI		PHLDB2	3.85638e-83	0.566594	0.725	0.482	9.75857e-79	0	PHLDB2		PLSCR4	7.51267e-29	0.578269	0.761	0.545	1.90108e-24	0	PLSCR4		C20orf194	3.10408e-35	0.341434	0.825	0.771
BCR	6.07848e-95	0.334143	0.425	0.3	1.53816e-90	0	BCR		LINC01344	0.000908073	0.413536	0.432	0.423	1	0	LINC01344		PITPNM3	8.55704e-56	0.473233	0.451	0.252	2.16536e-51	0	PITPNM3		PDK1	3.14157e-82	0.444519	0.495	0.26	7.94975e-78	0	PDK1		GALNT10	8.06949e-29	0.460978	0.381	0.172	2.04198e-24	0	GALNT10		ANTXR2	5.18457e-35	0.368179	0.335	0.197
ALDH1A2	2.81958e-94	0.345338	0.899	0.834	7.13494e-90	0	ALDH1A2		INO80D	0.003347	0.354513	0.582	0.597	1	0	INO80D		CLIP4	8.59778e-56	0.476202	0.584	0.379	2.17567e-51	0	CLIP4		UGCG	6.1348e-82	0.606942	0.837	0.636	1.55241e-77	0	UGCG		STXBP1	1.01133e-28	0.360712	0.325	0.133	2.55917e-24	0	STXBP1		2009-09-01	1.1146e-34	0.558096	0.636	0.55
ARAP2	4.91452e-93	0.300046	0.635	0.499	1.24362e-88	0	ARAP2		HAL	0	1.59228	0.947	0.549	0	1	HAL		GDA	2.24114e-55	0.650022	0.626	0.427	5.67121e-51	0	GDA		SASH1	1.4969e-81	0.41532	0.979	0.891	3.78791e-77	0	SASH1		LTBP2	2.45348e-28	0.369722	0.318	0.124	6.20854e-24	0	LTBP2		GALM	1.58473e-34	0.45255	0.368	0.24
TPST1	3.56085e-92	0.337515	0.916	0.829	9.01073e-88	0	TPST1		CYP2A6	1.13886e-279	1.19822	0.886	0.458	2.8819e-275	1	CYP2A6		GCC2	2.53537e-55	0.492471	0.884	0.789	6.41575e-51	0	GCC2		ST6GAL1	2.011e-81	0.427393	0.983	0.927	5.08883e-77	0	ST6GAL1		FHL2	3.01891e-28	0.584087	0.633	0.399	7.63934e-24	0	FHL2		LDLRAD3	4.71738e-34	0.449723	0.287	0.159
TGFBR3	1.53932e-89	0.359694	0.658	0.53	3.89525e-85	0	TGFBR3		CYP2B6	6.2095e-250	1.3364	0.922	0.577	1.57132e-245	1	CYP2B6		SVEP1	3.60513e-55	0.5601	0.498	0.296	9.12278e-51	0	SVEP1		CPQ	3.99924e-80	0.490169	0.752	0.513	1.01201e-75	0	CPQ		NFASC	3.39667e-28	0.49076	0.767	0.514	8.59527e-24	0	NFASC		NRP1	4.74399e-34	0.427874	0.747	0.641
MIR646HG	1.19454e-87	0.380502	0.312	0.204	3.02278e-83	0	MIR646HG		ADGRA3	1.01553e-249	0.967517	0.956	0.785	2.5698e-245	1	ADGRA3		NPAS2	1.05562e-54	0.523707	0.861	0.752	2.67126e-50	0	NPAS2		SAMD12	4.64278e-79	0.584073	0.668	0.419	1.17486e-74	0	SAMD12		LMCD1	3.52703e-28	0.393228	0.58	0.324	8.92514e-24	0	LMCD1		SDCCAG8	1.20007e-33	0.404799	0.793	0.77
MCC	2.0238e-87	0.302864	0.846	0.753	5.12122e-83	0	MCC		HGD	7.17462e-226	0.933416	0.972	0.833	1.81554e-221	1	HGD		CATSPERB	2.4431e-54	0.550206	0.748	0.6	6.18225e-50	0	CATSPERB		THSD7B	7.24021e-79	0.509803	0.416	0.2	1.83214e-74	0	THSD7B		KLF9	3.63401e-28	0.515924	0.575	0.347	9.19587e-24	0	KLF9		ATP13A3	1.87398e-33	0.610425	0.632	0.55
SLCO1A2	5.15311e-86	0.333667	0.29	0.186	1.30399e-81	0	SLCO1A2		AC007298.2	1.62862e-225	0.578498	0.404	0.104	4.12123e-221	1	AC007298.2		TNFAIP8	2.50345e-54	0.540462	0.756	0.584	6.33498e-50	0	TNFAIP8		SNX2	2.55838e-78	0.465907	0.658	0.407	6.47398e-74	0	SNX2		HNRNPLL	3.72947e-28	0.482839	0.572	0.324	9.43742e-24	0	HNRNPLL		KCNAB2	3.77536e-33	0.412634	0.661	0.572
TBC1D8	7.94161e-86	0.315003	0.818	0.693	2.00962e-81	0	TBC1D8		ACMSD	1.91716e-225	0.983103	0.888	0.666	4.85138e-221	1	ACMSD		FOXO1	4.0267e-54	0.667449	0.789	0.697	1.01896e-49	0	FOXO1		PHC2	3.29094e-78	0.429289	0.667	0.408	8.32773e-74	0	PHC2		PTEN	3.82679e-28	0.552055	0.9	0.733	9.68369e-24	0	PTEN		LPAR6	3.83923e-33	0.536201	0.513	0.401
ETNPPL	3.54958e-79	0.320595	0.296	0.195	8.98222e-75	0	ETNPPL		SDS	1.17987e-223	0.984146	0.866	0.514	2.98566e-219	1	SDS		CBLB	6.27665e-54	0.558757	0.843	0.769	1.58831e-49	0	CBLB		RASSF2	4.91263e-78	0.450332	0.346	0.152	1.24314e-73	0	RASSF2		PPP1CB	4.10932e-28	0.599796	0.584	0.348	1.03986e-23	0	PPP1CB		GLUL	2.48648e-32	0.514077	0.791	0.713
ANXA2	6.06923e-75	0.308178	0.442	0.325	1.53582e-70	0	ANXA2		CYP2A7	1.08355e-211	1.07386	0.645	0.277	2.74192e-207	1	CYP2A7		DYNC1H1	1.25683e-52	0.469532	0.74	0.566	3.1804e-48	0	DYNC1H1		MEG3	5.438e-78	0.354174	0.645	0.373	1.37609e-73	0	MEG3		ANKS1B	4.37469e-28	0.596338	0.324	0.135	1.10702e-23	0	ANKS1B		TIMP2	6.04602e-32	0.458617	0.564	0.472
PHACTR2	1.14006e-74	0.315032	0.484	0.371	2.88492e-70	0	PHACTR2		AMDHD1	3.23557e-208	0.900161	0.782	0.469	8.18762e-204	1	AMDHD1		TNIP1	1.15472e-51	0.474495	0.551	0.365	2.92203e-47	0	TNIP1		ZEB2	6.26801e-77	0.544763	0.795	0.565	1.58612e-72	0	ZEB2		CARMIL1	4.85071e-28	0.434811	0.596	0.334	1.22747e-23	0	CARMIL1		TDP2	1.66731e-31	0.438058	0.355	0.237
ANKUB1	5.82544e-74	0.312628	0.423	0.307	1.47413e-69	0	ANKUB1		CPB2	1.10874e-198	0.920885	0.931	0.73	2.80568e-194	1	CPB2		BHLHE40	1.88566e-51	0.629866	0.461	0.274	4.77166e-47	0	BHLHE40		KLF7	8.04372e-77	0.505578	0.891	0.705	2.03546e-72	0	KLF7		LRRK1	5.15594e-28	0.364474	0.386	0.175	1.30471e-23	0	LRRK1		NEK6	2.25444e-31	0.495391	0.335	0.217
CRP	2.8503e-70	0.308863	0.507	0.397	7.21268e-66	0	CRP		LINC01818	6.33105e-197	0.984693	0.759	0.429	1.60207e-192	1	LINC01818		LPCAT1	2.3258e-51	0.351253	0.353	0.176	5.88544e-47	0	LPCAT1		FAM110B	1.11221e-76	0.65197	0.406	0.201	2.81444e-72	0	FAM110B		TMEM164	7.53403e-28	0.457181	0.428	0.209	1.90649e-23	0	TMEM164		RGS12	3.99055e-31	0.479333	0.436	0.322
SPSB1	3.58024e-59	0.400169	0.501	0.395	9.05978e-55	0	SPSB1		HAO2	6.56316e-183	0.648412	0.553	0.215	1.66081e-178	1	HAO2		IRAK2	5.23548e-51	0.513206	0.402	0.219	1.32484e-46	0	IRAK2		GNA13	1.84401e-76	0.459772	0.583	0.344	4.66627e-72	0	GNA13		PLA2G4A	9.21717e-28	0.444471	0.392	0.182	2.3324e-23	0	PLA2G4A		SLC2A3	5.40021e-31	0.835668	0.351	0.234
ARRDC4	3.59132e-58	0.309473	0.264	0.18	9.08784e-54	0	ARRDC4		DPYD	1.05522e-176	0.686608	0.979	0.893	2.67023e-172	1	DPYD		C11orf80	1.45047e-50	0.419347	0.609	0.421	3.67041e-46	0	C11orf80		PHACTR2	1.70986e-75	0.479431	0.849	0.626	4.3268e-71	0	PHACTR2		SH3PXD2B	9.76631e-28	0.463339	0.31	0.128	2.47137e-23	0	SH3PXD2B		MUC20-OT1	6.53921e-31	0.393759	0.697	0.663
CYP2B6	1.92209e-57	0.331566	0.983	0.975	4.86384e-53	0	CYP2B6		AC007221.2	5.36351e-172	0.844542	0.674	0.339	1.35724e-167	1	AC007221.2		PACSIN2	3.89239e-50	0.445401	0.841	0.734	9.84969e-46	0	PACSIN2		GNG12	2.10569e-75	0.467096	0.697	0.449	5.32844e-71	0	GNG12		MAML2	1.03555e-27	0.493347	0.931	0.802	2.62046e-23	0	MAML2		ASAH1	1.08729e-30	0.368435	0.705	0.645
ATP1A1	1.81155e-50	0.320087	0.354	0.268	4.58414e-46	0	ATP1A1		TAT	3.87392e-168	1.05669	0.87	0.673	9.80296e-164	1	TAT		NRXN3	2.23533e-49	0.512471	0.415	0.227	5.65651e-45	0	NRXN3		OXR1	2.28386e-75	0.608951	0.807	0.607	5.77931e-71	0	OXR1		ABCA10	3.22518e-27	0.451008	0.612	0.356	8.16133e-23	0	ABCA10		ANXA2	1.10657e-30	0.448969	0.473	0.36
RPRD1B	7.41189e-47	0.303765	0.598	0.498	1.87558e-42	0	RPRD1B		MAT1A	7.15688e-168	0.736053	0.952	0.737	1.81105e-163	1	MAT1A		NBEAL2	4.05823e-49	0.40863	0.444	0.251	1.02693e-44	0	NBEAL2		FHL1	2.33202e-75	0.604931	0.411	0.207	5.90117e-71	0	FHL1		SESN3	4.37978e-27	0.488774	0.408	0.198	1.1083e-22	0	SESN3		SNTB1	6.24858e-30	0.427274	0.751	0.676
ULK4	6.14974e-18	0.426996	0.621	0.544	1.55619e-13	0	ULK4		PLGLB1	2.6502e-167	0.734091	0.864	0.651	6.70632e-163	1	PLGLB1		PDLIM7	4.5474e-49	0.331474	0.272	0.115	1.15072e-44	0	PDLIM7		HELZ	3.81763e-75	0.40914	0.889	0.699	9.66052e-71	0	HELZ		POT1-AS1	6.38834e-27	0.500069	0.278	0.106	1.61657e-22	0	POT1-AS1		PDXK	6.4192e-30	0.44564	0.418	0.299
AC011604.2	0	1.91616	0.888	0.338	0	1	AC011604.2		N4BP2L1	3.09575e-165	0.726847	0.913	0.701	7.8338e-161	1	N4BP2L1		DUSP10	1.55954e-48	0.578544	0.482	0.302	3.94642e-44	0	DUSP10		LIFR	4.5593e-75	0.350043	0.951	0.765	1.15373e-70	0	LIFR		DEPP1	7.84309e-27	0.556536	0.257	0.095	1.98469e-22	0	DEPP1		ITPR1	1.33698e-29	0.435308	0.568	0.467
CYP3A4	0	1.43276	0.933	0.51	0	1	CYP3A4		PDE7B	4.20398e-164	1.03294	0.858	0.622	1.06382e-159	1	PDE7B		CLIP2	2.22041e-48	0.588358	0.626	0.459	5.61875e-44	0	CLIP2		ABCA9	8.20541e-75	0.557517	0.452	0.238	2.07638e-70	0	ABCA9		SVIL	8.03717e-27	0.637635	0.576	0.342	2.03381e-22	0	SVIL		ARHGEF10L	1.58041e-29	0.396596	0.362	0.243
CAMK1D	0	1.3225	0.947	0.581	0	1	CAMK1D		SLC38A4	7.07903e-162	1.15454	0.873	0.654	1.79135e-157	1	SLC38A4		SLC38A1	2.65967e-48	0.444115	0.765	0.612	6.73029e-44	0	SLC38A1		CNST	1.21939e-74	0.486528	0.858	0.662	3.08566e-70	0	CNST		CFAP69	1.08558e-26	0.43991	0.345	0.154	2.74706e-22	0	CFAP69		MANBA	2.08714e-29	0.320812	0.884	0.872
SNTG1	0	1.22651	0.557	0.237	0	1	SNTG1		GLYAT	7.5143e-161	0.750644	0.701	0.378	1.90149e-156	1	GLYAT		MAFK	2.99799e-48	0.406554	0.44	0.255	7.58641e-44	0	MAFK		NPAS3	1.37132e-74	0.677773	0.631	0.396	3.47013e-70	0	NPAS3		CHIC2	1.34516e-26	0.463797	0.782	0.531	3.40394e-22	0	CHIC2		CSGALNACT2	4.50537e-29	0.374324	0.579	0.476
SLC1A2	0	0.902124	0.877	0.599	0	1	SLC1A2		GLS2	4.7487e-160	0.544708	0.529	0.228	1.20166e-155	1	GLS2		HSPG2	4.46548e-48	0.483782	0.767	0.628	1.12999e-43	0	HSPG2		SNX8	2.39473e-74	0.347319	0.764	0.486	6.05987e-70	0	SNX8		ERG	1.42888e-26	0.436806	0.446	0.225	3.61577e-22	0	ERG		SGK1	8.18301e-29	0.520139	0.539	0.441
CTNNA3	0	0.901788	0.903	0.746	0	1	CTNNA3		AASS	3.3599e-158	0.840358	0.85	0.592	8.50222e-154	1	AASS		CPEB2	4.52397e-48	0.519191	0.602	0.442	1.14479e-43	0	CPEB2		MACROD2	5.67343e-74	0.598609	0.76	0.536	1.43566e-69	0	MACROD2		PARP8	1.86963e-26	0.385198	0.594	0.35	4.7311e-22	0	PARP8		HEXB	1.22506e-28	0.432461	0.439	0.326
PLPP1	0	0.808141	0.813	0.58	0	1	PLPP1		CFHR3	4.03886e-154	0.804709	0.898	0.649	1.02203e-149	1	CFHR3		MYRFL	5.35298e-48	0.504868	0.547	0.353	1.35457e-43	0	MYRFL		GPHN	6.8903e-74	0.373486	0.974	0.878	1.74359e-69	0	GPHN		ARID1B	1.97003e-26	0.35644	0.939	0.808	4.98515e-22	0	ARID1B		ACOT11	1.35679e-28	0.459142	0.386	0.277
MYRIP	0	0.784134	0.947	0.789	0	1	MYRIP		FMO5	3.23918e-152	0.902727	0.869	0.62	8.19674e-148	1	FMO5		CAPN2	1.22046e-47	0.432198	0.759	0.618	3.08838e-43	0	CAPN2		PRKAR1A	7.13385e-74	0.465842	0.67	0.44	1.80522e-69	0	PRKAR1A		LRRC7	2.43673e-26	0.741297	0.341	0.159	6.16615e-22	0	LRRC7		FAM13A	4.04727e-28	0.510987	0.57	0.486
IL1RAPL2	0	0.751976	0.819	0.622	0	1	IL1RAPL2		LINC00598	1.36443e-149	1.15079	0.738	0.442	3.4527e-145	1	LINC00598		SRPK2	1.82184e-47	0.386934	0.898	0.839	4.61018e-43	0	SRPK2		PITPNM3	1.8064e-73	0.323393	0.391	0.181	4.57109e-69	0	PITPNM3		GEM	2.93453e-26	0.664359	0.591	0.367	7.42582e-22	0	GEM		GK	7.5543e-28	0.40856	0.61	0.525
ACSS3	0	0.72833	0.882	0.667	0	1	ACSS3		SLC22A10	3.09136e-149	0.765438	0.67	0.363	7.82268e-145	1	SLC22A10		RHOQ	2.76213e-47	0.451758	0.499	0.313	6.98958e-43	0	RHOQ		EPS8	2.77776e-73	0.539071	0.564	0.337	7.02911e-69	0	EPS8		MMP16	3.32065e-26	0.56923	0.278	0.109	8.40292e-22	0	MMP16		TNS1	1.12459e-27	0.504205	0.403	0.301
CYP2E1	0	0.706675	0.966	0.706	0	1	CYP2E1		PPARGC1A	6.35621e-148	0.890217	0.951	0.808	1.60844e-143	1	PPARGC1A		PTPRF	3.34512e-47	0.475324	0.797	0.684	8.46482e-43	0	PTPRF		RGL1	2.85783e-73	0.49101	0.797	0.565	7.23174e-69	0	RGL1		MMP19	5.57441e-26	0.753247	0.269	0.106	1.4106e-21	0	MMP19		EMILIN2	1.56331e-27	0.383069	0.503	0.382
RBMS1	0	0.660164	0.709	0.454	0	1	RBMS1		TAT-AS1	9.55342e-148	0.713923	0.679	0.371	2.41749e-143	1	TAT-AS1		ASPH	4.54741e-47	0.613203	0.792	0.701	1.15072e-42	0	ASPH		BSDC1	3.16894e-73	0.313296	0.58	0.334	8.019e-69	0	BSDC1		ANTXR2	6.72173e-26	0.484549	0.581	0.348	1.70093e-21	0	ANTXR2		TRPS1	1.61686e-27	0.349933	0.868	0.87
ARHGEF28	0	0.654307	0.648	0.37	0	1	ARHGEF28		HMGCS2	6.54586e-147	0.915034	0.814	0.551	1.65643e-142	1	HMGCS2		TJP1	5.25473e-47	0.349371	0.903	0.83	1.32971e-42	0	TJP1		HS3ST3A1	4.84885e-73	0.533594	0.316	0.136	1.227e-68	0	HS3ST3A1		LINC02268	7.06853e-26	0.486871	0.34	0.156	1.78869e-21	0	LINC02268		PDXDC1	3.97825e-27	0.410221	0.596	0.54
OAT	0	0.651203	0.472	0.209	0	1	OAT		ESR1	8.63083e-146	0.761996	0.884	0.6	2.18403e-141	1	ESR1		MITF	8.91397e-47	0.536801	0.665	0.504	2.25568e-42	0	MITF		NCOA7	1.21224e-72	0.47349	0.877	0.677	3.06757e-68	0	NCOA7		ACVR2A	7.59571e-26	0.466403	0.58	0.346	1.92209e-21	0	ACVR2A		GRN	4.03104e-27	0.419481	0.467	0.362
AC022335.1	0	0.650868	0.404	0.088	0	1	AC022335.1		MTHFD2L	1.05218e-145	0.845711	0.819	0.58	2.66254e-141	1	MTHFD2L		EHMT1	2.56235e-46	0.402718	0.859	0.787	6.48403e-42	0	EHMT1		BACH1	2.35126e-72	0.491602	0.878	0.678	5.94987e-68	0	BACH1		DAB1	1.0067e-25	0.483798	0.45	0.239	2.54744e-21	0	DAB1		CTSZ	4.68107e-27	0.529688	0.592	0.516
AC078980.1	0	0.646018	0.372	0.135	0	1	AC078980.1		SORL1	4.62791e-145	0.776523	0.947	0.768	1.17109e-140	1	SORL1		TYMP	3.1305e-46	0.355562	0.275	0.124	7.92174e-42	0	TYMP		LCP2	7.00533e-72	0.318077	0.438	0.221	1.7727e-67	0	LCP2		PODN	1.04403e-25	0.323444	0.393	0.186	2.64191e-21	0	PODN		SLC26A11	2.52677e-26	0.491375	0.334	0.232
ITPR2	0	0.644426	0.99	0.948	0	1	ITPR2		ASL	4.42121e-144	0.746915	0.829	0.574	1.11879e-139	1	ASL		RHBDF2	3.50632e-46	0.3645	0.428	0.244	8.87273e-42	0	RHBDF2		DNMBP	5.52452e-71	0.505797	0.717	0.474	1.39798e-66	0	DNMBP		MAGI2	1.13453e-25	0.528528	0.89	0.736	2.87092e-21	0	MAGI2		TRERF1	3.49739e-26	0.315175	0.268	0.157
OXR1	0	0.635843	0.658	0.42	0	1	OXR1		FOXO1	7.53459e-144	0.844785	0.96	0.83	1.90663e-139	1	FOXO1		KLF6	3.7333e-46	0.380543	0.861	0.733	9.44711e-42	0	KLF6		ADM	6.67029e-71	0.318776	0.37	0.173	1.68792e-66	0	ADM		CBLB	1.22626e-25	0.584491	0.946	0.834	3.10306e-21	0	CBLB		RALA	5.01569e-26	0.525632	0.432	0.334
SLC16A7	0	0.611746	0.523	0.269	0	1	SLC16A7		SLC7A2	1.42716e-142	0.790276	0.976	0.879	3.61142e-138	1	SLC7A2		UBE2H	3.95942e-46	0.41737	0.859	0.819	1.00193e-41	0	UBE2H		AL603840.1	9.84651e-71	0.508614	0.737	0.496	2.49166e-66	0	AL603840.1		NNMT	2.78255e-25	0.497064	0.69	0.452	7.04124e-21	0	NNMT		STX7	5.91356e-26	0.341907	0.745	0.722
AHR	0	0.604757	0.538	0.264	0	1	AHR		ASS1	5.04029e-141	0.828571	0.901	0.743	1.27545e-136	1	ASS1		2009-09-01	4.37724e-46	0.396661	0.926	0.869	1.10766e-41	0	2009-09-01		SLC7A8	1.4355e-70	0.379006	0.319	0.138	3.63254e-66	0	SLC7A8		GLI3	2.8821e-25	0.367254	0.558	0.319	7.29316e-21	0	GLI3		LITAF	8.6881e-26	0.350243	0.618	0.533
PPP1R1C	0	0.587806	0.456	0.193	0	1	PPP1R1C		CYP3A5	6.82776e-140	0.837678	0.996	0.947	1.72776e-135	1	CYP3A5		PXDN	5.65923e-46	0.476664	0.415	0.239	1.43207e-41	0	PXDN		PLXDC2	1.43988e-70	0.541575	0.884	0.715	3.64361e-66	0	PLXDC2		NAV2	4.90356e-25	0.621632	0.728	0.5	1.24084e-20	0	NAV2		PLXND1	9.14779e-26	0.399724	0.437	0.334
APBB2	0	0.580113	0.817	0.622	0	1	APBB2		APBA1	7.84754e-140	0.861501	0.853	0.613	1.98582e-135	1	APBA1		RASA1	1.00319e-45	0.437556	0.81	0.729	2.53856e-41	0	RASA1		KCTD20	6.00779e-70	0.39845	0.534	0.307	1.52027e-65	0	KCTD20		C1S	6.96184e-25	0.415588	0.73	0.496	1.76169e-20	0	C1S		TMIGD3	1.75262e-25	0.410876	0.326	0.222
CLMN	0	0.571334	0.896	0.724	0	1	CLMN		CTNNA3	2.99001e-139	0.754928	0.679	0.367	7.56623e-135	1	CTNNA3		CTTN	2.11079e-45	0.436195	0.639	0.465	5.34136e-41	0	CTTN		FARP2	1.29955e-69	0.549709	0.671	0.447	3.28852e-65	0	FARP2		PPP3CA	8.22563e-25	0.429166	0.721	0.48	2.0815e-20	0	PPP3CA		SLC16A10	2.03474e-25	0.571638	0.469	0.354
GPHN	0	0.567633	0.999	0.986	0	1	GPHN		KCNMA1	7.58084e-138	0.893625	0.578	0.289	1.91833e-133	1	KCNMA1		RGS4	3.16026e-45	0.408495	0.277	0.125	7.99705e-41	0	RGS4		SFMBT2	1.51904e-69	0.387551	0.92	0.723	3.84393e-65	0	SFMBT2		LMCD1-AS1	1.15365e-24	0.448439	0.496	0.269	2.91931e-20	0	LMCD1-AS1		ANKRD12	5.24645e-25	0.3055	0.9	0.896
ZBTB20	0	0.554351	0.997	0.984	0	1	ZBTB20		ADRA1A	4.55199e-136	0.682889	0.957	0.768	1.15188e-131	1	ADRA1A		SAT1	8.34373e-45	0.580528	0.654	0.486	2.11138e-40	0	SAT1		CUL4B	1.57811e-69	0.566691	0.461	0.26	3.9934e-65	0	CUL4B		CHST11	1.42749e-24	0.547987	0.506	0.291	3.61227e-20	0	CHST11		NPIPB5	5.2772e-25	0.432972	0.527	0.45
SIK2	0	0.548722	0.975	0.901	0	1	SIK2		IL6R	1.10393e-135	0.571186	0.921	0.719	2.79349e-131	1	IL6R		CEP170	1.26971e-44	0.455402	0.71	0.564	3.21301e-40	0	CEP170		EPSTI1	4.17097e-69	0.513826	0.508	0.291	1.05546e-64	0	EPSTI1		CCDC102B	1.4636e-24	0.799453	0.801	0.635	3.70364e-20	0	CCDC102B		BCAT1	6.84127e-25	0.463838	0.449	0.348
NADK2	0	0.543307	0.882	0.673	0	1	NADK2		TENM1	6.06451e-135	0.679832	0.856	0.606	1.53462e-130	1	TENM1		SOX4	1.45141e-44	0.662473	0.473	0.294	3.6728e-40	0	SOX4		MAN1A1	4.30721e-69	0.479248	0.876	0.681	1.08994e-64	0	MAN1A1		TSC22D1	1.69604e-24	0.422455	0.69	0.435	4.29183e-20	0	TSC22D1		IVNS1ABP	9.39053e-25	0.343035	0.629	0.558
TPRG1	0	0.519139	0.968	0.89	0	1	TPRG1		PLG	3.38398e-134	0.50772	0.991	0.88	8.56317e-130	1	PLG		PPP1R12B	1.62115e-44	0.620897	0.81	0.751	4.10231e-40	0	PPP1R12B		CYTH1	6.4349e-69	0.410354	0.878	0.681	1.62835e-64	0	CYTH1		IRS2	2.98355e-24	0.312369	0.254	0.098	7.54988e-20	0	IRS2		TEX2	1.70075e-24	0.372168	0.252	0.156
FOXN3	0	0.51107	0.979	0.906	0	1	FOXN3		AC016831.7	7.11568e-134	0.731949	0.982	0.902	1.80062e-129	1	AC016831.7		BICD1	2.37103e-44	0.461537	0.713	0.565	5.99989e-40	0	BICD1		AC018742.1	7.51652e-69	0.656367	0.296	0.127	1.90206e-64	0	AC018742.1		PLAGL1	4.38644e-24	0.425379	0.629	0.381	1.10999e-19	0	PLAGL1		FP236383.1	1.92824e-24	0.35246	0.826	0.791
SOX5	0	0.465844	0.995	0.972	0	1	SOX5		CTH	1.22559e-132	0.865808	0.68	0.394	3.10137e-128	1	CTH		CASK	3.99089e-44	0.400833	0.866	0.815	1.00989e-39	0	CASK		WIPI1	8.43176e-69	0.349697	0.506	0.278	2.13366e-64	0	WIPI1		AC012409.2	4.53586e-24	0.471307	0.415	0.22	1.1478e-19	0	AC012409.2		HLA-DMB	5.62201e-24	0.444193	0.465	0.379
AC026765.2	0	0.404728	0.308	0.089	0	1	AC026765.2		ANO1	1.4887e-132	0.58447	0.528	0.24	3.76716e-128	1	ANO1		FNBP1L	4.89567e-44	0.393317	0.862	0.774	1.23885e-39	0	FNBP1L		BAALC	9.87431e-69	0.538705	0.396	0.203	2.4987e-64	0	BAALC		NFIA	1.04309e-23	0.42021	0.947	0.818	2.63954e-19	0	NFIA		GAS7	3.00227e-23	0.41499	0.814	0.774
CYP1A2	0	0.391753	0.279	0.071	0	1	CYP1A2		KCNN2	4.40808e-132	0.822203	0.408	0.148	1.11546e-127	1	KCNN2		CCDC9B	2.16659e-43	0.415873	0.513	0.336	5.48255e-39	0	CCDC9B		ADGRL4	1.05021e-68	0.486247	0.903	0.719	2.65756e-64	0	ADGRL4		PLXNA2	1.32689e-23	0.404991	0.392	0.198	3.35769e-19	0	PLXNA2		CTNNB1	3.24263e-23	0.348364	0.723	0.696
DPP4	0	0.364194	0.262	0.074	0	1	DPP4		AC007344.1	3.07233e-131	0.921288	0.653	0.38	7.77453e-127	1	AC007344.1		MELTF	2.53103e-43	0.304791	0.354	0.186	6.40477e-39	0	MELTF		PCED1B	1.96186e-68	0.475802	0.819	0.605	4.96449e-64	0	PCED1B		TRABD2B	1.39353e-23	0.429132	0.279	0.115	3.52633e-19	0	TRABD2B		A2M	6.62398e-23	0.438066	0.368	0.274
C1orf112	0	0.34921	0.299	0.103	0	1	C1orf112		GYS2	4.76227e-131	0.725328	0.814	0.583	1.20509e-126	1	GYS2		E2F3	5.90981e-43	0.357968	0.533	0.344	1.49548e-38	0	E2F3		CALU	2.18197e-68	0.449765	0.602	0.369	5.52147e-64	0	CALU		CYBRD1	1.7387e-23	0.309411	0.388	0.192	4.39978e-19	0	CYBRD1		TXNIP	7.69446e-23	0.417661	0.49	0.396
AQP9	2.42079e-306	0.567782	0.747	0.521	6.12582e-302	1	AQP9		PIK3R1	1.52456e-130	0.845344	0.893	0.717	3.85791e-126	1	PIK3R1		GAB2	6.86981e-43	0.408762	0.567	0.388	1.7384e-38	0	GAB2		VPS37A	2.70708e-68	0.394117	0.56	0.338	6.85027e-64	0	VPS37A		AC245297.3	2.29684e-23	0.428187	0.689	0.458	5.81216e-19	0	AC245297.3		ST3GAL6	8.19313e-23	0.382874	0.398	0.302
SLC13A3	1.18763e-303	0.314564	0.263	0.084	3.00531e-299	1	SLC13A3		FBP1	2.09181e-130	0.714099	0.945	0.758	5.29333e-126	1	FBP1		ABTB2	6.94224e-43	0.465354	0.413	0.237	1.75673e-38	0	ABTB2		MAN1C1	1.35046e-67	0.433478	0.76	0.528	3.41735e-63	0	MAN1C1		FTO	2.69103e-23	0.37977	0.83	0.625	6.80964e-19	0	FTO		VPS8	1.08152e-22	0.318253	0.754	0.732
CDK6	1.91905e-299	0.468263	0.512	0.278	4.85615e-295	1	CDK6		ZC3H13	4.36749e-129	0.898553	0.946	0.804	1.10519e-124	1	ZC3H13		PDP1	1.16237e-42	0.320596	0.351	0.188	2.94139e-38	0	PDP1		USP13	1.3457e-66	0.449428	0.589	0.354	3.40529e-62	0	USP13		VCAN	3.05373e-23	0.55103	0.397	0.2	7.72745e-19	0	VCAN		RCBTB2	1.66787e-22	0.400343	0.475	0.384
AOX1	1.31266e-297	0.50745	0.936	0.813	3.32168e-293	1	AOX1		C8A	5.67287e-129	0.53896	0.956	0.801	1.43552e-124	1	C8A		FGD6	1.33687e-42	0.439085	0.78	0.655	3.38295e-38	0	FGD6		MIR99AHG	1.57536e-66	0.358018	0.977	0.89	3.98646e-62	0	MIR99AHG		TENT5A	3.45415e-23	0.573448	0.417	0.224	8.74074e-19	0	TENT5A		MGAT5	4.78052e-22	0.311923	0.757	0.727
GPAM	6.23048e-295	0.692815	0.851	0.674	1.57662e-290	1	GPAM		C9	5.00947e-128	0.661754	0.957	0.81	1.26765e-123	1	C9		GRIP1	2.25644e-42	0.463023	0.671	0.484	5.70992e-38	0	GRIP1		NR2F1-AS1	2.90937e-66	0.40847	0.877	0.659	7.36216e-62	0	NR2F1-AS1		PNRC1	4.43578e-23	0.325177	0.321	0.145	1.12247e-18	0	PNRC1		PDE8A	4.82164e-22	0.426532	0.718	0.718
HLF	2.07524e-291	0.524956	0.916	0.758	5.25139e-287	1	HLF		ECHDC2	2.13474e-127	0.50271	0.971	0.857	5.40196e-123	1	ECHDC2		PLXNA3	2.65002e-42	0.337028	0.337	0.175	6.70588e-38	0	PLXNA3		ZNF331	2.92982e-66	0.620745	0.421	0.227	7.41392e-62	0	ZNF331		SYBU	4.50966e-23	0.391336	0.26	0.107	1.14117e-18	0	SYBU		SLC27A1	5.1456e-22	0.344794	0.335	0.238
ZNRF3	5.11105e-281	0.485872	0.723	0.497	1.29335e-276	1	ZNRF3		ACSM2A	1.22255e-126	0.692456	0.965	0.824	3.09367e-122	1	ACSM2A		ABLIM3	3.06255e-42	0.401549	0.808	0.679	7.74977e-38	0	ABLIM3		TBC1D4	7.35235e-66	0.485494	0.776	0.549	1.86051e-61	0	TBC1D4		IMMP2L	5.54866e-23	0.413525	0.854	0.671	1.40409e-18	0	IMMP2L		SLCO2B1	5.90653e-22	0.310974	0.789	0.696
LRRTM4	5.49373e-275	0.991014	0.353	0.164	1.39019e-270	1	LRRTM4		ARHGEF26	1.23478e-126	0.716854	0.91	0.733	3.12462e-122	1	ARHGEF26		SUSD1	8.10592e-42	0.363966	0.475	0.299	2.0512e-37	0	SUSD1		IQGAP2	1.37642e-65	0.373447	0.473	0.261	3.48302e-61	0	IQGAP2		MEIS1	6.0577e-23	0.463765	0.668	0.44	1.5329e-18	0	MEIS1		CSF2RA	6.34064e-22	0.335548	0.536	0.434
AGMO	3.10853e-270	0.47591	0.976	0.905	7.86614e-266	1	AGMO		NOL4	4.16034e-126	0.530972	0.322	0.103	1.05278e-121	1	NOL4		PKM	1.53841e-41	0.346002	0.422	0.253	3.89296e-37	0	PKM		JAK1	7.13636e-65	0.391028	0.915	0.748	1.80586e-60	0	JAK1		SH3BP5	6.15467e-23	0.705691	0.483	0.292	1.55744e-18	0	SH3BP5		CLCN7	6.87388e-22	0.402521	0.415	0.321
SLC22A3	1.15667e-268	0.451412	0.811	0.59	2.92696e-264	1	SLC22A3		MAN1C1	4.79349e-126	0.526042	0.482	0.209	1.21299e-121	1	MAN1C1		TIMP2	5.77235e-41	0.423286	0.524	0.357	1.46069e-36	0	TIMP2		NSMCE2	1.02812e-64	0.391756	0.894	0.706	2.60166e-60	0	NSMCE2		MTSS1	9.34153e-23	0.570568	0.449	0.254	2.36387e-18	0	MTSS1		FCGR2A	7.51223e-22	0.350515	0.535	0.436
SLC25A13	1.68939e-266	0.384581	0.956	0.862	4.27499e-262	1	SLC25A13		SORBS2	9.82536e-126	0.599394	0.984	0.935	2.48631e-121	1	SORBS2		HERC4	1.39244e-40	0.374731	0.863	0.828	3.52357e-36	0	HERC4		ZNF451	1.4458e-64	0.383809	0.8	0.575	3.65859e-60	0	ZNF451		ATP13A3	1.05866e-22	0.530299	0.728	0.493	2.67893e-18	0	ATP13A3		LAIR1	1.27376e-21	0.382629	0.32	0.225
CDC14B	5.03907e-266	0.43902	0.904	0.735	1.27514e-261	1	CDC14B		C6	4.8948e-125	0.692123	0.925	0.725	1.23863e-120	1	C6		BCL2L1	1.43617e-40	0.39455	0.881	0.818	3.63422e-36	0	BCL2L1		NXPE3	2.62275e-64	0.420178	0.571	0.346	6.63686e-60	0	NXPE3		AC087477.2	1.09171e-22	0.314435	0.401	0.205	2.76258e-18	0	AC087477.2		CDK14	1.33475e-21	0.314395	0.343	0.234
NFIA	1.47921e-265	0.424389	0.982	0.917	3.74314e-261	1	NFIA		SRD5A2	6.6741e-125	0.528425	0.5	0.226	1.68888e-120	1	SRD5A2		TGFB2	1.44909e-40	0.736606	0.61	0.455	3.66692e-36	0	TGFB2		CABLES1	3.45544e-64	0.566272	0.736	0.514	8.744e-60	0	CABLES1		EPS15	1.18137e-22	0.325787	0.799	0.558	2.98947e-18	0	EPS15		CYFIP1	1.41378e-21	0.372219	0.691	0.633
NRP1	3.82945e-261	0.478199	0.55	0.317	9.69042e-257	1	NRP1		A1CF	7.95888e-125	0.614985	0.943	0.841	2.01399e-120	1	A1CF		TMEM131L	1.6955e-40	0.511772	0.594	0.437	4.29047e-36	0	TMEM131L		FRMD4A	5.48307e-64	0.4128	0.877	0.693	1.38749e-59	0	FRMD4A		KLHL29	1.67675e-22	0.650484	0.708	0.489	4.24303e-18	0	KLHL29		ANKRD28	1.97245e-21	0.461951	0.266	0.176
NEK10	2.0022e-259	0.637475	0.392	0.193	5.06656e-255	1	NEK10		SLC22A25	9.34364e-125	0.647871	0.839	0.592	2.36441e-120	1	SLC22A25		GULP1	1.70651e-40	0.491949	0.859	0.802	4.31832e-36	0	GULP1		FOXP2	7.84324e-64	0.431256	0.544	0.324	1.98473e-59	0	FOXP2		PDE4B	1.67975e-22	0.606329	0.465	0.267	4.25061e-18	0	PDE4B		PKD2	2.61131e-21	0.311631	0.268	0.172
SUGCT	9.22678e-259	0.453046	0.936	0.816	2.33484e-254	1	SUGCT		BDH1	4.41009e-124	0.603762	0.891	0.692	1.11597e-119	1	BDH1		SERINC2	2.17838e-40	0.396397	0.565	0.402	5.5124e-36	0	SERINC2		NKAIN2	2.95163e-63	0.790629	0.263	0.115	7.4691e-59	0	NKAIN2		AL139260.1	2.48463e-22	0.31527	0.306	0.138	6.28736e-18	0	AL139260.1		PSAP	1.32312e-20	0.357579	0.797	0.779
AC022101.1	3.88055e-257	0.50316	0.611	0.381	9.81973e-253	1	AC022101.1		LPA	8.25738e-124	0.69888	0.705	0.415	2.08953e-119	1	LPA		TSPAN15	4.25608e-40	0.357846	0.497	0.325	1.077e-35	0	TSPAN15		ROBO2	3.00913e-63	0.518602	0.849	0.662	7.61461e-59	0	ROBO2		PGAP1	4.94236e-22	0.615363	0.432	0.236	1.25067e-17	0	PGAP1		ANGEL1	1.76314e-20	0.353462	0.289	0.2
TMC3-AS1	2.39192e-256	0.468389	0.638	0.42	6.05275e-252	1	TMC3-AS1		NRG1	2.51e-123	1.00336	0.78	0.54	6.35156e-119	1	NRG1		IL15	4.31984e-40	0.414737	0.598	0.429	1.09314e-35	0	IL15		CCDC39.1	8.91478e-63	0.301744	0.277	0.119	2.25589e-58	0	CCDC39.1		MAN1C1	5.17983e-22	0.45367	0.434	0.24	1.31076e-17	0	MAN1C1		TMEM51	3.28336e-20	0.36761	0.599	0.522
ALDH1L1	7.09816e-254	0.450898	0.924	0.791	1.79619e-249	1	ALDH1L1		GPLD1	5.20724e-123	0.608901	0.74	0.478	1.31769e-118	1	GPLD1		CTTNBP2NL	4.40349e-40	0.384359	0.57	0.406	1.1143e-35	0	CTTNBP2NL		FARP1	1.03592e-61	0.428031	0.793	0.571	2.6214e-57	0	FARP1		UAP1	5.42505e-22	0.480878	0.264	0.113	1.37281e-17	0	UAP1		ZNF589	4.53591e-20	0.331183	0.262	0.176
SDC2	1.17164e-253	0.592384	0.745	0.538	2.96483e-249	1	SDC2		SOCS2	3.93083e-121	0.551575	0.409	0.162	9.94697e-117	1	SOCS2		ERO1A	7.17007e-40	0.650912	0.595	0.452	1.81439e-35	0	ERO1A		AFF4	1.89517e-61	0.44685	0.86	0.66	4.79572e-57	0	AFF4		LSAMP	8.80636e-22	0.920417	0.376	0.201	2.22845e-17	0	LSAMP		ATP9B	6.49776e-20	0.32966	0.788	0.766
SLC19A2	3.56191e-253	0.425874	0.815	0.598	9.01341e-249	1	SLC19A2		FAM9B	2.59855e-120	0.57758	0.4	0.159	6.57563e-116	1	FAM9B		AC112229.3	8.80891e-40	0.355127	0.303	0.157	2.2291e-35	0	AC112229.3		ITSN1	2.44147e-61	0.42537	0.806	0.613	6.17815e-57	0	ITSN1		ADAMTS17	1.50566e-21	0.422151	0.285	0.126	3.81007e-17	0	ADAMTS17		GPRIN3	1.09983e-19	0.311379	0.685	0.621
ARSB	1.78758e-252	0.547183	0.561	0.344	4.52347e-248	1	ARSB		MIR122HG	5.41028e-120	0.657566	0.894	0.718	1.36907e-115	1	MIR122HG		AC013271.1	1.44039e-39	0.314528	0.252	0.115	3.64492e-35	0	AC013271.1		EHD3	2.58398e-61	0.358003	0.389	0.198	6.53877e-57	0	EHD3		RBMS1	1.52397e-21	0.394515	0.921	0.783	3.8564e-17	0	RBMS1		OSBPL3	1.28739e-19	0.326247	0.626	0.582
BCKDHB	1.81108e-250	0.472436	0.883	0.711	4.58295e-246	1	BCKDHB		ZBTB20	6.82406e-120	0.489193	0.992	0.966	1.72683e-115	1	ZBTB20		DUSP1	1.5415e-39	0.592032	0.685	0.53	3.90077e-35	0	DUSP1		ARHGAP12	3.65276e-61	0.44003	0.592	0.373	9.2433e-57	0	ARHGAP12		SELENOP	2.18277e-21	0.3093	0.405	0.216	5.52351e-17	0	SELENOP		AGAP3	1.59299e-19	0.373247	0.378	0.288
RHOBTB3	8.0819e-250	0.454179	0.714	0.488	2.04512e-245	1	RHOBTB3		TGFBR3	9.0725e-120	0.828165	0.687	0.416	2.2958e-115	1	TGFBR3		GNB1	2.05376e-39	0.363575	0.825	0.75	5.19703e-35	0	GNB1		CHKA	7.76254e-61	0.341515	0.621	0.398	1.96431e-56	0	CHKA		ASAP2	2.45702e-21	0.365539	0.362	0.177	6.21749e-17	0	ASAP2		ZFP36L2	1.61235e-19	0.374592	0.478	0.388
NEDD4	1.29124e-245	0.457883	0.786	0.586	3.26748e-241	1	NEDD4		DMGDH	1.9994e-119	0.641803	0.868	0.686	5.05949e-115	1	DMGDH		GSN	3.81939e-39	0.370264	0.481	0.319	9.66496e-35	0	GSN		C12orf42	1.91646e-60	0.4112	0.252	0.105	4.84959e-56	0	C12orf42		2003-03-01	2.61689e-21	0.817334	0.268	0.119	6.62204e-17	0	2003-03-01		SYNE1	3.16173e-19	0.359774	0.343	0.251
MAGI2	1.36476e-244	0.545443	0.887	0.737	3.45353e-240	1	MAGI2		ADCY1	2.95252e-118	0.524672	0.694	0.418	7.47134e-114	1	ADCY1		TGM2	5.08541e-39	0.574349	0.338	0.192	1.28686e-34	0	TGM2		RAB7A	1.65576e-59	0.401634	0.777	0.56	4.18991e-55	0	RAB7A		NAP1L1	2.97438e-21	0.34989	0.773	0.532	7.52668e-17	0	NAP1L1		SGPL1	4.38442e-19	0.368771	0.408	0.326
COBLL1	3.61762e-241	0.532012	0.93	0.794	9.15438e-237	1	COBLL1		LINC01322	3.48514e-118	0.837065	0.367	0.142	8.81914e-114	1	LINC01322		ARHGAP12	5.927e-39	0.327186	0.879	0.835	1.49983e-34	0	ARHGAP12		CLEC1A	6.90239e-59	0.410749	0.515	0.313	1.74665e-54	0	CLEC1A		EMP1	3.18922e-21	1.13668	0.314	0.155	8.07031e-17	0	EMP1		HPCAL1	4.77634e-19	0.457429	0.472	0.4
MAST4	3.96742e-238	0.49962	0.881	0.732	1.00395e-233	1	MAST4		CYP4F3	4.99384e-118	0.552825	0.957	0.811	1.26369e-113	1	CYP4F3		SMURF2	6.27603e-39	0.422999	0.762	0.653	1.58815e-34	0	SMURF2		CA3	2.44737e-58	0.394728	0.297	0.141	6.19307e-54	0	CA3		NFKB1	3.96196e-21	0.635223	0.686	0.458	1.00257e-16	0	NFKB1		APOE	7.52947e-19	0.769083	0.467	0.397
FMO3	2.09815e-235	0.502963	0.805	0.619	5.30938e-231	1	FMO3		SYBU	4.16463e-117	0.715024	0.796	0.573	1.05386e-112	1	SYBU		AC020916.1	9.13745e-39	0.350282	0.397	0.233	2.31223e-34	0	AC020916.1		AP1S2	2.61591e-58	0.327465	0.509	0.303	6.61956e-54	0	AP1S2		ZEB1	4.00413e-21	0.370253	0.838	0.651	1.01324e-16	0	ZEB1		KIAA1551	1.09442e-18	0.405397	0.6	0.537
CAMK2D	3.03184e-232	0.467164	0.836	0.648	7.67208e-228	1	CAMK2D		GAS2	2.73323e-116	0.65037	0.916	0.769	6.91645e-112	1	GAS2		FAM49B	1.31165e-38	0.378623	0.824	0.761	3.31914e-34	0	FAM49B		PTP4A2	4.4275e-58	0.305621	0.338	0.17	1.12038e-53	0	PTP4A2		MCC	4.69739e-21	0.426791	0.533	0.319	1.18867e-16	0	MCC		PARVG	1.84751e-18	0.346268	0.501	0.426
AKR1D1	5.20195e-232	0.554783	0.565	0.356	1.31635e-227	1	AKR1D1		CYP2C9	3.70118e-116	0.661001	0.973	0.882	9.36583e-112	1	CYP2C9		TAF1D	1.80086e-38	0.447212	0.86	0.758	4.55707e-34	0	TAF1D		GTDC1	6.17807e-58	0.465903	0.699	0.479	1.56336e-53	0	GTDC1		TMC3-AS1	5.05018e-21	0.302971	0.251	0.105	1.27795e-16	0	TMC3-AS1		PDE4D	3.08292e-18	0.370857	0.316	0.227
LINC01239	1.5432e-230	0.506465	0.674	0.465	3.90507e-226	1	LINC01239		G6PC	6.93041e-116	0.825651	0.774	0.526	1.75374e-111	1	G6PC		ZFC3H1	2.20028e-38	0.398431	0.759	0.636	5.56781e-34	0	ZFC3H1		SETD7	6.24172e-58	0.429357	0.485	0.291	1.57947e-53	0	SETD7		PDE1A	8.15557e-21	0.590103	0.871	0.731	2.06377e-16	0	PDE1A		CORO1C	4.76444e-18	0.377397	0.503	0.438
AC022816.1	2.76744e-229	0.440433	0.66	0.44	7.003e-225	1	AC022816.1		LEPR	8.18838e-116	0.889586	0.905	0.77	2.07207e-111	1	LEPR		EPB41L2	2.3102e-38	0.375446	0.794	0.672	5.84596e-34	0	EPB41L2		PLCB1	1.11703e-57	0.326273	0.989	0.924	2.82664e-53	0	PLCB1		FUT8	1.24424e-20	0.390028	0.56	0.349	3.14855e-16	0	FUT8		CLIP4	5.54012e-18	0.337729	0.655	0.603
ADRA1B	3.07228e-228	0.451386	0.772	0.564	7.77442e-224	1	ADRA1B		INSIG1	8.54932e-115	0.807174	0.819	0.584	2.16341e-110	1	INSIG1		ERN1	4.46407e-38	0.438155	0.596	0.451	1.12963e-33	0	ERN1		CCSER1	3.04666e-57	0.411238	0.891	0.721	7.70958e-53	0	CCSER1		SVEP1	1.87981e-20	0.472529	0.864	0.688	4.75686e-16	0	SVEP1		LAMP1	7.40516e-18	0.341032	0.461	0.385
SIAH2	2.04477e-227	0.446994	0.55	0.346	5.17429e-223	1	SIAH2		CYP2C8	4.13561e-114	0.598307	0.947	0.731	1.04652e-109	1	CYP2C8		AGRN	7.68998e-38	0.41046	0.586	0.416	1.94595e-33	0	AGRN		ANO5	1.06508e-56	0.357563	0.309	0.147	2.69518e-52	0	ANO5		NFIL3	1.96564e-20	0.473261	0.261	0.114	4.97405e-16	0	NFIL3		TOM1	1.69056e-17	0.311191	0.387	0.3
DIAPH2	2.89789e-227	0.39177	0.941	0.831	7.33312e-223	1	DIAPH2		C4BPB	6.59581e-114	0.525495	0.916	0.764	1.66907e-109	1	C4BPB		ADGRE3	9.05583e-38	0.31624	0.308	0.16	2.29158e-33	0	ADGRE3		CHSY3	1.34098e-56	0.423771	0.801	0.592	3.39334e-52	0	CHSY3		SEMA3C	3.113e-20	0.486398	0.376	0.198	7.87745e-16	0	SEMA3C		SGK3	5.59033e-17	0.301957	0.697	0.676
PPARG	2.9458e-227	0.457737	0.639	0.419	7.45435e-223	1	PPARG		PCDH9	3.54361e-112	0.887374	0.358	0.139	8.9671e-108	1	PCDH9		IL32	9.15757e-38	0.364966	0.366	0.21	2.31732e-33	0	IL32		SCN9A	9.11176e-56	0.354444	0.548	0.327	2.30573e-51	0	SCN9A		EGR1	3.17637e-20	0.465142	0.387	0.209	8.03781e-16	0	EGR1		FOSL2	6.88657e-17	0.408141	0.341	0.262
ELOVL2	8.92325e-227	0.391907	0.347	0.165	2.25803e-222	1	ELOVL2		AMOTL1	6.50209e-112	0.595506	0.567	0.311	1.64535e-107	1	AMOTL1		RAB27B	1.01749e-37	0.424199	0.331	0.183	2.57475e-33	0	RAB27B		MEG8	1.06586e-55	0.336391	0.622	0.386	2.69716e-51	0	MEG8		ZHX2	4.07732e-20	0.419895	0.674	0.455	1.03177e-15	0	ZHX2		WIPI1	8.99209e-17	0.418947	0.332	0.257
PTPRG	1.20102e-224	0.375348	0.936	0.81	3.03917e-220	1	PTPRG		CYP39A1	7.60227e-112	0.56371	0.547	0.284	1.92375e-107	1	CYP39A1		VIM	1.44655e-37	0.403694	0.376	0.219	3.6605e-33	0	VIM		NRCAM	8.35282e-55	0.599382	0.395	0.217	2.11368e-50	0	NRCAM		STAT3	4.18589e-20	0.507487	0.843	0.644	1.05924e-15	0	STAT3		SLC45A4	1.30311e-16	0.450108	0.285	0.21
PITPNC1	1.86298e-223	0.422899	0.747	0.538	4.71428e-219	1	PITPNC1		AC068533.4	1.40141e-111	0.643918	0.707	0.458	3.54628e-107	1	AC068533.4		MCAM	1.66851e-37	0.341699	0.4	0.233	4.22215e-33	0	MCAM		ITGA9	1.05093e-54	0.314005	0.962	0.836	2.65938e-50	0	ITGA9		AF117829.1	5.30119e-20	0.390483	0.66	0.448	1.34147e-15	0	AF117829.1		ZFYVE26	1.91268e-16	0.365899	0.413	0.343
TMEM135	1.30118e-221	0.43074	0.767	0.566	3.29263e-217	1	TMEM135		CDO1	1.37653e-110	0.593727	0.723	0.45	3.4833e-106	1	CDO1		PLEKHG1	3.33996e-37	0.3796	0.525	0.354	8.45177e-33	0	PLEKHG1		VAV3	1.68106e-54	0.318798	0.882	0.675	4.25393e-50	0	VAV3		GRAMD2B	6.64909e-20	0.524177	0.516	0.328	1.68255e-15	0	GRAMD2B		PABPC4	2.25405e-16	0.374287	0.431	0.36
MINDY3	6.29169e-218	0.349413	0.587	0.375	1.59211e-213	1	MINDY3		CCDC38	1.10141e-109	0.373191	0.345	0.129	2.78712e-105	1	CCDC38		PIEZO1	4.38824e-37	0.326353	0.502	0.326	1.11045e-32	0	PIEZO1		RALGAPA2	2.2466e-54	0.320957	0.981	0.902	5.68501e-50	0	RALGAPA2		HOMER1	6.7264e-20	0.767073	0.267	0.124	1.70212e-15	0	HOMER1		RDX	2.84133e-16	0.437969	0.52	0.475
FOXP2	2.03418e-217	0.40256	0.929	0.804	5.14749e-213	1	FOXP2		ABCC9	8.08558e-109	0.648608	0.718	0.465	2.04606e-104	1	ABCC9		ENOX1	5.89033e-37	0.424378	0.282	0.142	1.49055e-32	0	ENOX1		PPP1CB	8.3024e-54	0.51108	0.479	0.294	2.10092e-49	0	PPP1CB		FKBP5	7.80292e-20	0.475419	0.792	0.591	1.97453e-15	0	FKBP5		RAP2B	2.9791e-16	0.378357	0.39	0.317
ALDH1A1	2.77113e-216	0.544695	0.758	0.562	7.01234e-212	1	ALDH1A1		AGMO	1.43245e-108	0.51424	0.961	0.848	3.62481e-104	1	AGMO		IBTK	6.31376e-37	0.370634	0.78	0.685	1.5977e-32	0	IBTK		IGF2BP2	8.95403e-54	0.385311	0.811	0.606	2.26582e-49	0	IGF2BP2		LHFPL6	8.0748e-20	0.345985	0.75	0.539	2.04333e-15	0	LHFPL6		STX4	3.23925e-16	0.328353	0.329	0.244
GAS2	1.24598e-215	0.403183	0.942	0.818	3.15294e-211	1	GAS2		LINC02484	1.51954e-108	0.715121	0.665	0.406	3.8452e-104	1	LINC02484		RALA	6.31605e-37	0.465521	0.664	0.529	1.59828e-32	0	RALA		FERMT2	1.46848e-53	0.360474	0.729	0.512	3.71599e-49	0	FERMT2		GALNT1	1.29701e-19	0.338954	0.583	0.362	3.28208e-15	0	GALNT1		TPM4	3.82828e-16	0.511196	0.367	0.289
PTPRD	1.04294e-214	0.400267	0.709	0.494	2.63917e-210	1	PTPRD		MIR99AHG	3.47216e-108	0.640958	0.928	0.823	8.78629e-104	1	MIR99AHG		JUP	6.33167e-37	0.373971	0.479	0.315	1.60223e-32	0	JUP		SEMA6A	6.6453e-53	0.411405	0.882	0.727	1.68159e-48	0	SEMA6A		NAF1	1.46787e-19	0.540889	0.348	0.182	3.71443e-15	0	NAF1		MYO10	5.11111e-16	0.376271	0.316	0.243
AC091114.1	2.78791e-209	0.306522	0.424	0.229	7.0548e-205	1	AC091114.1		ARG1	2.27883e-107	0.630285	0.902	0.715	5.76658e-103	1	ARG1		VCL	1.03746e-36	0.343048	0.767	0.634	2.62529e-32	0	VCL		FOCAD	3.35821e-52	0.357259	0.736	0.52	8.49794e-48	0	FOCAD		MCL1	1.60231e-19	0.472752	0.504	0.306	4.05464e-15	0	MCL1		BNIP3L	6.04591e-16	0.395451	0.492	0.424
MICU1	3.29889e-209	0.400313	0.907	0.752	8.34784e-205	1	MICU1		CNGA1	6.04553e-107	0.517629	0.492	0.244	1.52982e-102	1	CNGA1		ITPR3	1.30215e-36	0.356243	0.467	0.307	3.2951e-32	0	ITPR3		ABL1	4.29872e-52	0.346176	0.864	0.671	1.08779e-47	0	ABL1		AFF1	1.8198e-19	0.321317	0.826	0.599	4.60501e-15	0	AFF1		DDHD1	6.19009e-16	0.365508	0.536	0.492
PTPRK	7.14277e-208	0.31935	0.974	0.9	1.80748e-203	1	PTPRK		CUX2	1.64495e-106	0.81904	0.905	0.769	4.16255e-102	1	CUX2		RAB10	1.3763e-36	0.337355	0.86	0.807	3.48272e-32	0	RAB10		SKAP2	5.05747e-52	0.392408	0.757	0.56	1.27979e-47	0	SKAP2		FIGN	2.17351e-19	0.444401	0.784	0.578	5.50006e-15	0	FIGN		PCM1	8.89831e-16	0.321958	0.724	0.722
HSDL2	1.94592e-203	0.374353	0.827	0.642	4.92416e-199	1	HSDL2		LINC02362	3.8726e-106	0.484718	0.583	0.322	9.79961e-102	1	LINC02362		EPS8L1	1.66836e-36	0.343441	0.387	0.23	4.22179e-32	0	EPS8L1		CEMIP2	6.81125e-52	0.356344	0.971	0.855	1.72359e-47	0	CEMIP2		TMTC2	2.42044e-19	0.460608	0.287	0.138	6.12492e-15	0	TMTC2		TDRD3	1.74036e-15	0.560365	0.448	0.4
A1CF	1.3816e-201	0.337597	0.976	0.904	3.49615e-197	1	A1CF		F9	7.08872e-105	0.48876	0.77	0.54	1.7938e-100	1	F9		RNF19A	3.22838e-36	0.360773	0.936	0.908	8.1694e-32	0	RNF19A		LRRFIP2	9.41328e-52	0.403572	0.826	0.654	2.38203e-47	0	LRRFIP2		ZEB1-AS1	2.44389e-19	0.334889	0.26	0.116	6.18427e-15	0	ZEB1-AS1		GGA2	1.7733e-15	0.327749	0.517	0.46
CYP3A43	7.90221e-198	0.51552	0.704	0.485	1.99965e-193	1	CYP3A43		AL353148.1	9.71587e-105	0.648708	0.339	0.127	2.4586e-100	1	AL353148.1		PDE9A	3.29481e-36	0.393639	0.665	0.524	8.33751e-32	0	PDE9A		RBMS1	1.40448e-51	0.353429	0.918	0.774	3.55404e-47	0	RBMS1		ELL2	2.67667e-19	1.01178	0.674	0.498	6.77332e-15	0	ELL2		TTYH3	1.82357e-15	0.311048	0.592	0.536
AL391117.1	8.83559e-198	0.307108	0.993	0.975	2.23585e-193	1	AL391117.1		GPT2	1.64308e-104	0.603417	0.867	0.68	4.15782e-100	1	GPT2		CDR2	4.25778e-36	0.378351	0.802	0.7	1.07743e-31	0	CDR2		NRP1	1.92896e-51	0.341921	0.949	0.795	4.88123e-47	0	NRP1		GFPT2	2.75946e-19	0.930545	0.298	0.147	6.98283e-15	0	GFPT2		CHST11	2.18503e-15	0.301474	0.878	0.871
MYO1B	1.66435e-197	0.358622	0.982	0.934	4.21165e-193	1	MYO1B		RAPH1	3.24231e-104	0.686715	0.875	0.7	8.20468e-100	1	RAPH1		SPSB1	8.13627e-36	0.480735	0.616	0.464	2.05888e-31	0	SPSB1		BMP6	2.24868e-51	0.326759	0.673	0.447	5.69028e-47	0	BMP6		SOX6	3.03381e-19	0.372693	0.901	0.767	7.67705e-15	0	SOX6		RGS1	2.6106e-15	0.423703	0.41	0.34
AC019197.1	2.12473e-196	0.496184	0.541	0.348	5.37663e-192	1	AC019197.1		SPATA6L	5.96594e-104	0.690394	0.863	0.689	1.50968e-99	1	SPATA6L		KCNH8	1.27816e-35	0.340248	0.729	0.6	3.23439e-31	0	KCNH8		SNX9	2.25534e-51	0.381901	0.835	0.631	5.70713e-47	0	SNX9		MSC-AS1	3.19052e-19	0.371225	0.816	0.603	8.07362e-15	0	MSC-AS1		NAALADL2	2.70005e-15	0.3826	0.302	0.226
LINC02484	1.54694e-194	0.559682	0.732	0.557	3.91453e-190	1	LINC02484		ATF6	1.04803e-103	0.565923	0.92	0.768	2.65204e-99	1	ATF6		RASSF4	1.37597e-35	0.486109	0.572	0.413	3.4819e-31	0	RASSF4		PXDN	2.97547e-51	0.307112	0.629	0.407	7.52943e-47	0	PXDN		CCNH	4.53088e-19	0.465863	0.736	0.534	1.14654e-14	0	CCNH		CPEB2	6.10794e-15	0.347962	0.389	0.315
AP002026.1	2.83694e-193	0.357831	0.475	0.284	7.17888e-189	1	AP002026.1		ABCA8	1.67279e-103	0.565851	0.879	0.66	4.233e-99	1	ABCA8		SULF2	1.56429e-35	0.372448	0.574	0.416	3.95844e-31	0	SULF2		FKBP5	3.12217e-51	0.445922	0.812	0.633	7.90065e-47	0	FKBP5		FAT4	6.33016e-19	0.419989	0.517	0.322	1.60185e-14	0	FAT4		NCEH1	6.39301e-15	0.315477	0.554	0.494
RANBP3L	1.50317e-191	0.365393	0.427	0.238	3.80378e-187	1	RANBP3L		SLC25A15	9.85249e-103	0.617334	0.648	0.413	2.49317e-98	1	SLC25A15		B4GALNT3	1.7105e-35	0.388722	0.508	0.342	4.32842e-31	0	B4GALNT3		RYBP	3.26359e-51	0.338254	0.533	0.334	8.25853e-47	0	RYBP		CMSS1	7.1152e-19	0.369565	0.465	0.275	1.8005e-14	0	CMSS1		TOM1L2	8.0426e-15	0.333036	0.335	0.262
SLC47A1	2.08996e-188	0.312328	0.607	0.402	5.28864e-184	1	SLC47A1		AC093725.2	4.82854e-102	0.412878	0.293	0.101	1.22186e-97	1	AC093725.2		BCAR1	2.02333e-35	0.359513	0.465	0.308	5.12004e-31	0	BCAR1		BNIP3L	3.73398e-51	0.469676	0.592	0.391	9.44883e-47	0	BNIP3L		YWHAZ	1.34018e-18	0.378053	0.673	0.449	3.39134e-14	0	YWHAZ		PRKCE	1.75107e-14	0.308004	0.67	0.643
PARD3B	1.20142e-187	0.402982	0.857	0.703	3.04021e-183	1	PARD3B		CRADD	1.81888e-100	0.556159	0.908	0.761	4.60268e-96	1	CRADD		CALD1	3.09105e-35	0.442312	0.811	0.732	7.82191e-31	0	CALD1		TMEM135	8.44939e-51	0.325516	0.802	0.591	2.13812e-46	0	TMEM135		NIPAL2	1.52219e-18	0.326327	0.361	0.195	3.85191e-14	0	NIPAL2		LIMS1	1.98466e-14	0.402432	0.754	0.764
MTHFD1	3.90189e-186	0.333136	0.863	0.692	9.87373e-182	1	MTHFD1		DCAF6	2.64052e-100	0.561501	0.893	0.763	6.68182e-96	1	DCAF6		BAIAP2L2	4.03352e-35	0.395146	0.412	0.262	1.02068e-30	0	BAIAP2L2		CDK11B	9.25367e-51	0.386425	0.424	0.242	2.34164e-46	0	CDK11B		TIMP3	1.55319e-18	0.669217	0.454	0.274	3.93034e-14	0	TIMP3		AP2A2	3.17945e-14	0.384759	0.834	0.79
IRS1	8.06068e-186	0.405031	0.574	0.377	2.03975e-181	1	IRS1		SLC23A2	5.46599e-100	0.730241	0.942	0.821	1.38317e-95	1	SLC23A2		UNC13D	4.87573e-35	0.323776	0.456	0.293	1.2338e-30	0	UNC13D		ERO1A	1.42875e-50	0.511857	0.47	0.294	3.61544e-46	0	ERO1A		RUNX1	1.5605e-18	0.446979	0.578	0.373	3.94884e-14	0	RUNX1		PLD3	4.62165e-14	0.301948	0.472	0.408
ADH1B	1.0479e-185	0.4281	0.813	0.627	2.65172e-181	1	ADH1B		PID1	5.58417e-100	0.583545	0.95	0.824	1.41307e-95	1	PID1		CORO1C	4.99761e-35	0.382545	0.666	0.517	1.26464e-30	0	CORO1C		C1orf21	3.95435e-50	0.398001	0.838	0.65	1.00065e-45	0	C1orf21		AC058822.1	1.82684e-18	0.311716	0.362	0.194	4.62281e-14	0	AC058822.1		ATP6V1B2	7.32145e-14	0.32264	0.53	0.475
AC022784.6	9.12157e-184	0.4261	0.756	0.563	2.30821e-179	1	AC022784.6		HSD17B13	1.23853e-99	0.420399	0.436	0.201	3.13409e-95	1	HSD17B13		TIMM23B	6.6072e-35	0.412672	0.798	0.656	1.67195e-30	0	TIMM23B		TBC1D15	9.54235e-50	0.325841	0.819	0.626	2.41469e-45	0	TBC1D15		OSMR-AS1	1.84959e-18	0.313895	0.53	0.325	4.68039e-14	0	OSMR-AS1		BTG1	7.60567e-14	0.311709	0.32	0.245
ADIPOR2	1.50116e-182	0.456634	0.848	0.694	3.79868e-178	1	ADIPOR2		F11	7.20985e-99	0.488053	0.821	0.596	1.82445e-94	1	F11		AL049629.1	7.63209e-35	0.347171	0.373	0.218	1.9313e-30	0	AL049629.1		ACER2	1.93557e-49	0.429496	0.707	0.498	4.89796e-45	0	ACER2		NR4A3	1.90457e-18	1.26916	0.336	0.191	4.81951e-14	0	NR4A3		ZFP36L1	8.73066e-14	0.34637	0.673	0.628
CPS1	2.20542e-182	0.461468	0.989	0.957	5.5808e-178	1	CPS1		LINC01482	9.55652e-99	0.569257	0.402	0.173	2.41828e-94	1	LINC01482		ITGB4	9.67491e-35	0.338975	0.434	0.278	2.44824e-30	0	ITGB4		EXOC4	2.6224e-49	0.307204	0.955	0.829	6.63599e-45	0	EXOC4		MALRD1	1.9958e-18	0.421184	0.352	0.189	5.05037e-14	0	MALRD1		SLC17A5	9.52258e-14	0.31555	0.334	0.264
ELMO1	5.22424e-182	0.340703	0.924	0.799	1.32199e-177	1	ELMO1		C8B	9.61855e-99	0.521398	0.868	0.662	2.43397e-94	1	C8B		ST3GAL1	1.47099e-34	0.452958	0.61	0.476	3.72234e-30	0	ST3GAL1		DAAM1	6.95278e-49	0.35129	0.875	0.688	1.7594e-44	0	DAAM1		SPTBN1	2.67436e-18	0.391255	0.852	0.676	6.76746e-14	0	SPTBN1		TNIK	1.14888e-13	0.323393	0.473	0.409
RALGAPA1	1.61681e-181	0.341591	0.889	0.736	4.09135e-177	1	RALGAPA1		A2M	1.11546e-98	0.787259	0.935	0.789	2.82268e-94	1	A2M		ANXA2	1.75523e-34	0.314656	0.873	0.803	4.4416e-30	0	ANXA2		KLHL5	1.97485e-48	0.365754	0.845	0.662	4.99735e-44	0	KLHL5		PTPRG	2.7096e-18	0.353943	0.955	0.865	6.85663e-14	0	PTPRG		C5AR1	1.92487e-13	0.36011	0.442	0.377
SIK3	3.71347e-181	0.314999	0.991	0.951	9.39694e-177	1	SIK3		CYP3A43	2.02636e-98	0.796188	0.521	0.268	5.1277e-94	1	CYP3A43		PCNX2	2.98952e-34	0.340851	0.848	0.785	7.56498e-30	0	PCNX2		RAPGEF5	3.18764e-48	0.449041	0.961	0.858	8.06631e-44	0	RAPGEF5		WWOX	2.71388e-18	0.464383	0.845	0.717	6.86746e-14	0	WWOX		ASAP1	2.37812e-13	0.335615	0.858	0.877
DAAM1	1.20963e-180	0.35809	0.789	0.598	3.06098e-176	1	DAAM1		CPB2-AS1	3.18245e-98	0.518765	0.513	0.28	8.05319e-94	1	CPB2-AS1		HIVEP2	3.06412e-34	0.424324	0.863	0.829	7.75377e-30	0	HIVEP2		UPP1	6.44829e-48	0.4399	0.551	0.355	1.63174e-43	0	UPP1		CD81	2.82328e-18	0.346407	0.39	0.219	7.14432e-14	0	CD81		HECTD1	2.63969e-13	0.31597	0.648	0.637
LCOR	1.80908e-177	0.327324	0.806	0.612	4.57789e-173	1	LCOR		BHMT	1.98357e-97	0.962502	0.806	0.605	5.01943e-93	1	BHMT		PTPRJ	5.62216e-34	0.401626	0.852	0.804	1.42269e-29	0	PTPRJ		CREM	9.18251e-48	0.404675	0.473	0.291	2.32363e-43	0	CREM		RASSF8	3.13116e-18	0.341241	0.422	0.241	7.92341e-14	0	RASSF8		SCARB1	2.99193e-13	0.331478	0.389	0.327
MTUS1	2.21339e-175	0.328494	0.968	0.886	5.60098e-171	1	MTUS1		CPS1	2.58868e-97	0.617546	0.976	0.877	6.55065e-93	1	CPS1		LURAP1L	6.59217e-34	0.411836	0.806	0.698	1.66815e-29	0	LURAP1L		SRGAP2B	1.00111e-47	0.300315	0.645	0.429	2.53332e-43	0	SRGAP2B		APBB2	3.88391e-18	0.360502	0.938	0.826	9.82823e-14	0	APBB2		SLC25A24	3.37107e-13	0.312141	0.45	0.385
LIN7A	5.45596e-173	0.37617	0.63	0.436	1.38063e-168	1	LIN7A		RNF152	7.72909e-97	0.628708	0.91	0.742	1.95585e-92	1	RNF152		DAAM1	9.46735e-34	0.475015	0.768	0.673	2.39571e-29	0	DAAM1		RAP1B	1.09201e-47	0.403353	0.892	0.733	2.76334e-43	0	RAP1B		TNXB	4.21955e-18	0.344888	0.634	0.411	1.06776e-13	0	TNXB		FNIP2	4.3725e-13	0.341502	0.78	0.791
ADRA1A	2.98259e-172	0.302323	0.987	0.949	7.54743e-168	1	ADRA1A		ABCA6	6.59803e-96	0.51263	0.91	0.751	1.66963e-91	1	ABCA6		PTPN12	1.33201e-33	0.332495	0.836	0.774	3.37065e-29	0	PTPN12		COTL1	1.17776e-47	0.311955	0.529	0.33	2.98031e-43	0	COTL1		ANKH	4.45437e-18	0.501506	0.262	0.123	1.12718e-13	0	ANKH		ACADVL	6.83139e-13	0.316124	0.438	0.372
SFXN1	3.28175e-171	0.321246	0.731	0.545	8.30447e-167	1	SFXN1		CCNT2-AS1	2.8439e-95	0.365446	0.445	0.221	7.19649e-91	1	CCNT2-AS1		GIPC1	2.32085e-33	0.311453	0.562	0.409	5.87292e-29	0	GIPC1		COPA	2.58688e-47	0.3122	0.676	0.469	6.54611e-43	0	COPA		MFHAS1	5.02215e-18	0.370946	0.496	0.303	1.27086e-13	0	MFHAS1		HM13	9.23709e-13	0.333933	0.422	0.363
ESR1	9.57519e-171	0.373852	0.931	0.852	2.423e-166	1	ESR1		IGF1	3.61747e-95	0.751745	0.78	0.546	9.154e-91	1	IGF1		LAMA3	9.03729e-33	0.536699	0.532	0.384	2.28689e-28	0	LAMA3		SLC2A9	2.84436e-47	0.375224	0.402	0.23	7.19765e-43	0	SLC2A9		IGFBP7	5.79882e-18	0.501041	0.957	0.903	1.46739e-13	0	IGFBP7		AP1B1	1.32362e-12	0.303742	0.602	0.569
TMOD1	1.55462e-169	0.345071	0.517	0.324	3.93397e-165	1	TMOD1		HSD17B6	3.37716e-94	0.508575	0.721	0.459	8.5459e-90	1	HSD17B6		ACADVL	1.28297e-32	0.443553	0.65	0.496	3.24656e-28	0	ACADVL		KIF13B	2.90673e-47	0.386046	0.658	0.457	7.35548e-43	0	KIF13B		PRICKLE1	8.32541e-18	0.476739	0.441	0.262	2.10674e-13	0	PRICKLE1		FTH1	1.87177e-12	0.330567	0.65	0.614
SGK3	3.45794e-169	0.375118	0.768	0.579	8.75031e-165	1	SGK3		MYO16	1.90067e-93	0.578729	0.582	0.35	4.80964e-89	1	MYO16		USP31	2.40184e-32	0.330014	0.494	0.341	6.07786e-28	0	USP31		TBXAS1	5.1117e-47	0.382171	0.5	0.31	1.29352e-42	0	TBXAS1		SPRY4-AS1	8.68314e-18	0.325549	0.393	0.221	2.19727e-13	0	SPRY4-AS1		NHSL1	4.74523e-12	0.52092	0.7	0.691
MKLN1	4.32678e-169	0.304094	0.93	0.789	1.09489e-164	1	MKLN1		GALNTL6	2.097e-93	0.337811	0.27	0.094	5.30646e-89	1	GALNTL6		SSH1	2.54733e-32	0.384989	0.632	0.487	6.44602e-28	0	SSH1		CAPZA2	5.18782e-47	0.353765	0.738	0.53	1.31278e-42	0	CAPZA2		PDZRN3	9.16996e-18	0.45387	0.69	0.491	2.32046e-13	0	PDZRN3		ATG4C	5.01783e-12	0.300898	0.413	0.354
ALAS1	7.63397e-169	0.330875	0.717	0.521	1.93178e-164	1	ALAS1		NREP	2.17856e-93	0.594236	0.447	0.219	5.51286e-89	1	NREP		TMC4	3.78882e-32	0.408309	0.604	0.454	9.58762e-28	0	TMC4		ACTR3	1.25679e-46	0.367086	0.688	0.494	3.18031e-42	0	ACTR3		DCAF6	1.54193e-17	0.307811	0.695	0.472	3.90184e-13	0	DCAF6		SMS	5.44631e-12	0.310121	0.43	0.371
IQGAP2	1.91197e-168	0.371527	0.928	0.822	4.83824e-164	1	IQGAP2		KMO	5.73765e-93	0.635773	0.761	0.536	1.45191e-88	1	KMO		SPNS2	4.29447e-32	0.515963	0.596	0.47	1.08672e-27	0	SPNS2		ARL5B	1.80921e-46	0.30274	0.306	0.16	4.5782e-42	0	ARL5B		SPSB1	1.73513e-17	0.561412	0.377	0.209	4.39075e-13	0	SPSB1		ERN1	1.17841e-11	0.315649	0.273	0.212
THADA	1.82188e-166	0.433608	0.709	0.53	4.61028e-162	1	THADA		AP003555.3	1.07048e-92	0.463973	0.458	0.225	2.70885e-88	1	AP003555.3		PCSK5	4.42314e-32	0.384317	0.722	0.584	1.11928e-27	0	PCSK5		PPARD	2.47854e-46	0.356031	0.391	0.224	6.27196e-42	0	PPARD		ZFPM2	3.0676e-17	0.318875	0.967	0.891	7.76257e-13	0	ZFPM2		ARID3A	1.56636e-11	0.320027	0.306	0.241
NRIP1	2.15648e-166	0.469899	0.792	0.616	5.45697e-162	1	NRIP1		ALDH8A1	8.65077e-92	0.44935	0.763	0.556	2.18908e-87	1	ALDH8A1		PLEKHA8	6.72011e-32	0.309989	0.489	0.335	1.70052e-27	0	PLEKHA8		ANKRD17	4.13319e-46	0.338052	0.942	0.797	1.0459e-41	0	ANKRD17		MAT2A	3.10391e-17	0.364713	0.393	0.224	7.85444e-13	0	MAT2A		SYTL3	1.58437e-11	0.462047	0.323	0.265
FNDC3A	6.66317e-164	0.318614	0.936	0.831	1.68611e-159	1	FNDC3A		AL391117.1	2.03067e-91	0.431698	0.982	0.912	5.13861e-87	1	AL391117.1		APOL2	8.56305e-32	0.351636	0.336	0.199	2.16688e-27	0	APOL2		RASAL2	4.49565e-46	0.337639	0.953	0.839	1.13762e-41	0	RASAL2		LATS2	3.30171e-17	0.331994	0.565	0.358	8.35497e-13	0	LATS2		HS2ST1	1.83668e-11	0.331128	0.331	0.272
TBCA	1.4631e-162	0.339984	0.747	0.56	3.70238e-158	1	TBCA		EBNA1BP2	3.65743e-91	0.50971	0.899	0.717	9.25513e-87	1	EBNA1BP2		FBXW11	2.64262e-31	0.301944	0.904	0.872	6.68715e-27	0	FBXW11		LITAF	9.36862e-46	0.484085	0.569	0.39	2.37073e-41	0	LITAF		SMG6	4.38685e-17	0.31847	0.7	0.49	1.11009e-12	0	SMG6		INSIG1	1.89617e-11	0.477914	0.254	0.198
ARHGAP32	1.99961e-161	0.32299	0.8	0.624	5.06e-157	1	ARHGAP32		SIK3	4.47269e-91	0.499318	0.975	0.905	1.13181e-86	1	SIK3		FGF12	3.065e-31	0.430735	0.401	0.258	7.75598e-27	0	FGF12		ITGA1	4.31217e-45	0.327995	0.831	0.631	1.09119e-40	0	ITGA1		FOXO1	6.2978e-17	0.390782	0.759	0.563	1.59366e-12	0	FOXO1		ID2	9.41611e-11	0.42722	0.411	0.363
TM7SF3	1.07185e-159	0.374497	0.737	0.551	2.71233e-155	1	TM7SF3		AC007364.1	7.6234e-91	0.563016	0.89	0.735	1.9291e-86	1	AC007364.1		RASA2	4.10501e-31	0.337781	0.76	0.658	1.03877e-26	0	RASA2		IL6ST	5.26413e-45	0.355908	0.906	0.757	1.33209e-40	0	IL6ST		CDK17	6.91993e-17	0.408248	0.612	0.406	1.75109e-12	0	CDK17		DUSP1	6.34499e-10	0.387688	0.55	0.513
KIF13A	6.61246e-158	0.3361	0.789	0.607	1.67328e-153	1	KIF13A		AC007262.2	9.69429e-91	0.488526	0.915	0.77	2.45314e-86	1	AC007262.2		ICAM1	5.51725e-31	0.614018	0.271	0.146	1.39614e-26	0	ICAM1		LRRK1	9.31185e-45	0.303485	0.492	0.308	2.35636e-40	0	LRRK1		THSD4	8.72047e-17	0.619169	0.496	0.324	2.20672e-12	0	THSD4		SDC2	1.12934e-09	0.381139	0.425	0.366
IMMP2L	8.31705e-158	0.337478	0.955	0.867	2.10463e-153	1	IMMP2L		ELL2	1.18607e-90	0.577309	0.967	0.898	3.00134e-86	1	ELL2		DDX5	7.31038e-31	0.343666	0.782	0.695	1.84989e-26	0	DDX5		WWTR1	1.28463e-44	0.392027	0.96	0.832	3.25077e-40	0	WWTR1		UBE2D3	1.00226e-16	0.310746	0.771	0.55	2.53621e-12	0	UBE2D3		PLCL1	1.26097e-09	0.418164	0.525	0.486
NR3C1	2.9897e-157	0.358385	0.887	0.752	7.56543e-153	1	NR3C1		PON3	5.33904e-90	0.523485	0.766	0.554	1.35104e-85	1	PON3		LENG8	7.50908e-31	0.371487	0.789	0.675	1.90017e-26	0	LENG8		HIVEP2	1.29832e-44	0.348677	0.772	0.567	3.28541e-40	0	HIVEP2		ME1	1.5203e-16	0.314093	0.291	0.147	3.84711e-12	0	ME1		GNA12	6.15364e-09	0.337791	0.447	0.4
AC016687.3	4.87901e-157	0.492124	0.377	0.22	1.23463e-152	1	AC016687.3		CLDN14	8.36601e-90	0.377012	0.499	0.263	2.11702e-85	1	CLDN14		BMP2K	7.53608e-31	0.3525	0.625	0.494	1.90701e-26	0	BMP2K		ARHGEF7	2.62097e-44	0.424077	0.936	0.79	6.63238e-40	0	ARHGEF7		LINC00513	1.55012e-16	0.301092	0.334	0.184	3.92258e-12	0	LINC00513		USP36	1.24759e-08	0.359891	0.366	0.316
CTH	2.45748e-156	0.569507	0.736	0.55	6.21865e-152	1	CTH		IDO2	1.51356e-89	0.568309	0.441	0.218	3.83007e-85	1	IDO2		CDH1	1.00807e-30	0.361297	0.838	0.772	2.55092e-26	0	CDH1		MITF	2.82676e-44	0.314314	0.315	0.168	7.15312e-40	0	MITF		FAM172A	3.02131e-16	0.323281	0.788	0.595	7.64543e-12	0	FAM172A		GBE1	6.44309e-08	0.358321	0.467	0.436
ADH4	5.7974e-155	0.461136	0.87	0.756	1.46703e-150	1	ADH4		P4HA1	7.79455e-89	0.975225	0.839	0.693	1.97241e-84	1	P4HA1		MYH14	1.02532e-30	0.336455	0.595	0.457	2.59458e-26	0	MYH14		AFF1	3.03035e-44	0.349853	0.946	0.812	7.66829e-40	0	AFF1		UST	3.61575e-16	0.366038	0.69	0.488	9.14967e-12	0	UST		VAC14	1.85587e-07	0.354028	0.395	0.366
PROX1	6.05509e-155	0.40246	0.908	0.786	1.53224e-150	1	PROX1		SLCO1A2	9.03482e-89	0.505163	0.285	0.109	2.28626e-84	1	SLCO1A2		PON2	1.23436e-30	0.360408	0.741	0.637	3.12354e-26	0	PON2		ACER3	3.20558e-44	0.409665	0.69	0.495	8.11173e-40	0	ACER3		RAB7A	3.79251e-16	0.454323	0.703	0.491	9.59693e-12	0	RAB7A		RANBP2	9.16277e-06	0.379822	0.566	0.565
CADM1	1.28601e-154	0.401037	0.856	0.72	3.25424e-150	1	CADM1		ABCB11	9.11242e-89	0.605492	0.923	0.786	2.3059e-84	1	ABCB11		TNFRSF10B	1.39589e-30	0.323862	0.682	0.549	3.53229e-26	0	TNFRSF10B		RNF115	5.70356e-44	0.34907	0.795	0.6	1.44329e-39	0	RNF115		ZBTB20	4.46562e-16	0.300243	0.971	0.901	1.13003e-11	0	ZBTB20		RBPJ	1.63429e-05	0.303804	0.775	0.79
PDGFC	4.71731e-153	0.366756	0.777	0.604	1.19371e-148	1	PDGFC		ADGRG7	2.65107e-88	0.64693	0.573	0.339	6.70853e-84	1	ADGRG7		CCDC50	1.46327e-30	0.304553	0.836	0.794	3.70279e-26	0	CCDC50		CCNH	5.72594e-44	0.412023	0.683	0.484	1.44895e-39	0	CCNH		NRP1	5.18464e-16	0.439261	0.886	0.768	1.31197e-11	0	NRP1		ZFAND5	2.03913e-05	0.307578	0.562	0.553
TRPM7	4.86886e-153	0.342346	0.899	0.769	1.23206e-148	1	TRPM7		SIK2	4.62368e-88	0.61502	0.93	0.817	1.17002e-83	1	SIK2		TBC1D22B	1.71447e-30	0.338033	0.556	0.423	4.33848e-26	0	TBC1D22B		EPS15	2.27565e-43	0.304543	0.892	0.748	5.75853e-39	0	EPS15		KSR1	7.24096e-16	0.35464	0.435	0.264	1.83232e-11	0	KSR1		NDST3	0	3.03611	0.644	0.05
MBNL1	1.76908e-149	0.367398	0.959	0.862	4.47666e-145	1	MBNL1		C4BPA	1.08867e-87	0.492611	0.965	0.85	2.75488e-83	1	C4BPA		SHC2	1.77371e-30	0.370343	0.45	0.303	4.48839e-26	0	SHC2		ELMSAN1	2.2887e-43	0.315452	0.472	0.299	5.79155e-39	0	ELMSAN1		CCBE1	1.26654e-15	0.354411	0.91	0.762	3.20498e-11	0	CCBE1		EXT1	0	2.8764	0.952	0.603
TBC1D1	1.80836e-149	0.304551	0.66	0.472	4.57606e-145	1	TBC1D1		TIAM1	1.73356e-87	0.545431	0.835	0.644	4.38676e-83	1	TIAM1		ELF3	1.97823e-30	0.566846	0.717	0.602	5.0059e-26	0	ELF3		NCOA2	2.68961e-43	0.323376	0.823	0.644	6.80605e-39	0	NCOA2		WWTR1	1.53538e-15	0.330384	0.581	0.392	3.88527e-11	0	WWTR1		KIAA1217	0	2.74815	0.81	0.138
CPQ	2.33098e-149	0.357449	0.718	0.546	5.89854e-145	1	CPQ		EPB41L4B	4.23432e-87	0.499611	0.721	0.516	1.0715e-82	1	EPB41L4B		NAV1	2.09665e-30	0.323751	0.274	0.15	5.30558e-26	0	NAV1		ZSWIM6	3.14923e-43	0.327566	0.974	0.87	7.96914e-39	0	ZSWIM6		ADD3	1.80564e-15	0.312435	0.621	0.417	4.56917e-11	0	ADD3		CCDC26	0	2.61028	0.768	0.182
SH3BGRL2	4.12172e-144	0.312833	0.42	0.259	1.043e-139	1	SH3BGRL2		PAH	4.91405e-87	0.469907	0.974	0.906	1.2435e-82	1	PAH		PICALM	2.52514e-30	0.317246	0.915	0.916	6.38986e-26	0	PICALM		DERA	4.60889e-43	0.329657	0.563	0.377	1.16628e-38	0	DERA		PHF21A	2.23589e-15	0.32347	0.687	0.491	5.65793e-11	0	PHF21A		NCKAP5	0	2.30548	0.877	0.192
SORD	7.39749e-144	0.35359	0.645	0.464	1.87194e-139	1	SORD		ERRFI1	1.05782e-86	0.565127	0.955	0.831	2.67681e-82	1	ERRFI1		CCDC84	4.66594e-30	0.348183	0.695	0.581	1.18072e-25	0	CCDC84		ABCC9	1.11617e-42	0.576054	0.305	0.164	2.82447e-38	0	ABCC9		CD44	3.0797e-15	0.609047	0.328	0.184	7.79318e-11	0	CD44		DSCAM	0	2.30123	0.502	0.053
NFIB	8.84222e-144	0.325184	0.952	0.846	2.23752e-139	1	NFIB		AR	1.34536e-86	0.648501	0.844	0.677	3.40442e-82	1	AR		FBXL2	4.97715e-30	0.332543	0.644	0.504	1.25947e-25	0	FBXL2		SLC2A13	2.50917e-42	0.344135	0.604	0.408	6.34947e-38	0	SLC2A13		ZNF331	3.70031e-15	0.392259	0.396	0.238	9.36363e-11	0	ZNF331		MARCO	0	2.14581	0.681	0.22
HSD17B4	5.27876e-142	0.307556	0.863	0.7	1.33579e-137	1	HSD17B4		LDLRAD4	4.66319e-86	0.513286	0.963	0.846	1.18002e-81	1	LDLRAD4		MYO10	5.77072e-30	0.393095	0.892	0.824	1.46028e-25	0	MYO10		CRY1	6.73347e-42	0.376929	0.443	0.279	1.7039e-37	0	CRY1		DIRC3	4.02883e-15	0.412783	0.545	0.365	1.0195e-10	0	DIRC3		MYO9A	0	1.8555	0.927	0.563
RNF217	3.62813e-139	0.352583	0.644	0.47	9.18097e-135	1	RNF217		ACADSB	6.50954e-86	0.518247	0.693	0.476	1.64724e-81	1	ACADSB		MYRF	6.4743e-30	0.376477	0.712	0.597	1.63832e-25	0	MYRF		PPP1R9A	7.67167e-42	0.355094	0.447	0.277	1.94132e-37	0	PPP1R9A		GAB2	4.45797e-15	0.300923	0.549	0.352	1.12809e-10	0	GAB2		UNC5C	0	1.78619	0.611	0.137
FRRS1	9.63212e-139	0.309226	0.751	0.566	2.43741e-134	1	FRRS1		LINC01687	9.98665e-86	0.506816	0.797	0.591	2.52712e-81	1	LINC01687		SPINT1	1.29253e-29	0.342554	0.436	0.29	3.27074e-25	0	SPINT1		AC018816.1	6.58463e-41	0.341837	0.444	0.273	1.66624e-36	0	AC018816.1		ZCCHC7	5.36984e-15	0.343966	0.772	0.583	1.35884e-10	0	ZCCHC7		AC025569.1	0	1.76566	0.677	0.102
HAO1	1.58716e-138	0.306	0.81	0.621	4.01632e-134	1	HAO1		AC138123.1	1.11597e-85	0.544842	0.29	0.112	2.82395e-81	1	AC138123.1		SLC9A7	1.55652e-29	0.332754	0.484	0.335	3.93877e-25	0	SLC9A7		EGLN1	1.63101e-40	0.321706	0.604	0.418	4.12727e-36	0	EGLN1		NBEA	7.41624e-15	0.301582	0.72	0.518	1.87668e-10	0	NBEA		MPPED2	0	1.76516	0.527	0.087
ADAMTS17	3.01013e-137	0.375941	0.665	0.495	7.61714e-133	1	ADAMTS17		KLF9	1.71133e-84	0.466361	0.658	0.43	4.33052e-80	1	KLF9		CYTOR	2.30425e-29	0.313155	0.598	0.433	5.83091e-25	0	CYTOR		CNOT6L	2.00359e-40	0.476396	0.71	0.54	5.07009e-36	0	CNOT6L		CCL2	1.02572e-14	0.342219	0.258	0.129	2.59559e-10	0	CCL2		CD5L	0	1.73276	0.497	0.052
ADH1A	3.69703e-137	0.352258	0.404	0.25	9.35534e-133	1	ADH1A		EPHB1	5.6391e-84	0.361744	0.306	0.122	1.42698e-79	1	EPHB1		PMEPA1	2.38493e-29	0.409206	0.767	0.671	6.03506e-25	0	PMEPA1		AC010737.1	2.29963e-40	0.357116	0.721	0.515	5.81921e-36	0	AC010737.1		SNX9	2.09383e-14	0.308892	0.686	0.483	5.29845e-10	0	SNX9		AC100849.1	0	1.67532	0.862	0.35
LINC01344	9.29451e-136	0.478568	0.485	0.325	2.35198e-131	1	LINC01344		ZNF385B	8.24843e-84	0.582565	0.802	0.613	2.08727e-79	1	ZNF385B		DLGAP4	4.08394e-29	0.402034	0.623	0.495	1.03344e-24	0	DLGAP4		CCNT1	2.89288e-40	0.335804	0.429	0.265	7.32044e-36	0	CCNT1		SEMA3D	3.10995e-14	0.33844	0.305	0.171	7.86973e-10	0	SEMA3D		AC023590.1	0	1.58286	0.582	0.112
SLCO1B1	2.463e-135	0.33717	0.936	0.836	6.23263e-131	1	SLCO1B1		NBPF12	8.87121e-84	0.44612	0.839	0.65	2.24486e-79	1	NBPF12		CD151	5.80565e-29	0.313683	0.393	0.252	1.46912e-24	0	CD151		GNAI3	5.0538e-40	0.309747	0.505	0.328	1.27886e-35	0	GNAI3		LITAF	3.13842e-14	0.342643	0.606	0.409	7.94177e-10	0	LITAF		FARP1	0	1.49944	0.815	0.307
SLC4A4	2.99333e-134	0.385044	0.806	0.643	7.57462e-130	1	SLC4A4		XDH	1.97781e-83	0.652714	0.783	0.579	5.00484e-79	1	XDH		CDH6	6.24017e-29	0.411148	0.769	0.658	1.57908e-24	0	CDH6		FOXO1	6.81713e-40	0.327736	0.914	0.786	1.72507e-35	0	FOXO1		RFTN1	3.63978e-14	0.367145	0.705	0.505	9.21046e-10	0	RFTN1		TIMD4	0	1.49172	0.464	0.025
ABTB2	7.41613e-134	0.346321	0.826	0.673	1.87665e-129	1	ABTB2		IL1RAP	3.6094e-83	0.631895	0.883	0.733	9.1336e-79	1	IL1RAP		ENO1	8.44913e-29	0.36604	0.553	0.416	2.13805e-24	0	ENO1		ABLIM3	2.11924e-39	0.391093	0.706	0.507	5.36275e-35	0	ABLIM3		PKNOX2	4.1201e-14	0.359427	0.421	0.262	1.04259e-09	0	PKNOX2		TMEM26	0	1.44607	0.62	0.154
GREM2	2.55978e-132	0.432916	0.821	0.681	6.47751e-128	1	GREM2		NR1I3	3.97514e-83	0.394671	0.642	0.384	1.00591e-78	1	NR1I3		MYO1B	8.83029e-29	0.406156	0.892	0.851	2.2345e-24	0	MYO1B		CDC42SE2	2.43597e-39	0.32128	0.679	0.484	6.16421e-35	0	CDC42SE2		ADAM17	4.53442e-14	0.322878	0.512	0.338	1.14743e-09	0	ADAM17		PTK2	0	1.44525	0.791	0.295
AASS	3.46211e-132	0.383644	0.898	0.761	8.76088e-128	1	AASS		AL391684.1	6.86218e-83	0.361631	0.277	0.105	1.73648e-78	1	AL391684.1		ZEB1	1.1709e-28	0.319924	0.314	0.185	2.96296e-24	0	ZEB1		HIF1A	4.11504e-39	0.378319	0.85	0.696	1.04131e-34	0	HIF1A		NEAT1	5.26519e-14	0.307545	0.997	0.976	1.33236e-09	0	NEAT1		DST	0	1.38658	0.991	0.687
KCNK1	1.0731e-130	0.332334	0.459	0.295	2.71547e-126	1	KCNK1		SLC27A5	3.38509e-81	0.35565	0.745	0.502	8.56597e-77	1	SLC27A5		SRSF5	1.20932e-28	0.338058	0.745	0.612	3.06018e-24	0	SRSF5		ADAM12	9.09291e-39	0.321658	0.28	0.149	2.30096e-34	0	ADAM12		AC025159.1	7.13447e-14	0.302127	0.251	0.129	1.80538e-09	0	AC025159.1		TCF7L1	0	1.38393	0.546	0.107
DLEU2	1.43855e-129	0.327626	0.817	0.663	3.64026e-125	1	DLEU2		GABARAPL1	7.39796e-81	0.392216	0.619	0.388	1.87205e-76	1	GABARAPL1		ZBTB7A	1.42004e-28	0.363636	0.568	0.43	3.59342e-24	0	ZBTB7A		FOSL2	5.5634e-38	0.312792	0.572	0.392	1.40782e-33	0	FOSL2		REL	1.0189e-13	0.301499	0.284	0.154	2.57832e-09	0	REL		ITGA9	0	1.37502	0.884	0.488
HIBADH	2.6189e-127	0.322885	0.819	0.674	6.62712e-123	1	HIBADH		MICU1	1.71666e-80	0.47253	0.864	0.71	4.344e-76	1	MICU1		KDM5B	1.71678e-28	0.337574	0.665	0.545	4.34432e-24	0	KDM5B		PDLIM1	1.29383e-37	0.331003	0.769	0.593	3.27403e-33	0	PDLIM1		GFOD1	1.26475e-13	0.400993	0.317	0.179	3.20044e-09	0	GFOD1		EPB41L2	0	1.33228	0.941	0.597
ENPP1	5.58868e-126	0.30067	0.896	0.777	1.41422e-121	1	ENPP1		ETNPPL	1.77724e-80	0.485119	0.319	0.139	4.49731e-76	1	ETNPPL		OPTN	1.78003e-28	0.314222	0.581	0.433	4.50437e-24	0	OPTN		CCDC91	2.69169e-37	0.30446	0.58	0.399	6.81132e-33	0	CCDC91		TEX41	1.47497e-13	0.404746	0.389	0.241	3.73242e-09	0	TEX41		FRMD4B	0	1.17069	0.973	0.833
AL359232.1	2.07154e-125	0.370679	0.605	0.439	5.24203e-121	1	AL359232.1		RCL1	4.35096e-80	0.546183	0.847	0.672	1.10101e-75	1	RCL1		PTPRE	1.7984e-28	0.327518	0.304	0.178	4.55085e-24	0	PTPRE		TOP1	1.03469e-36	0.328212	0.772	0.585	2.61827e-32	0	TOP1		IL7	1.64358e-13	0.387198	0.383	0.239	4.15908e-09	0	IL7		PHKA1	0	1.11738	0.459	0.061
ATP11C	6.31566e-125	0.334736	0.66	0.498	1.59818e-120	1	ATP11C		AL023755.1	4.67833e-80	0.476212	0.649	0.43	1.18385e-75	1	AL023755.1		LIMS1	2.87745e-28	0.341429	0.752	0.637	7.28138e-24	0	LIMS1		TMCC3	2.37803e-36	0.407127	0.57	0.407	6.01761e-32	0	TMCC3		BTAF1	2.06336e-13	0.305515	0.624	0.429	5.22133e-09	0	BTAF1		SLC16A9	0	1.08746	0.371	0.018
ZNF385B	1.96478e-124	0.314729	0.87	0.738	4.97188e-120	1	ZNF385B		IGFBP1	1.25653e-79	0.504765	0.895	0.716	3.17965e-75	1	IGFBP1		COL19A1	2.89937e-28	0.358673	0.552	0.404	7.33686e-24	0	COL19A1		TNFAIP3	9.10985e-36	0.459857	0.393	0.242	2.30525e-31	0	TNFAIP3		FAM126A	2.1494e-13	0.313014	0.67	0.481	5.43905e-09	0	FAM126A		SPSB4	0	1.0212	0.384	0.013
GPAT3	4.15186e-124	0.382298	0.733	0.561	1.05063e-119	1	GPAT3		ASPG	1.62998e-79	0.341449	0.569	0.331	4.12466e-75	1	ASPG		PLEC	3.02134e-28	0.313141	0.412	0.271	7.64549e-24	0	PLEC		GALNT1	3.13117e-35	0.314558	0.604	0.43	7.92344e-31	0	GALNT1		ANKRD28	3.3223e-13	0.320448	0.385	0.235	8.40707e-09	0	ANKRD28		MANCR	0	0.97196	0.34	0.014
TSC22D2	5.00916e-121	0.383858	0.822	0.671	1.26757e-116	1	TSC22D2		AZGP1	3.33318e-79	0.34777	0.821	0.576	8.43461e-75	1	AZGP1		TNC	3.47633e-28	0.662559	0.317	0.193	8.79684e-24	0	TNC		ZDHHC21	3.51524e-35	0.348436	0.63	0.458	8.89532e-31	0	ZDHHC21		TPST1	5.10368e-13	0.302909	0.596	0.418	1.29149e-08	0	TPST1		SLC9A9	2.42127e-305	1.25133	0.954	0.757
CAT	2.22855e-120	0.322029	0.69	0.525	5.63936e-116	1	CAT		SOX5	6.56133e-79	0.425648	0.981	0.92	1.66035e-74	1	SOX5		UBE2Z	3.56673e-28	0.340075	0.563	0.42	9.0256e-24	0	UBE2Z		C5AR2	4.47872e-35	0.451368	0.287	0.16	1.13334e-30	0	C5AR2		ADAMTS12	5.30304e-13	0.397964	0.88	0.766	1.34194e-08	0	ADAMTS12		EDA	6.73338e-300	1.42561	0.703	0.238
UGT2B15	4.55395e-120	0.307067	0.6	0.428	1.15238e-115	1	UGT2B15		RGPD3	1.30717e-78	0.31432	0.42	0.215	3.30781e-74	1	RGPD3		CAPN1	5.11253e-28	0.301704	0.522	0.384	1.29373e-23	0	CAPN1		ZNF117	4.92652e-35	0.380531	0.502	0.34	1.24665e-30	0	ZNF117		AC016831.7	5.99449e-13	0.335333	0.927	0.791	1.51691e-08	0	AC016831.7		PSD3	1.61936e-296	1.26195	0.905	0.518
RND3	1.00164e-118	0.342658	0.684	0.513	2.53466e-114	1	RND3		AC008537.1	1.78995e-78	0.364446	0.458	0.25	4.52948e-74	1	AC008537.1		PARP14	5.47817e-28	0.356494	0.734	0.621	1.38625e-23	0	PARP14		SNU13	1.13607e-33	0.311165	0.304	0.177	2.87481e-29	0	SNU13		PDE3B	8.80976e-13	0.513569	0.42	0.274	2.22931e-08	0	PDE3B		ROR1	3.6085e-296	1.35337	0.403	0.044
BAAT	7.10539e-118	0.411557	0.91	0.789	1.79802e-113	1	BAAT		PCK1	2.8599e-78	0.547549	0.924	0.787	7.23699e-74	1	PCK1		WDR45B	5.61824e-28	0.306379	0.548	0.406	1.4217e-23	0	WDR45B		TIPARP	1.91697e-33	0.317518	0.251	0.138	4.85088e-29	0	TIPARP		ARIH1	1.03062e-12	0.307719	0.784	0.607	2.60798e-08	0	ARIH1		THRB	6.33312e-296	1.34769	0.758	0.291
PACRG	1.23259e-116	0.403101	0.422	0.278	3.11907e-112	1	PACRG		ZFAND5	3.30625e-78	0.703211	0.847	0.695	8.36646e-74	1	ZFAND5		NEDD4	5.65639e-28	0.353462	0.759	0.665	1.43135e-23	0	NEDD4		SH3RF3	2.68421e-33	0.302703	0.912	0.753	6.7924e-29	0	SH3RF3		CTNNB1	2.70253e-12	0.40957	0.674	0.495	6.83876e-08	0	CTNNB1		RBMS3	4.62414e-294	1.29007	0.547	0.122
NAALADL2	8.7223e-114	0.35766	0.813	0.679	2.20718e-109	1	NAALADL2		COBLL1	9.82369e-78	0.60349	0.881	0.753	2.48588e-73	1	COBLL1		MAP4K3	7.15741e-28	0.331941	0.89	0.873	1.81118e-23	0	MAP4K3		SMCHD1	4.73586e-33	0.412217	0.876	0.734	1.19841e-28	0	SMCHD1		MTHFD1L	3.36172e-12	0.313163	0.752	0.58	8.50684e-08	0	MTHFD1L		TCF7L2	1.97377e-292	1.233	0.923	0.619
XRCC5	5.53757e-110	0.343668	0.697	0.542	1.40128e-105	1	XRCC5		PSD3	9.15623e-77	0.494928	0.979	0.939	2.31698e-72	1	PSD3		ZDHHC14	7.21105e-28	0.32904	0.803	0.708	1.82476e-23	0	ZDHHC14		MAPRE2	2.74365e-32	0.310338	0.477	0.321	6.94282e-28	0	MAPRE2		COL6A3	5.54901e-12	0.431039	0.766	0.596	1.40418e-07	0	COL6A3		PLEKHG1	4.99144e-287	1.39171	0.452	0.074
POU6F2	1.40235e-108	0.413408	0.48	0.336	3.54864e-104	1	POU6F2		IRS2	1.22754e-76	0.51502	0.803	0.606	3.10628e-72	1	IRS2		UBA6	7.85374e-28	0.314629	0.713	0.609	1.98739e-23	0	UBA6		PACS1	4.35626e-32	0.337005	0.801	0.643	1.10235e-27	0	PACS1		SERPINE2	5.86842e-12	0.390568	0.331	0.196	1.485e-07	0	SERPINE2		SLC22A23	1.20214e-279	1.2096	0.779	0.317
USP54	4.39024e-107	0.308089	0.261	0.146	1.11095e-102	1	USP54		QDPR	1.91757e-76	0.418814	0.582	0.367	4.85241e-72	1	QDPR		FRMD6	1.05672e-27	0.426983	0.555	0.425	2.67403e-23	0	FRMD6		AC098617.1	3.0951e-31	0.337547	0.294	0.171	7.83215e-27	0	AC098617.1		NCALD	6.47377e-12	0.301107	0.698	0.525	1.63819e-07	0	NCALD		KCNAB1	1.29387e-273	1.57927	0.357	0.034
ELOVL6	1.51776e-104	0.486835	0.566	0.421	3.8407e-100	1	ELOVL6		FST	2.21057e-76	0.704322	0.671	0.461	5.59384e-72	1	FST		POLR2B	2.52838e-27	0.323813	0.653	0.532	6.39807e-23	0	POLR2B		SRGN	3.25448e-31	0.338213	0.394	0.257	8.23547e-27	0	SRGN		PIK3R1	6.74685e-12	0.327953	0.492	0.328	1.70729e-07	0	PIK3R1		ABTB2	2.93726e-266	1.4166	0.395	0.053
TENM2	3.71194e-101	0.566729	0.61	0.495	9.39307e-97	1	TENM2		TDO2	2.43173e-76	0.649124	0.853	0.68	6.1535e-72	1	TDO2		NCMAP	3.84754e-27	0.331075	0.441	0.297	9.73621e-23	0	NCMAP		RELL1	6.7529e-31	0.301449	0.603	0.434	1.70882e-26	0	RELL1		DOCK4	8.12983e-12	0.303022	0.794	0.605	2.05725e-07	0	DOCK4		STON2	3.69579e-255	1.25693	0.726	0.304
INSIG1	4.53209e-95	0.359167	0.821	0.701	1.14685e-90	1	INSIG1		PCCA	3.79172e-76	0.389347	0.989	0.938	9.59495e-72	1	PCCA		ACTN1	1.94676e-26	0.398626	0.666	0.553	4.92629e-22	0	ACTN1		NAMPT	2.46174e-30	0.402942	0.9	0.787	6.22944e-26	0	NAMPT		EGFR	9.03131e-12	0.328327	0.679	0.503	2.28537e-07	0	EGFR		NAALAD2	5.32983e-254	0.854907	0.29	0.013
MAP3K13	8.11052e-93	0.309974	0.784	0.648	2.05237e-88	1	MAP3K13		SLC6A1	6.05883e-76	0.413539	0.501	0.281	1.53319e-71	1	SLC6A1		BACH2	2.5157e-26	0.451877	0.609	0.487	6.36599e-22	0	BACH2		MCU	3.49801e-29	0.309081	0.835	0.683	8.85172e-25	0	MCU		GPCPD1	1.23863e-11	0.317811	0.499	0.329	3.13435e-07	0	GPCPD1		ADGRG6	4.38613e-253	1.05703	0.564	0.163
CD55	1.31822e-92	0.320194	0.353	0.227	3.33575e-88	1	CD55		DPF3	2.13511e-75	0.569908	0.618	0.409	5.4029e-71	1	DPF3		ABLIM2	4.40636e-26	0.324065	0.349	0.22	1.11503e-21	0	ABLIM2		PRKD1	1.0948e-28	0.310146	0.624	0.466	2.7704e-24	0	PRKD1		SLC2A3	7.70056e-11	0.310272	0.416	0.273	1.94863e-06	0	SLC2A3		PIEZO2	7.99967e-253	1.27242	0.349	0.038
BHMT	6.98547e-92	0.314123	0.824	0.674	1.76767e-87	1	BHMT		PON1	6.53601e-75	0.428554	0.755	0.541	1.65394e-70	1	PON1		CD58	7.8677e-26	0.330127	0.539	0.397	1.99092e-21	0	CD58		CNKSR3	5.63675e-26	0.445936	0.723	0.586	1.42638e-21	0	CNKSR3		NR4A1	7.77991e-11	0.35268	0.411	0.283	1.96871e-06	0	NR4A1		KREMEN1	1.03108e-249	1.02576	0.482	0.106
TRPM3	1.80907e-90	0.334492	0.291	0.179	4.57785e-86	1	TRPM3		TTC39C	1.39866e-74	0.568007	0.892	0.759	3.53931e-70	1	TTC39C		LINGO2	8.69693e-26	0.370821	0.29	0.166	2.20076e-21	0	LINGO2		FAM13A	5.52622e-25	0.31562	0.52	0.372	1.39841e-20	0	FAM13A		C3	1.03392e-10	0.40082	0.299	0.183	2.61634e-06	0	C3		TCF4	1.8177e-246	1.2362	0.911	0.627
ELL2	2.97058e-90	0.303313	0.982	0.949	7.51704e-86	1	ELL2		GRAMD2B	2.72919e-74	0.549941	0.824	0.661	6.90621e-70	1	GRAMD2B		SULF1	1.09114e-25	0.35722	0.518	0.372	2.76114e-21	0	SULF1		ICAM1	1.06355e-24	0.496019	0.281	0.174	2.69132e-20	0	ICAM1		PDE4D	1.21511e-10	0.324577	0.952	0.854	3.07485e-06	0	PDE4D		TTC28	3.97655e-241	1.19131	0.749	0.344
G6PC	4.77947e-86	0.336139	0.702	0.566	1.20945e-81	1	G6PC		SCN9A	2.94071e-74	0.520389	0.635	0.417	7.44147e-70	1	SCN9A		MAPK8IP3	1.65007e-25	0.368888	0.594	0.472	4.1755e-21	0	MAPK8IP3		COL4A1	8.51334e-23	0.304067	0.731	0.575	2.1543e-18	0	COL4A1		TACC1	1.49453e-10	0.482557	0.829	0.665	3.78191e-06	0	TACC1		LARGE1	1.25311e-236	1.32274	0.489	0.126
PDK4	1.63158e-77	0.430574	0.602	0.473	4.12872e-73	1	PDK4		BCKDHB	7.06775e-74	0.444576	0.861	0.697	1.78849e-69	1	BCKDHB		EFNA5	1.76179e-25	0.353686	0.916	0.835	4.4582e-21	0	EFNA5		IL33	2.69141e-22	0.3258	0.696	0.547	6.81061e-18	0	IL33		NFATC1	1.65846e-10	0.517452	0.317	0.2	4.19674e-06	0	NFATC1		TMTC1	1.76925e-235	1.28211	0.555	0.164
NCAM2	1.98629e-75	0.335285	0.403	0.288	5.02631e-71	1	NCAM2		MAP3K5	2.39679e-73	0.561271	0.758	0.573	6.06509e-69	1	MAP3K5		BAZ1A	1.94555e-25	0.344626	0.698	0.578	4.92322e-21	0	BAZ1A		PDK4	1.02736e-19	0.369894	0.628	0.505	2.59972e-15	0	PDK4		FOXO3	2.82268e-10	0.357049	0.778	0.633	7.1428e-06	0	FOXO3		VCAM1	1.293e-230	1.47555	0.444	0.098
HMGCS1	1.31783e-56	0.321891	0.631	0.509	3.33476e-52	1	HMGCS1		2002-03-01	3.68443e-73	0.447375	0.785	0.599	9.32346e-69	1	2002-03-01		BACH1	2.16341e-25	0.347746	0.787	0.715	5.47451e-21	0	BACH1		NFKB1	4.03513e-17	0.308016	0.644	0.493	1.02109e-12	0	NFKB1		ATP1B3	3.18602e-10	0.922308	0.469	0.331	8.06224e-06	0	ATP1B3		ANK3	1.44218e-230	1.12038	0.473	0.114
GK	7.4127e-41	0.439337	0.772	0.683	1.87578e-36	1	GK		KCNJ3	4.86764e-73	0.423766	0.321	0.141	1.23176e-68	1	KCNJ3		SLC25A29	2.75016e-25	0.327271	0.542	0.409	6.95927e-21	0	SLC25A29		GRK5	5.10911e-11	0.329503	0.774	0.693	1.29286e-06	0	GRK5		NAMPT	3.28749e-10	0.834667	0.65	0.511	8.319e-06	0	NAMPT		RND3	2.71765e-228	1.18248	0.452	0.102
MT-ATP6	0	2.82765	0.781	0.219	0	2	MT-ATP6		AL359915.1	4.9151e-73	0.455594	0.609	0.389	1.24377e-68	1	AL359915.1		TACC2	2.84505e-25	0.314959	0.524	0.392	7.19939e-21	0	TACC2		DNASE1L31	4.98328e-227	1.13169	0.931	0.723	1.26102e-222	1	DNASE1L3		SDC2	5.58492e-10	0.310599	0.306	0.184	1.41326e-05	0	SDC2		EYA4	4.43636e-223	1.26158	0.294	0.026
MT-ND3	0	2.73483	0.742	0.21	0	2	MT-ND3		FAM214A	3.54229e-72	0.527813	0.825	0.676	8.96377e-68	1	FAM214A		ABR	2.87077e-25	0.314944	0.567	0.433	7.26449e-21	0	ABR		MS4A6A1	5.79466e-215	1.32434	0.806	0.504	1.46634e-210	1	MS4A6A		TSC22D2	6.51603e-10	0.309077	0.625	0.46	1.64888e-05	0	TSC22D2		HDAC9	5.36166e-219	1.35376	0.768	0.42
MT-ND4	0	2.66628	0.791	0.239	0	2	MT-ND4		HSD11B1	4.71826e-72	0.44341	0.693	0.473	1.19396e-67	1	HSD11B1		TAPBP	3.11581e-25	0.310841	0.637	0.516	7.88456e-21	0	TAPBP		STAB1	3.40867e-194	1.26414	0.844	0.662	8.62564e-190	1	STAB1		KIAA1324L	1.55032e-09	0.305154	0.461	0.321	3.92308e-05	0	KIAA1324L		CD226	1.60096e-216	1.03101	0.525	0.156
MT-CO3	0	2.59773	0.722	0.208	0	2	MT-CO3		SLC1A1	9.41146e-72	0.494544	0.876	0.722	2.38157e-67	1	SLC1A1		GOLGA8B	3.38305e-25	0.362151	0.605	0.477	8.5608e-21	0	GOLGA8B		STAB21	1.4744e-152	0.969282	0.887	0.631	3.73097e-148	1	STAB2		LMNA	1.71755e-09	0.511105	0.483	0.347	4.34626e-05	0	LMNA		MTSS1	1.95527e-211	0.892472	0.97	0.749
MT-CO1	0	2.577	0.807	0.278	0	2	MT-CO1		ACSM2B	1.0913e-71	0.423138	0.946	0.806	2.76153e-67	1	ACSM2B		UBE2E2	3.40268e-25	0.308408	0.777	0.659	8.61047e-21	0	UBE2E2		FCN2	1.86549e-136	1.16096	0.651	0.431	4.72063e-132	1	FCN2		PHLDB2	1.89925e-09	0.447446	0.753	0.56	4.80605e-05	0	PHLDB2		FGF13	1.99933e-211	1.9472	0.365	0.067
MT-CO2	0	2.55535	0.76	0.225	0	2	MT-CO2		PIK3C2G	1.20668e-71	0.369522	0.968	0.878	3.05351e-67	1	PIK3C2G		CBR4	3.86132e-25	0.351004	0.775	0.708	9.77108e-21	0	CBR4		CLEC4M1	6.27452e-108	1.26928	0.489	0.262	1.58777e-103	1	CLEC4M		XIST	2.15738e-09	0.308885	0.65	0.53	5.45926e-05	0	XIST		ITSN1	1.22995e-210	0.94176	0.95	0.753
MT-CYB	0	2.50792	0.755	0.211	0	2	MT-CYB		MTHFD1	1.36605e-71	0.420009	0.808	0.629	3.4568e-67	1	MTHFD1		ENC1	3.86719e-25	0.382842	0.401	0.271	9.78594e-21	0	ENC1		CLEC4G1	2.45941e-102	1.14183	0.504	0.297	6.22354e-98	1	CLEC4G		FGB	2.76139e-09	0.323546	0.377	0.262	6.98769e-05	0	FGB		TMEM156	3.04868e-209	0.861481	0.429	0.095
MT-ND1	0	2.50268	0.777	0.234	0	2	MT-ND1		F13B	2.26389e-71	0.418685	0.622	0.407	5.72877e-67	1	F13B		ALS2CL	5.22733e-25	0.306401	0.351	0.227	1.32278e-20	0	ALS2CL		RELN1	1.7022e-96	0.624911	0.87	0.657	4.30742e-92	1	RELN		ACSL4	3.5664e-09	0.302404	0.558	0.401	9.02478e-05	0	ACSL4		AC079015.1	5.99784e-208	0.913731	0.468	0.123
MT-ND2	0	2.44541	0.805	0.266	0	2	MT-ND2		ARRB1	1.05247e-70	0.360865	0.325	0.15	2.66327e-66	1	ARRB1		CD47	6.5945e-25	0.419662	0.749	0.695	1.66874e-20	0	CD47		ACSM31	7.88946e-96	0.947444	0.698	0.478	1.99643e-91	1	ACSM3		ABL1	1.22646e-08	0.307181	0.691	0.54	0.000310357	0	ABL1		ME1	2.24793e-205	1.00725	0.871	0.549
MT-ND5	0	1.71441	0.7	0.247	0	2	MT-ND5		GPAT3	1.71935e-70	0.610874	0.608	0.399	4.35081e-66	1	GPAT3		ANKLE2	8.48544e-25	0.304552	0.545	0.412	2.14724e-20	0	ANKLE2		MRC11	2.58678e-90	0.71868	0.885	0.781	6.54586e-86	1	MRC1		SLC7A2	3.65754e-08	0.346283	0.508	0.366	0.000925541	0	SLC7A2		SOBP	1.60622e-203	0.934633	0.268	0.023
APOA1	0	1.62043	0.757	0.527	0	2	APOA1		PRKAG2	5.61162e-70	0.47481	0.935	0.825	1.42002e-65	1	PRKAG2		PNPLA2	2.84059e-24	0.317561	0.354	0.232	7.18812e-20	0	PNPLA2		FP236383.1	8.9361e-90	0.901004	0.853	0.766	2.26128e-85	1	FP236383.1		TSHZ2	4.09781e-08	0.557489	0.596	0.49	0.00103695	0	TSHZ2		SMIM35	1.99575e-203	1.04075	0.371	0.068
APOC3	0	1.28065	0.57	0.394	0	2	APOC3		PKHD1	7.88443e-70	0.47943	0.677	0.458	1.99516e-65	1	PKHD1		SLC12A7	4.97455e-24	0.343783	0.548	0.42	1.25881e-19	0	SLC12A7		OIT31	4.58044e-88	0.764118	0.774	0.606	1.15908e-83	1	OIT3		FOSB	5.65404e-08	0.408184	0.282	0.189	0.00143076	0	FOSB		CXCL12	1.88295e-202	0.849087	0.443	0.108
MT-ND4L	0	1.26158	0.52	0.174	0	2	MT-ND4L		HPX	9.74737e-70	0.426502	0.894	0.701	2.46657e-65	1	HPX		NLN	5.39511e-24	0.317788	0.427	0.301	1.36523e-19	0	NLN		DGKG1	3.76039e-74	0.734191	0.679	0.474	9.51567e-70	1	DGKG		HP	1.56023e-07	0.347278	0.289	0.198	0.00394816	0	HP		NR3C2	6.48931e-201	1.06581	0.508	0.16
FP236383.1	0	1.18767	0.93	0.89	0	2	FP236383.1		KLKB1	1.23734e-69	0.41269	0.775	0.589	3.13108e-65	1	KLKB1		CFLAR	5.43945e-24	0.329483	0.873	0.845	1.37645e-19	0	CFLAR		ATRNL11	3.889e-71	0.602071	0.77	0.587	9.84112e-67	1	ATRNL1		BACH2	1.70964e-07	0.355526	0.465	0.336	0.00432623	0	BACH2		LILRB5	2.02409e-199	0.885287	0.742	0.334
FP671120.1	0	1.17925	0.95	0.908	0	2	FP671120.1		LONP2	1.5674e-69	0.441108	0.966	0.885	3.96631e-65	1	LONP2		DHX32	7.69717e-24	0.316307	0.605	0.495	1.94777e-19	0	DHX32		AC092155.11	1.73135e-67	1.00118	0.405	0.23	4.38117e-63	1	AC092155.1		FGA	4.90853e-07	0.359493	0.344	0.253	0.012421	0	FGA		WSB1	7.59348e-191	0.895232	0.96	0.877
HP	0	1.16543	0.768	0.634	0	2	HP		ANKUB1	1.59092e-69	0.646236	0.426	0.24	4.02582e-65	1	ANKUB1		AC010967.1	1.04114e-23	0.323891	0.316	0.192	2.63462e-19	0	AC010967.1		NPL1	9.85651e-67	0.761948	0.645	0.473	2.49419e-62	1	NPL		TIPARP	5.89567e-07	0.366181	0.263	0.178	0.014919	0	TIPARP		RBMS3-AS3	7.81619e-189	0.810789	0.361	0.068
CES1	0	1.11857	0.625	0.465	0	2	CES1		ADGRG6	1.6624e-69	0.451058	0.929	0.823	4.2067e-65	1	ADGRG6		ERBB2	1.21133e-23	0.316899	0.487	0.359	3.06527e-19	0	ERBB2		MT-ATP6	4.13609e-63	1.15999	0.456	0.268	1.04664e-58	1	MT-ATP6		RFX2	2.367e-06	0.425856	0.412	0.312	0.059897	0	RFX2		NFIA	6.87983e-188	1.0531	0.801	0.486
SERPINA1	0	1.02915	0.898	0.749	0	2	SERPINA1		POU6F2	3.25264e-69	0.494201	0.355	0.172	8.2308e-65	1	POU6F2		ODF2L	1.5863e-23	0.314324	0.683	0.587	4.01412e-19	0	ODF2L		HERC11	7.66245e-62	0.518118	0.926	0.92	1.93898e-57	1	HERC1		RAPGEF5	5.5184e-06	0.348955	0.799	0.723	0.139643	0	RAPGEF5		PARD3B	1.924e-185	1.09841	0.5	0.169
F12	0	0.925673	0.824	0.844	0	2	F12		FOXP1	4.92591e-69	0.393164	0.975	0.921	1.2465e-64	1	FOXP1		CPPED1	2.73113e-23	0.303799	0.419	0.294	6.91113e-19	0	CPPED1		FP671120.1	7.08184e-61	0.69711	0.88	0.818	1.79206e-56	1	FP671120.1		CRISPLD2	3.04675e-05	0.390708	0.905	0.84	0.770979	0	CRISPLD2		ETV5	1.13295e-183	0.971475	0.531	0.187
ASGR1	0	0.777685	0.963	0.981	0	2	ASGR1		FGGY	5.45689e-69	0.386396	0.974	0.897	1.38087e-64	1	FGGY		MICALL2	3.17771e-23	0.3205	0.486	0.358	8.0412e-19	0	MICALL2		MT-CYB	1.16928e-59	1.03633	0.447	0.263	2.95887e-55	1	MT-CYB		COL1A1	2.54662e-82	1.75754	0.775	0.512	6.44421e-78	1	COL1A1		RGL3	3.42625e-180	0.749672	0.45	0.127
APOB	0	0.594152	0.985	0.99	0	2	APOB		KLF12	7.85052e-69	0.494748	0.864	0.71	1.98657e-64	1	KLF12		KIAA1671	3.26813e-23	0.304447	0.771	0.697	8.27001e-19	0	KIAA1671		EGFL7	1.38768e-58	0.542559	0.882	0.884	3.51153e-54	1	EGFL7		FP671120.1	2.1828e-79	1.64106	0.893	0.664	5.52358e-75	1	FP671120.1		SPATS2L	6.29589e-178	1.05362	0.746	0.414
AGXT	7.91585e-276	0.895774	0.879	0.906	2.00311e-271	2	AGXT		ISPD	1.06988e-68	0.53397	0.628	0.434	2.70732e-64	1	ISPD		ALPK3	3.53598e-23	0.343012	0.359	0.241	8.94779e-19	0	ALPK3		MT-CO2	3.72588e-58	0.907531	0.511	0.325	9.42833e-54	1	MT-CO2		MALAT1	2.37001e-75	0.725122	1	1	5.9973e-71	1	MALAT1		ADAMTS2	1.04205e-176	0.801233	0.779	0.373
MLXIPL	4.28652e-255	0.613257	0.914	0.951	1.0847e-250	2	MLXIPL		NAT1	3.52967e-68	0.366655	0.494	0.291	8.93183e-64	1	NAT1		PPP1R13L	3.64729e-23	0.312442	0.562	0.44	9.22946e-19	0	PPP1R13L		MT-ND3	1.84504e-55	1.01555	0.469	0.292	4.66888e-51	1	MT-ND3		RAI14	6.19909e-71	1.33802	0.803	0.625	1.56868e-66	1	RAI14		BMPR1A	1.84981e-175	0.836465	0.523	0.178
MT-ND6	1.64739e-244	0.688135	0.289	0.122	4.16873e-240	2	MT-ND6		MME	3.66396e-68	0.363276	0.463	0.256	9.27165e-64	1	MME		SH3PXD2B	4.97164e-23	0.326597	0.452	0.331	1.25807e-18	0	SH3PXD2B		MYRIP1	1.60456e-54	0.620169	0.842	0.778	4.06033e-50	1	MYRIP		THBS2	1.65032e-69	1.28394	0.756	0.474	4.17614e-65	1	THBS2		PTPRM	7.6693e-174	0.860774	0.867	0.566
C1R	7.8408e-240	0.768281	0.79	0.842	1.98411e-235	2	C1R		SLC22A1	1.43421e-67	0.429069	0.66	0.459	3.62926e-63	1	SLC22A1		GALNT1	1.03019e-22	0.341713	0.622	0.506	2.60689e-18	0	GALNT1		PTPRT1	6.02831e-54	0.937678	0.433	0.262	1.52546e-49	1	PTPRT		ACTN1	8.32209e-69	1.26322	0.822	0.745	2.1059e-64	1	ACTN1		AXL	3.36988e-173	0.863049	0.719	0.359
ITIH3	1.08472e-231	0.887155	0.784	0.797	2.74487e-227	2	ITIH3		NOS1AP	8.60959e-67	0.464602	0.812	0.638	2.17866e-62	1	NOS1AP		SMAD5	1.33075e-22	0.324287	0.748	0.67	3.36745e-18	0	SMAD5		MT-ND1	1.42757e-53	0.849406	0.524	0.344	3.61245e-49	1	MT-ND1		COL5A1	1.013e-66	1.24645	0.811	0.661	2.5634e-62	1	COL5A1		CXADR	6.04288e-172	0.860756	0.306	0.053
APOE	7.26789e-225	0.906037	0.346	0.179	1.83914e-220	2	APOE		SRD5A1	2.38722e-66	0.496574	0.672	0.472	6.04086e-62	1	SRD5A1		RPS6KA2	1.37834e-22	0.322149	0.615	0.488	3.4879e-18	0	RPS6KA2		ST6GAL11	7.31855e-53	0.434778	0.958	0.936	1.85196e-48	1	ST6GAL1		LOXL2	1.69963e-66	1.69138	0.676	0.403	4.30091e-62	1	LOXL2		BACE2	6.2816e-171	0.7612	0.332	0.065
DHFR	4.76865e-224	1.00475	0.498	0.359	1.20671e-219	2	DHFR		BCO2	4.27247e-66	0.411286	0.765	0.55	1.08115e-61	1	BCO2		PTPN9	1.39468e-22	0.314236	0.606	0.487	3.52925e-18	0	PTPN9		MT-ND4	2.27738e-52	0.921466	0.505	0.333	5.76291e-48	1	MT-ND4		FP236383.1	2.92455e-65	1.60694	0.846	0.719	7.40057e-61	1	FP236383.1		EXOC6B	6.37135e-164	0.810706	0.875	0.631
PLIN5	4.59469e-216	0.661866	0.852	0.921	1.16269e-211	2	PLIN5		LTBP1	4.87216e-66	0.513696	0.718	0.521	1.2329e-61	1	LTBP1		ZNF292	2.65997e-22	0.312613	0.864	0.852	6.73106e-18	0	ZNF292		MT-CO3	4.50917e-52	0.866697	0.429	0.251	1.14104e-47	1	MT-CO3		FN1	1.3753e-62	1.75976	0.769	0.59	3.48021e-58	1	FN1		RAPGEF2	1.47275e-162	0.91259	0.879	0.652
ALB	3.84876e-211	0.785298	0.97	0.925	9.73928e-207	2	ALB		F5	4.92499e-66	0.412682	0.948	0.837	1.24627e-61	1	F5		MGLL	3.85128e-22	0.416567	0.623	0.527	9.74566e-18	0	MGLL		PARP14	7.4697e-52	0.631108	0.742	0.754	1.89021e-47	1	PARP14		VMP1	3.93156e-62	1.28254	0.932	0.875	9.9488e-58	1	VMP1		GNG12	2.25693e-161	0.648842	0.331	0.069
FTL	1.83886e-184	0.813344	0.311	0.159	4.65323e-180	2	FTL		SETBP1	5.7398e-66	0.491766	0.929	0.82	1.45246e-61	1	SETBP1		KRT18	4.97362e-22	0.383246	0.579	0.46	1.25857e-17	0	KRT18		MT-CO1	6.87004e-49	0.613228	0.571	0.387	1.73846e-44	1	MT-CO1		COL1A2	3.33332e-58	1.38694	0.8	0.633	8.43497e-54	1	COL1A2		EPB41L4A	1.01268e-160	0.965423	0.28	0.047
MST1	5.9059e-183	0.87572	0.716	0.737	1.49449e-178	2	MST1		LINC01725	4.0639e-65	0.486525	0.753	0.561	1.02837e-60	1	LINC01725		MAL2	5.06742e-22	0.341875	0.603	0.488	1.28231e-17	0	MAL2		MT-ND2	3.25723e-48	0.962542	0.521	0.369	8.24241e-44	1	MT-ND2		SERPINE1	4.305e-49	1.46538	0.654	0.404	1.08938e-44	1	SERPINE1		IPCEF1	1.77773e-159	0.921603	0.485	0.162
C1S	1.45115e-173	0.638582	0.791	0.878	3.67213e-169	2	C1S		PHF8	4.09896e-65	0.446506	0.7	0.511	1.03724e-60	1	PHF8		LINGO1	5.82445e-22	0.548848	0.499	0.388	1.47388e-17	0	LINGO1		LIFR1	1.48282e-47	0.407003	0.883	0.791	3.75227e-43	1	LIFR		FLNA	7.22126e-48	1.21729	0.658	0.488	1.82734e-43	1	FLNA		EGFR	6.69295e-159	1.02731	0.264	0.04
C3	3.56176e-139	0.517044	0.97	0.984	9.01302e-135	2	C3		SLC27A2	1.15743e-64	0.466491	0.78	0.582	2.92887e-60	1	SLC27A2		PIWIL4	6.10829e-22	0.348814	0.598	0.485	1.5457e-17	0	PIWIL4		CLEC1B1	2.7395e-46	0.793278	0.468	0.345	6.9323e-42	1	CLEC1B		CALD1	7.57952e-47	0.808613	0.991	0.992	1.918e-42	1	CALD1		ETNK1	4.76215e-158	0.886486	0.846	0.614
FTCD	6.69902e-130	0.702439	0.842	0.902	1.69519e-125	2	FTCD		MCC	3.49861e-64	0.503483	0.844	0.691	8.85322e-60	1	MCC		DAPK2	1.49163e-21	0.305041	0.271	0.164	3.77456e-17	0	DAPK2		SLC26A51	2.97489e-43	0.905865	0.499	0.39	7.52795e-39	1	SLC26A5		TPM1	2.63932e-46	1.12304	0.784	0.698	6.6788e-42	1	TPM1		MICU3	1.77299e-157	0.608517	0.31	0.06
FGA	1.51682e-127	0.6251	0.847	0.841	3.83832e-123	2	FGA		ADRA1B	7.37194e-64	0.415904	0.594	0.378	1.86547e-59	1	ADRA1B		NCKAP5	2.93282e-21	0.306214	0.469	0.342	7.42149e-17	0	NCKAP5		ALB	4.93692e-40	0.596142	0.625	0.487	1.24929e-35	1	ALB		ARFGAP1	1.21896e-43	1.20342	0.42	0.191	3.08459e-39	1	ARFGAP1		SDC3	2.40715e-156	0.848708	0.69	0.356
COL18A1	9.84491e-118	0.630689	0.743	0.836	2.49125e-113	2	COL18A1		NR1H4	1.88869e-63	0.406941	0.929	0.828	4.77934e-59	1	NR1H4		EEA1	5.74067e-21	0.326823	0.715	0.63	1.45268e-16	0	EEA1		TOX21	7.98432e-39	0.705756	0.613	0.553	2.02043e-34	1	TOX2		DDAH1	1.1906e-40	1.22359	0.731	0.605	3.01282e-36	1	DDAH1		RGL1	1.0851e-154	0.890752	0.905	0.705
SRRM2	1.41463e-113	0.580299	0.762	0.867	3.57971e-109	2	SRRM2		MAGI1	2.31528e-63	0.325644	0.984	0.939	5.85882e-59	1	MAGI1		SLC12A2	7.95601e-21	0.334395	0.928	0.878	2.01327e-16	0	SLC12A2		TIAM11	2.20036e-38	0.454411	0.796	0.687	5.56802e-34	1	TIAM1		COL4A2	5.61586e-40	0.637075	0.947	0.917	1.42109e-35	1	COL4A2		TRPV4	1.51544e-154	0.824891	0.531	0.209
SERPINF2	1.31013e-107	0.571337	0.721	0.828	3.31529e-103	2	SERPINF2		ABCA9	4.02312e-63	0.373911	0.751	0.531	1.01805e-58	1	ABCA9		GAK	1.66215e-20	0.300336	0.56	0.435	4.20607e-16	0	GAK		CPS1	3.49246e-38	0.541793	0.312	0.182	8.83767e-34	1	CPS1		PDLIM7	9.12875e-40	1.14949	0.515	0.304	2.31003e-35	1	PDLIM7		NEDD9	5.17497e-153	0.831792	0.602	0.262
ACADVL	1.48779e-107	0.713322	0.666	0.739	3.76485e-103	2	ACADVL		DPYS	4.37503e-63	0.432125	0.912	0.818	1.1071e-58	1	DPYS		IGF2R	2.17481e-20	0.315802	0.759	0.677	5.50336e-16	0	IGF2R		CTSL1	5.31048e-38	0.886147	0.534	0.446	1.34382e-33	1	CTSL		MYO9B	1.94503e-36	1.04172	0.676	0.581	4.92189e-32	1	MYO9B		HEG1	1.12364e-152	0.858937	0.421	0.13
MT-ATP8	2.84044e-103	0.60312	0.262	0.161	7.18774e-99	2	MT-ATP8		NR5A2	5.47193e-63	0.430254	0.927	0.822	1.38467e-58	1	NR5A2		PLXNB2	2.36109e-20	0.310876	0.606	0.485	5.97473e-16	0	PLXNB2		WDR661	3.48522e-36	0.769511	0.35	0.239	8.81935e-32	1	WDR66		COL6A2	9.09464e-33	1.02321	0.746	0.682	2.3014e-28	1	COL6A2		PAG1	4.61537e-152	0.835239	0.857	0.589
SLC13A5	3.24593e-97	0.456108	0.889	0.948	8.21383e-93	2	SLC13A5		ADHFE1	1.28238e-62	0.332204	0.631	0.431	3.24507e-58	1	ADHFE1		SNX10	3.93903e-20	0.305513	0.555	0.439	9.96772e-16	0	SNX10		MAF	8.21695e-36	0.745242	0.607	0.573	2.0793e-31	1	MAF		MACF1	2.37504e-32	0.639101	0.939	0.962	6.01005e-28	1	MACF1		LYVE1	7.12375e-151	1.04096	0.371	0.098
ITIH1	5.34128e-95	0.756445	0.605	0.641	1.35161e-90	2	ITIH1		HIVEP1	2.47498e-62	0.505019	0.875	0.709	6.26292e-58	1	HIVEP1		LINC00707	5.3047e-20	0.484166	0.321	0.212	1.34235e-15	0	LINC00707		HIPK21	1.00508e-35	0.436827	0.868	0.849	2.54336e-31	1	HIPK2		AEBP1	3.7644e-32	1.03402	0.651	0.502	9.52582e-28	1	AEBP1		ASAP2	6.38531e-147	0.770176	0.357	0.094
CYP2E11	8.61514e-91	0.559456	0.825	0.787	2.18006e-86	2	CYP2E1		DMD	3.18666e-62	0.459038	0.861	0.73	8.06385e-58	1	DMD		NRG3	2.02818e-19	0.562041	0.559	0.448	5.13231e-15	0	NRG3		TBC1D22A	1.65991e-35	0.482022	0.79	0.845	4.20039e-31	1	TBC1D22A		THBS1	8.3861e-32	1.00454	0.74	0.621	2.1221e-27	1	THBS1		PYGL	1.05768e-146	0.846414	0.603	0.285
CYP2A61	2.27623e-83	0.66114	0.804	0.863	5.75999e-79	2	CYP2A6		HECTD1	6.73473e-62	0.383507	0.927	0.834	1.70422e-57	1	HECTD1		AC092683.1	3.45377e-19	0.352511	0.65	0.557	8.73977e-15	0	AC092683.1		PPFIBP11	2.99894e-35	0.331305	0.963	0.948	7.58882e-31	1	PPFIBP1		FLNB	2.0275e-31	0.961148	0.632	0.484	5.13058e-27	1	FLNB		ABCA1	1.4017e-144	0.743672	0.966	0.829
TFR2	3.70815e-79	0.471531	0.738	0.863	9.38348e-75	2	TFR2		AP002518.2	1.13641e-61	0.317657	0.399	0.22	2.87568e-57	1	AP002518.2		PGK1	3.56877e-19	0.397539	0.469	0.375	9.03078e-15	0	PGK1		SETX	3.71232e-35	0.450759	0.777	0.823	9.39403e-31	1	SETX		NRXN3	3.67304e-31	1.58261	0.46	0.264	9.29463e-27	1	NRXN3		ZBTB20	1.66864e-144	0.820875	0.934	0.828
SAT1	9.22445e-70	0.484992	0.78	0.88	2.33425e-65	2	SAT1		LPIN2	1.35786e-61	0.527887	0.922	0.815	3.43606e-57	1	LPIN2		NUAK2	6.26966e-19	0.459623	0.31	0.212	1.58654e-14	0	NUAK2		PRKCA1	5.79713e-34	0.382204	0.848	0.788	1.46696e-29	1	PRKCA		TPM2	7.72345e-31	0.939997	0.312	0.131	1.95442e-26	1	TPM2		SLC40A1	3.92397e-144	1.21239	0.597	0.299
APOA2	2.17297e-66	0.741703	0.519	0.517	5.49871e-62	2	APOA2		SHROOM3	1.95117e-61	0.410166	0.956	0.872	4.93744e-57	1	SHROOM3		NCEH1	1.03573e-18	0.309313	0.762	0.673	2.62092e-14	0	NCEH1		SHANK3	2.68174e-33	0.435092	0.832	0.876	6.78615e-29	1	SHANK3		COL4A1	1.93918e-29	0.575793	0.913	0.879	4.9071e-25	1	COL4A1		FNBP1	6.98232e-144	0.656036	0.956	0.855
AMBP	2.88219e-66	0.713093	0.408	0.354	7.29338e-62	2	AMBP		AL450384.2	2.18753e-61	0.370604	0.894	0.751	5.53555e-57	1	AL450384.2		SGPP2	5.95078e-18	0.317067	0.643	0.563	1.50585e-13	0	SGPP2		AP2A2	4.13933e-32	0.743189	0.63	0.658	1.04746e-27	1	AP2A2		MMP23B	2.20468e-29	1.09707	0.346	0.171	5.57895e-25	1	MMP23B		NHS	7.95128e-144	1.0369	0.491	0.192
FGG	2.70183e-63	0.532041	0.833	0.884	6.83698e-59	2	FGG		NNMT	2.81571e-61	0.471484	0.928	0.793	7.12515e-57	1	NNMT		CLIC6	7.12588e-18	0.316533	0.733	0.642	1.8032e-13	0	CLIC6		NR5A21	7.82507e-32	0.499877	0.743	0.7	1.98013e-27	1	NR5A2		TAF1D	7.02362e-29	1.08985	0.59	0.476	1.77733e-24	1	TAF1D		PRKCB	4.122e-138	0.847	0.844	0.607
CYP4F3	3.01444e-59	0.35296	0.888	0.967	7.62804e-55	2	CYP4F3		FYB2	4.23048e-61	0.368556	0.921	0.791	1.07052e-56	1	FYB2		MID1	1.34313e-17	0.322193	0.586	0.492	3.3988e-13	0	MID1		EDA1	7.96535e-32	0.587662	0.616	0.521	2.01563e-27	1	EDA		MIR4435-2HG	1.20673e-28	0.655982	0.861	0.798	3.05362e-24	1	MIR4435-2HG		APBA1	8.2091e-138	0.819837	0.642	0.311
HPX	7.18449e-56	0.445584	0.777	0.876	1.81803e-51	2	HPX		DOK6	4.34722e-61	0.458266	0.351	0.178	1.10006e-56	1	DOK6		NRG1	4.11202e-17	0.46379	0.809	0.748	1.04055e-12	0	NRG1		MRO1	2.73894e-30	0.834354	0.309	0.205	6.93089e-26	1	MRO		CTIF	1.31358e-28	0.882702	0.673	0.57	3.32402e-24	1	CTIF		AGBL4	1.22352e-137	1.3393	0.304	0.072
APOH	2.11186e-49	0.398832	0.783	0.886	5.34406e-45	2	APOH		UAP1	4.46822e-61	0.588599	0.637	0.452	1.13068e-56	1	UAP1		GAREM1	4.74961e-17	0.301619	0.792	0.745	1.20189e-12	0	GAREM1		NOSTRIN	1.1804e-27	0.384186	0.865	0.86	2.98699e-23	1	NOSTRIN		TIMM23B	5.1734e-27	1.04846	0.62	0.509	1.30913e-22	1	TIMM23B		ANKH	4.13763e-137	1.07255	0.848	0.567
ZKSCAN1	4.49713e-49	0.359563	0.799	0.91	1.138e-44	2	ZKSCAN1		SH3PXD2A	7.49374e-61	0.386089	0.74	0.529	1.89629e-56	1	SH3PXD2A		MAGI3	7.36879e-17	0.319543	0.871	0.832	1.86467e-12	0	MAGI3		MT-ND5	3.48497e-26	0.574176	0.494	0.403	8.81873e-22	1	MT-ND5		COL3A1	2.14929e-26	1.05875	0.772	0.705	5.43878e-22	1	COL3A1		FILIP1L	2.51942e-136	0.933052	0.553	0.243
HGFAC	3.8089e-48	0.650122	0.533	0.585	9.63842e-44	2	HGFAC		AGL	1.3113e-60	0.423859	0.71	0.539	3.31825e-56	1	AGL		PNPLA3	1.17715e-16	0.360112	0.353	0.254	2.97879e-12	0	PNPLA3		ANKRD441	6.69116e-26	0.538483	0.64	0.611	1.6932e-21	1	ANKRD44		ITGA1	1.68819e-25	0.489097	0.967	0.914	4.27195e-21	1	ITGA1		IL2RA	1.03742e-135	0.975641	0.295	0.065
CFB	1.20886e-45	0.651884	0.428	0.415	3.05901e-41	2	CFB		HAO1	2.52025e-60	0.432606	0.804	0.654	6.37749e-56	1	HAO1		TNFAIP3	3.35226e-16	0.351137	0.254	0.167	8.48289e-12	0	TNFAIP3		DAPK11	7.31858e-26	0.40756	0.757	0.757	1.85197e-21	1	DAPK1		LIMA1	2.21787e-25	0.801954	0.706	0.672	5.61233e-21	1	LIMA1		CNTLN	5.11272e-135	0.709104	0.873	0.643
CYP3A51	6.1537e-44	0.304195	0.987	0.995	1.55719e-39	2	CYP3A5		GAREM1	3.44513e-60	0.455487	0.857	0.704	8.7179e-56	1	GAREM1		NFKBIA	5.78747e-16	0.518466	0.394	0.297	1.46452e-11	0	NFKBIA		SNX81	1.36332e-25	0.636626	0.567	0.545	3.44989e-21	1	SNX8		COL16A1	5.77412e-25	0.910597	0.374	0.208	1.46114e-20	1	COL16A1		GNG2	6.39593e-134	0.926469	0.489	0.192
PROC	7.47486e-39	0.622914	0.544	0.64	1.89151e-34	2	PROC		HAAO	1.0657e-59	0.345936	0.602	0.411	2.69676e-55	1	HAAO		SQSTM1	3.62453e-15	0.326328	0.567	0.47	9.17186e-11	0	SQSTM1		ABCA91	8.71816e-24	0.963897	0.355	0.271	2.20613e-19	1	ABCA9		CRIM1	3.12579e-24	0.597059	0.855	0.844	7.90981e-20	1	CRIM1		ZNF609	6.20739e-133	0.73031	0.899	0.722
SAA1	1.1702e-38	0.994188	0.368	0.309	2.96119e-34	2	SAA1		CPED1	2.43967e-59	0.424154	0.859	0.691	6.17359e-55	1	CPED1		THSD7A	5.68895e-15	0.353244	0.779	0.737	1.43959e-10	0	THSD7A		CYP2C9	1.08361e-23	0.511812	0.252	0.16	2.74207e-19	1	CYP2C9		TRIO	4.74291e-24	0.748917	0.817	0.855	1.20019e-19	1	TRIO		DLEU7-AS1	3.18858e-131	0.687502	0.536	0.218
HNRNPH1	3.2668e-36	0.362044	0.753	0.894	8.26663e-32	2	HNRNPH1		ZBTB16	2.63242e-59	0.407946	0.931	0.785	6.66134e-55	1	ZBTB16		ATF3	1.16281e-14	0.411889	0.305	0.213	2.9425e-10	0	ATF3		ANPEP	4.7896e-23	0.776806	0.415	0.359	1.21201e-18	1	ANPEP		LINGO1	6.07959e-24	1.11478	0.453	0.281	1.53844e-19	1	LINGO1		PDE4DIP	5.00798e-131	0.746786	0.891	0.622
SNRNP70	5.82554e-36	0.495833	0.617	0.752	1.47415e-31	2	SNRNP70		LINC01146	2.96102e-59	0.384328	0.929	0.808	7.49287e-55	1	LINC01146		TM4SF1	3.43509e-14	0.302054	0.421	0.323	8.69249e-10	0	TM4SF1		SON	3.8661e-22	0.520646	0.654	0.723	9.78316e-18	1	SON		NUAK1	9.72427e-24	0.999477	0.385	0.224	2.46073e-19	1	NUAK1		MRC1	1.10606e-130	0.656119	0.912	0.66
CLU	6.80622e-36	0.537371	0.328	0.289	1.72231e-31	2	CLU		CXCL2	1.00397e-58	0.426002	0.757	0.558	2.54054e-54	1	CXCL2		FP236383.1	1.91741e-13	0.432675	0.73	0.64	4.85201e-09	0	FP236383.1		SORBS11	4.4368e-22	0.314988	0.837	0.802	1.12273e-17	1	SORBS1		TAGLN	3.64962e-23	1.14313	0.475	0.33	9.23535e-19	1	TAGLN		NFATC2	3.30044e-127	0.764324	0.556	0.258
CYP2C8	1.3576e-33	0.444043	0.887	0.924	3.4354e-29	2	CYP2C8		NSUN6	1.19355e-58	0.46556	0.984	0.924	3.02027e-54	1	NSUN6		IER3	9.82576e-11	0.313294	0.397	0.32	2.48641e-06	0	IER3		SRSF4	4.45762e-22	0.393976	0.745	0.824	1.128e-17	1	SRSF4		TGFBI	9.16272e-23	0.898079	0.359	0.2	2.31863e-18	1	TGFBI		CD163	3.60782e-126	0.640037	0.947	0.758
CRP1	2.89469e-32	0.871145	0.479	0.433	7.32501e-28	2	CRP		ART4	2.42297e-58	0.32569	0.545	0.358	6.13134e-54	1	ART4		PFKFB3	1.50061e-10	0.401285	0.544	0.49	3.7973e-06	0	PFKFB3		GOLGB1	5.67221e-22	0.664066	0.607	0.647	1.43535e-17	1	GOLGB1		ITGAV	2.20402e-21	0.669339	0.734	0.682	5.57727e-17	1	ITGAV		ARHGEF12	5.65584e-125	0.689267	0.605	0.304
AZGP1	3.92805e-29	0.485528	0.659	0.794	9.93992e-25	2	AZGP1		GADD45G	3.00636e-58	0.407769	0.475	0.279	7.60758e-54	1	GADD45G		CYR61	1.75341e-10	0.347901	0.252	0.183	4.437e-06	0	CYR61		MT-ND4L	2.56283e-21	0.540216	0.361	0.276	6.48523e-17	1	MT-ND4L		MYH9	3.32384e-21	0.653461	0.749	0.75	8.41099e-17	1	MYH9		CR1	7.19794e-125	0.844317	0.737	0.436
SELENOO	4.06843e-29	0.52597	0.584	0.716	1.02952e-24	2	SELENOO		ALDOB	8.22999e-58	0.440325	0.936	0.834	2.0826e-53	1	ALDOB		MDM2	2.44502e-10	0.438995	0.578	0.531	6.18713e-06	0	MDM2		ANKS1A1	2.83967e-21	0.342261	0.811	0.819	7.18578e-17	1	ANKS1A		VCL	6.69261e-21	0.499275	0.812	0.82	1.69356e-16	1	VCL		PRKAR2B	3.6669e-122	0.783569	0.346	0.104
APOC1	3.93115e-27	0.604256	0.505	0.538	9.94778e-23	2	APOC1		PANK1	2.02719e-57	0.565611	0.678	0.503	5.1298e-53	1	PANK1		FP671120.1	3.65067e-10	0.41917	0.728	0.658	9.23801e-06	0	FP671120.1		HNRNPH1	8.47677e-21	0.407323	0.753	0.84	2.14505e-16	1	HNRNPH1		CCNL2	2.83937e-20	0.800192	0.54	0.425	7.18503e-16	1	CCNL2		DPY19L3	1.31095e-121	0.579811	0.411	0.142
ALDH1L11	4.02744e-20	0.343574	0.778	0.854	1.01914e-15	2	ALDH1L1		GLIS3	2.41266e-57	0.446935	0.919	0.807	6.10523e-53	1	GLIS3		GBE1	3.9359e-09	0.303173	0.683	0.619	9.9598e-05	0	GBE1		SNX291	1.2756e-20	0.391573	0.707	0.745	3.2279e-16	1	SNX29		LMO7	3.7066e-20	0.862231	0.555	0.453	9.37955e-16	1	LMO7		ENPP2	8.37876e-118	0.813342	0.297	0.077
MT2A	6.25794e-20	0.461205	0.68	0.762	1.58357e-15	2	MT2A		RBFOX2	3.91446e-57	0.342563	0.938	0.847	9.90553e-53	1	RBFOX2		AL583836.1	5.91955e-08	0.369852	0.424	0.369	0.00149794	0	AL583836.1		SERPINA1	2.53565e-20	0.431593	0.492	0.378	6.41646e-16	1	SERPINA1		SLC26A3	7.32544e-20	1.48566	0.268	0.128	1.8537e-15	1	SLC26A3		WWC2	4.43003e-117	0.695185	0.611	0.316
FGB	6.93862e-20	0.311999	0.818	0.868	1.75582e-15	2	FGB		SLC13A5	4.33501e-57	0.35263	0.942	0.775	1.09697e-52	1	SLC13A5		RASGEF1B	6.08368e-08	0.69284	0.388	0.332	0.00153947	0	RASGEF1B		SGK1	3.94508e-20	0.599921	0.65	0.622	9.98303e-16	1	SGK1		CTGF	2.22501e-19	1.17304	0.583	0.495	5.63038e-15	1	CTGF		PCAT1	1.05329e-116	1.02167	0.285	0.074
AHSG	5.00059e-18	0.46403	0.593	0.642	1.2654e-13	2	AHSG		SLC19A2	5.05735e-57	0.380061	0.645	0.457	1.27976e-52	1	SLC19A2		INO80D	2.93877e-06	0.571649	0.599	0.57	0.0743655	0	INO80D		APOA1	7.2632e-20	0.337924	0.438	0.34	1.83795e-15	1	APOA1		ADAMTS2	1.03689e-18	0.493952	0.916	0.885	2.62386e-14	1	ADAMTS2		UST	7.17704e-113	1.05826	0.59	0.309
GBP1	3.23859e-17	0.318438	0.292	0.423	8.19526e-13	2	GBP1		DAPK1	6.03249e-57	0.54201	0.746	0.596	1.52652e-52	1	DAPK1		PDE4D	3.56461e-209	1.02385	0.975	0.738	9.02024e-205	1	PDE4D		AC010737.11	4.33138e-19	0.563472	0.597	0.554	1.09606e-14	1	AC010737.1		ADARB1	1.75173e-18	0.817457	0.598	0.536	4.43274e-14	1	ADARB1		PID1	7.93959e-113	0.916941	0.614	0.33
PCK1	2.7054e-16	0.331208	0.839	0.896	6.84602e-12	2	PCK1		DUSP10	6.36777e-57	0.459736	0.69	0.496	1.61136e-52	1	DUSP10		FGFR2	1.02077e-206	0.87608	0.99	0.866	2.58306e-202	1	FGFR2		MYO101	1.69593e-18	0.355648	0.804	0.818	4.29156e-14	1	MYO10		TTC3	2.64398e-18	0.654045	0.692	0.65	6.69059e-14	1	TTC3		PVT1	4.96976e-112	0.707876	0.522	0.234
ID2	9.08161e-16	0.566907	0.634	0.733	2.2981e-11	2	ID2		NR3C2	1.2131e-56	0.436025	0.772	0.616	3.06976e-52	1	NR3C2		SLC17A4	6.59498e-199	0.851821	0.956	0.681	1.66886e-194	1	SLC17A4		SHC2	2.2442e-18	0.602647	0.487	0.477	5.67895e-14	1	SHC2		MEGF6	2.84372e-18	0.959118	0.357	0.22	7.19604e-14	1	MEGF6		ANKRD36C	7.30763e-112	1.45099	0.573	0.32
PROZ	5.87396e-14	0.305947	0.265	0.39	1.48641e-09	2	PROZ		PBLD	2.15237e-56	0.345454	0.677	0.486	5.44657e-52	1	PBLD		SOX6	1.39267e-197	0.728111	0.998	0.921	3.52416e-193	1	SOX6		BASP11	3.29987e-18	0.515527	0.275	0.198	8.35032e-14	1	BASP1		COL6A1	3.31625e-18	0.923292	0.636	0.608	8.39177e-14	1	COL6A1		TDRD10	8.73192e-111	0.524505	0.38	0.13
EEF1A1	1.12332e-13	0.521877	0.331	0.35	2.84257e-09	2	EEF1A1		LINC01348	1.03881e-55	0.347053	0.788	0.598	2.6287e-51	1	LINC01348		VEPH1	2.88147e-190	0.942251	0.783	0.369	7.29156e-186	1	VEPH1		DDX5	3.58697e-18	0.422142	0.713	0.794	9.07682e-14	1	DDX5		PRSS23	5.0329e-18	0.840137	0.488	0.367	1.27358e-13	1	PRSS23		PRKN	2.14303e-108	0.686065	0.781	0.497
GCKR	1.92851e-13	0.335843	0.647	0.811	4.88009e-09	2	GCKR		GC	1.23348e-55	0.413058	0.825	0.648	3.12131e-51	1	GC		ESRRG	4.11367e-182	1.01959	0.895	0.549	1.04096e-177	1	ESRRG		OSMR	1.93332e-17	0.582078	0.68	0.71	4.89225e-13	1	OSMR		TNS1	4.52756e-17	0.522624	0.793	0.801	1.1457e-12	1	TNS1		SEL1L3	2.39193e-108	0.670461	0.709	0.4
TIMM23B	3.64095e-13	0.51269	0.587	0.725	9.21342e-09	2	TIMM23B		AC019197.1	1.3102e-55	0.332259	0.368	0.194	3.31547e-51	1	AC019197.1		MPPED2	5.52361e-175	0.840189	0.54	0.17	1.39775e-170	1	MPPED2		XAF1	9.32826e-16	0.537318	0.614	0.67	2.36052e-11	1	XAF1		ACADVL	5.35799e-17	0.882173	0.447	0.326	1.35584e-12	1	ACADVL		MS4A4E	2.53322e-107	0.710445	0.73	0.456
SAT2	5.56372e-13	0.355537	0.302	0.444	1.4079e-08	2	SAT2		PDLIM5	1.32267e-55	0.411024	0.95	0.864	3.34702e-51	1	PDLIM5		CPB2	6.74314e-171	0.884106	0.615	0.241	1.70635e-166	1	CPB2		KDR	7.49826e-15	0.671927	0.525	0.516	1.89743e-10	1	KDR		ACTB	7.40884e-17	1.04465	0.53	0.434	1.87481e-12	1	ACTB		MVB12B	3.29108e-106	0.654493	0.727	0.468
TMPRSS6	5.95144e-13	0.321762	0.237	0.347	1.50601e-08	2	TMPRSS6		AC113414.1	1.64807e-55	0.484681	0.544	0.357	4.17043e-51	1	AC113414.1		LINC00271	8.00361e-170	0.848565	0.808	0.423	2.02531e-165	1	LINC00271		NPY1R	7.55962e-15	0.722151	0.289	0.239	1.91296e-10	1	NPY1R		ZFC3H1	8.83795e-17	0.713843	0.632	0.6	2.23644e-12	1	ZFC3H1		EPB41L3	2.2333e-104	0.571739	0.931	0.805
SLC6A13	6.43856e-13	0.382877	0.245	0.356	1.62928e-08	2	SLC6A13		AC242426.2	3.32167e-55	0.38167	0.43	0.256	8.40548e-51	1	AC242426.2		KCNJ16	3.93622e-165	0.860105	0.844	0.487	9.9606e-161	1	KCNJ16		PITPNM31	1.23497e-14	0.60611	0.276	0.218	3.12509e-10	1	PITPNM3		COL19A1	1.37884e-16	0.836042	0.37	0.245	3.48915e-12	1	COL19A1		CD38	2.45125e-104	0.663298	0.618	0.323
FAM20C	7.7623e-13	0.310672	0.303	0.439	1.96425e-08	2	FAM20C		LINC00862	6.8358e-55	0.418476	0.694	0.513	1.7298e-50	1	LINC00862		FAM20A	3.68637e-163	0.75704	0.609	0.228	9.32835e-159	1	FAM20A		APPL2	1.24414e-14	0.64371	0.458	0.47	3.14829e-10	1	APPL2		COL27A1	2.26193e-15	0.780995	0.666	0.631	5.72381e-11	1	COL27A1		LGALS8	1.67916e-103	0.618978	0.587	0.308
SLC43A1	9.01762e-13	0.303939	0.277	0.4	2.28191e-08	2	SLC43A1		C5	7.19735e-55	0.407392	0.963	0.88	1.82129e-50	1	C5		ROCR	3.62534e-161	0.736181	0.635	0.245	9.17393e-157	1	ROCR		ADGRF5	6.25643e-14	0.388288	0.702	0.742	1.58319e-09	1	ADGRF5		SYTL2	2.49384e-15	0.619039	0.698	0.669	6.31066e-11	1	SYTL2		SLC44A2	1.73766e-101	0.538391	0.346	0.118
MPST	8.84495e-12	0.320041	0.275	0.398	2.23822e-07	2	MPST		TFPI	9.09767e-55	0.344356	0.944	0.861	2.30217e-50	1	TFPI		GC	2.41785e-152	0.854946	0.687	0.324	6.11838e-148	1	GC		IL6ST1	6.69258e-14	0.340101	0.75	0.8	1.69356e-09	1	IL6ST		UACA	4.98174e-15	0.614341	0.797	0.788	1.26063e-10	1	UACA		IL18	1.90258e-101	0.668576	0.801	0.541
SPG7	9.35588e-12	0.306205	0.352	0.523	2.36751e-07	2	SPG7		FGB	1.66472e-54	0.372396	0.927	0.802	4.21257e-50	1	FGB		PDGFD	3.41723e-150	0.993735	0.953	0.745	8.6473e-146	1	PDGFD		SNED1	2.16651e-13	0.541826	0.591	0.641	5.48236e-09	1	SNED1		GLI2	7.34282e-15	0.629212	0.595	0.52	1.8581e-10	1	GLI2		MAN1C1	6.78971e-101	0.624318	0.52	0.251
AFM	1.69898e-11	0.362551	0.689	0.817	4.29927e-07	2	AFM		ADH4	1.97402e-54	0.477288	0.761	0.569	4.99525e-50	1	ADH4		PKHD1	2.02058e-148	0.552252	1	0.993	5.11308e-144	1	PKHD1		RIPOR3	2.50567e-13	0.635453	0.329	0.278	6.3406e-09	1	RIPOR3		HNRNPDL	8.19768e-15	0.82988	0.546	0.496	2.07442e-10	1	HNRNPDL		IKZF2	3.93848e-100	0.592113	0.296	0.091
C8G	2.02541e-11	0.301406	0.294	0.424	5.12529e-07	2	C8G		PDE4DIP	2.02103e-54	0.328993	0.75	0.581	5.11421e-50	1	PDE4DIP		PCCA	2.89184e-147	0.532496	0.998	0.95	7.3178e-143	1	PCCA		LYVE11	2.25988e-12	0.65241	0.331	0.288	5.71862e-08	1	LYVE1		ENC1	8.67467e-15	0.928975	0.405	0.287	2.19513e-10	1	ENC1		SASH1	4.74331e-100	0.552474	0.907	0.678
PEBP1	2.52999e-11	0.329136	0.351	0.514	6.40215e-07	2	PEBP1		SLC30A10	2.77782e-54	0.360983	0.803	0.632	7.02927e-50	1	SLC30A10		MDFIC	8.64466e-143	0.72354	0.785	0.431	2.18753e-138	1	MDFIC		DHFR	2.3089e-12	0.502234	0.403	0.366	5.84266e-08	1	DHFR		NPAS2	1.40664e-14	0.727613	0.388	0.27	3.55951e-10	1	NPAS2		SPIRE1	6.36908e-100	0.761067	0.787	0.56
D2HGDH	5.30819e-11	0.350845	0.318	0.465	1.34324e-06	2	D2HGDH		GLYATL1	6.70474e-54	0.30804	0.675	0.484	1.69663e-49	1	GLYATL1		LINC02532	3.36822e-139	0.614252	0.99	0.825	8.52328e-135	1	LINC02532		SRSF5	3.6705e-12	0.457822	0.579	0.645	9.28819e-08	1	SRSF5		ARMC9	1.68164e-14	0.812696	0.497	0.421	4.25539e-10	1	ARMC9		PGBD5	2.88493e-99	0.541428	0.334	0.111
SUPT5H	7.98071e-11	0.300155	0.221	0.316	2.01952e-06	2	SUPT5H		MPDZ	4.82836e-53	0.376636	0.786	0.635	1.22182e-48	1	MPDZ		PAH	4.04973e-137	0.750566	0.93	0.686	1.02478e-132	1	PAH		LHFPL21	4.71418e-12	0.389314	0.601	0.62	1.19292e-07	1	LHFPL2		LIMS2	1.93111e-14	0.716825	0.324	0.208	4.88666e-10	1	LIMS2		XKR6	3.43452e-99	0.687429	0.592	0.318
ORM1	1.15569e-10	0.484592	0.347	0.357	2.92446e-06	2	ORM1		DLGAP2	1.29002e-52	0.595375	0.295	0.149	3.26441e-48	1	DLGAP2		CHST9	1.14592e-133	0.684034	0.98	0.834	2.89975e-129	1	CHST9		NID11	6.55295e-12	0.316425	0.689	0.704	1.65822e-07	1	NID1		CSMD1	9.37812e-14	1.01638	0.251	0.14	2.37313e-09	1	CSMD1		CD55	1.82664e-98	0.687785	0.534	0.265
VEGFA	2.65581e-10	0.446613	0.545	0.689	6.72054e-06	2	VEGFA		HPGD	1.78879e-52	0.558587	0.647	0.468	4.52653e-48	1	HPGD		FAM135B	4.79143e-131	0.726374	0.591	0.246	1.21247e-126	1	FAM135B		ANKRD12	9.37816e-12	0.311258	0.79	0.864	2.37314e-07	1	ANKRD12		LCAT	1.01687e-13	0.824688	0.325	0.217	2.5732e-09	1	LCAT		TNFRSF21	3.26982e-98	0.693508	0.426	0.178
ULK1	3.73912e-10	0.314888	0.348	0.503	9.46184e-06	2	ULK1		LURAP1L	2.84846e-52	0.520185	0.813	0.659	7.20803e-48	1	LURAP1L		CFAP221	1.07127e-130	0.630059	0.916	0.622	2.71085e-126	1	CFAP221		JAK11	9.8145e-12	0.318826	0.732	0.797	2.48356e-07	1	JAK1		MAPK8IP3	1.17274e-13	0.783381	0.404	0.305	2.96761e-09	1	MAPK8IP3		TXNRD2	6.53096e-98	0.463257	0.375	0.139
GAK	3.83011e-10	0.326386	0.328	0.476	9.69208e-06	2	GAK		FGG	3.70639e-52	0.374446	0.944	0.84	9.37901e-48	1	FGG		SLC2A2	1.07556e-128	0.786888	0.585	0.248	2.72169e-124	1	SLC2A2		RBM471	1.24236e-11	0.348659	0.531	0.49	3.1438e-07	1	RBM47		TIMP1	1.27441e-13	1.22126	0.553	0.464	3.2249e-09	1	TIMP1		STK10	7.99389e-98	0.666021	0.857	0.681
CYP4F12	9.6987e-10	0.344629	0.362	0.52	2.45426e-05	2	CYP4F12		TMEM56-RWDD3	4.09999e-52	0.325487	0.441	0.268	1.0375e-47	1	TMEM56-RWDD3		ZBTB16	1.72286e-128	0.926406	0.798	0.484	4.3597e-124	1	ZBTB16		ZBTB46	1.41885e-11	0.427639	0.667	0.733	3.59039e-07	1	ZBTB46		SPON2	3.06379e-13	0.787384	0.536	0.456	7.75293e-09	1	SPON2		ATP11C	1.7262e-97	0.688093	0.646	0.382
COL19A1	4.23702e-09	0.364678	0.224	0.313	0.000107218	2	COL19A1		SPP2	6.31461e-52	0.344712	0.449	0.272	1.59791e-47	1	SPP2		PDE7B	2.72381e-125	0.734042	0.76	0.411	6.89261e-121	1	PDE7B		FAM102A	1.6346e-11	0.613941	0.324	0.29	4.13634e-07	1	FAM102A		ADAM19	4.85468e-13	0.689075	0.294	0.185	1.22848e-08	1	ADAM19		SMPDL3A	1.00408e-96	0.509002	0.456	0.201
CLK1	1.5268e-08	0.302099	0.41	0.598	0.000386357	2	CLK1		LINC01554	3.47629e-51	0.433184	0.533	0.339	8.79674e-47	1	LINC01554		AC007681.1	7.5535e-125	0.49577	0.36	0.094	1.91141e-120	1	AC007681.1		ZNF1601	1.69363e-11	0.483969	0.525	0.562	4.28573e-07	1	ZNF160		KCNQ1OT1	8.38911e-13	0.969604	0.538	0.476	2.12286e-08	1	KCNQ1OT1		TLE4	2.87408e-96	0.650213	0.748	0.498
DCXR	1.56255e-08	0.32803	0.187	0.257	0.000395403	2	DCXR		RETREG1	5.48127e-51	0.44831	0.572	0.38	1.38703e-46	1	RETREG1		C6	2.16861e-120	0.61063	0.871	0.551	5.48767e-116	1	C6		SF3B1	4.38625e-11	0.533754	0.524	0.597	1.10994e-06	1	SF3B1		PACS1	9.46e-13	0.349696	0.855	0.791	2.39385e-08	1	PACS1		FUT8	4.56934e-96	0.701916	0.607	0.345
LINC00854	1.64283e-08	0.518597	0.553	0.679	0.000415719	2	LINC00854		BLNK	5.76703e-51	0.35577	0.753	0.569	1.45935e-46	1	BLNK		PROX1	4.1495e-120	0.659029	0.844	0.52	1.05003e-115	1	PROX1		SRRM2	5.07167e-11	0.520773	0.555	0.631	1.28339e-06	1	SRRM2		LASP1	1.03515e-12	0.733498	0.382	0.283	2.61944e-08	1	LASP1		ARAP2	5.98521e-96	0.633519	0.77	0.537
MYL6	3.23556e-08	0.342067	0.22	0.306	0.000818757	2	MYL6		CNST	8.18397e-51	0.362484	0.624	0.459	2.07095e-46	1	CNST		RUNX1	4.43649e-119	0.874551	0.94	0.777	1.12265e-114	1	RUNX1		RPH3AL	6.73161e-11	0.477361	0.567	0.611	1.70344e-06	1	RPH3AL		2011-09-01	1.06363e-12	0.479351	0.749	0.736	2.69152e-08	1	2011-09-01		AIG1	7.45897e-96	0.623766	0.611	0.336
JUND	4.91549e-08	0.313912	0.353	0.49	0.00124386	2	JUND		AP000919.2	8.94813e-51	0.356826	0.391	0.231	2.26432e-46	1	AP000919.2		LINC01152	6.35082e-119	0.405474	0.358	0.095	1.60708e-114	1	LINC01152		RRBP1	7.82029e-11	0.55577	0.504	0.554	1.97892e-06	1	RRBP1		WSB1	2.1312e-12	0.425142	0.836	0.876	5.393e-08	1	WSB1		LINC01684	1.99395e-95	0.606274	0.395	0.158
EPHX2	7.56886e-08	0.3647	0.582	0.744	0.0019153	2	EPHX2		ENPP1	1.0874e-50	0.317471	0.847	0.679	2.75166e-46	1	ENPP1		IQGAP2	1.22101e-118	0.654153	0.921	0.681	3.08976e-114	1	IQGAP2		FCGRT	1.1899e-10	0.547795	0.408	0.423	3.01105e-06	1	FCGRT		MYL9	4.67398e-12	0.756691	0.422	0.339	1.18275e-07	1	MYL9		SNX9	1.37795e-94	0.645378	0.904	0.721
SLC22A7	2.50691e-07	0.371599	0.592	0.722	0.00634373	2	SLC22A7		PLPP3	1.20149e-50	0.396454	0.824	0.663	3.04038e-46	1	PLPP3		AQP4-AS1	3.89399e-118	0.699209	0.698	0.36	9.85373e-114	1	AQP4-AS1		FCN3	1.19621e-10	0.507766	0.519	0.534	3.02701e-06	1	FCN3		ACTN4	7.71618e-12	0.568499	0.676	0.712	1.95258e-07	1	ACTN4		LAMC1	2.8115e-93	0.611682	0.339	0.119
OSGIN1	3.03053e-07	0.362697	0.215	0.289	0.00766875	2	OSGIN1		FNIP2	1.36279e-50	0.515693	0.753	0.606	3.44854e-46	1	FNIP2		CPEB4	2.0461e-117	0.698406	0.886	0.631	5.17764e-113	1	CPEB4		PPP4R41	1.64783e-10	0.57451	0.262	0.217	4.16982e-06	1	PPP4R4		LAMB2	8.42133e-12	0.775744	0.337	0.242	2.13102e-07	1	LAMB2		PRCP	2.76971e-92	0.795974	0.595	0.341
SLC17A9	4.84942e-07	0.347541	0.354	0.505	0.0122715	2	SLC17A9		RALGAPA2	1.65613e-50	0.306972	0.965	0.892	4.19083e-46	1	RALGAPA2		WDR72	4.77105e-117	0.682815	0.735	0.396	1.20731e-112	1	WDR72		PXDN1	1.71358e-10	0.556018	0.449	0.459	4.3362e-06	1	PXDN		TCF25	9.38454e-12	0.734865	0.577	0.552	2.37476e-07	1	TCF25		AL162414.1	3.54213e-92	0.619608	0.646	0.358
BRD2	6.00904e-07	0.315296	0.295	0.409	0.0152059	2	BRD2		GHR	2.00758e-50	0.453091	0.956	0.887	5.08019e-46	1	GHR		SCTR	7.25812e-117	0.730305	0.898	0.61	1.83667e-112	1	SCTR		CABLES11	4.57745e-10	0.486193	0.55	0.568	1.15832e-05	1	CABLES1		ITIH3	1.38855e-11	0.630356	0.275	0.169	3.51373e-07	1	ITIH3		FMNL2	6.71091e-92	0.51015	0.99	0.896
MAN2C1	6.48754e-07	0.304424	0.229	0.312	0.0164167	2	MAN2C1		WDPCP	2.27509e-50	0.396953	0.805	0.664	5.75712e-46	1	WDPCP		CTNND2	1.4761e-115	0.463545	0.998	0.959	3.73528e-111	1	CTNND2		FCGR2B	7.16456e-10	0.563635	0.341	0.321	1.81299e-05	1	FCGR2B		C1orf198	1.8457e-11	0.681946	0.318	0.222	4.67055e-07	1	C1orf198		KLF12	1.22089e-91	0.601509	0.4	0.164
ZFP36L2	9.90653e-07	0.349895	0.267	0.353	0.0250685	2	ZFP36L2		RBL2	2.48481e-50	0.319129	0.678	0.504	6.2878e-46	1	RBL2		AL449403.2	1.7347e-115	0.507997	0.575	0.245	4.38965e-111	1	AL449403.2		RAB201	1.03077e-09	0.565109	0.347	0.32	2.60835e-05	1	RAB20		MYOF	2.25766e-11	0.553533	0.63	0.6	5.713e-07	1	MYOF		BCL2	4.55155e-91	0.647266	0.713	0.442
SLC7A5	1.11631e-06	0.368555	0.306	0.417	0.0282482	2	SLC7A5		TGDS	2.82584e-50	0.362166	0.54	0.375	7.15078e-46	1	TGDS		ENPP2	1.26846e-112	0.490199	0.525	0.211	3.20984e-108	1	ENPP2		FTL	2.42224e-09	0.409423	0.349	0.296	6.12949e-05	1	FTL		MYH10	2.33602e-11	0.668267	0.689	0.693	5.9113e-07	1	MYH10		CFP	1.70267e-90	0.494542	0.286	0.088
AKR1C2	1.74767e-06	0.391018	0.4	0.519	0.0442247	2	AKR1C2		KLRD1	6.71286e-50	0.325127	0.385	0.22	1.69869e-45	1	KLRD1		A1CF	2.79203e-111	0.595493	0.904	0.629	7.06523e-107	1	A1CF		GOLGA4	2.6794e-09	0.349991	0.705	0.801	6.78022e-05	1	GOLGA4		CYR61	4.51661e-11	0.893298	0.5	0.421	1.14293e-06	1	CYR61		AP000311.1	6.32555e-90	0.573496	0.405	0.172
FAM99A	1.81479e-06	0.388052	0.377	0.533	0.0459233	2	FAM99A		MREG	1.61024e-49	0.348187	0.576	0.404	4.07472e-45	1	MREG		FOXP1	1.1258e-110	0.468004	0.998	0.952	2.84885e-106	1	FOXP1		MIR503HG	9.62828e-09	0.608738	0.273	0.242	0.000243644	1	MIR503HG		DCLK2	9.89686e-11	0.651471	0.68	0.678	2.5044e-06	1	DCLK2		HRH1	1.47668e-89	0.63732	0.368	0.145
GRAMD4	2.32388e-06	0.334925	0.349	0.472	0.0588058	2	GRAMD4		SMIM14	2.55886e-49	0.433329	0.765	0.61	6.47518e-45	1	SMIM14		PCSK6	3.62248e-110	0.649036	0.542	0.238	9.16668e-106	1	PCSK6		TIMP1	1.04578e-08	0.509464	0.513	0.538	0.000264635	1	TIMP1		NTM	1.41075e-10	0.817287	0.283	0.178	3.5699e-06	1	NTM		KIAA1958	4.65455e-87	0.695218	0.414	0.186
CYP2D6	2.68087e-06	0.366684	0.246	0.334	0.0678393	2	CYP2D6		FOXO3	2.71066e-49	0.453936	0.878	0.748	6.85932e-45	1	FOXO3		NR1H4	2.98867e-109	0.664589	0.881	0.619	7.56282e-105	1	NR1H4		CYP2C8	1.06972e-08	0.367113	0.26	0.21	0.000270692	1	CYP2C8		ANGPTL4	1.59724e-10	0.944963	0.376	0.283	4.04182e-06	1	ANGPTL4		SETBP1	2.15129e-86	0.51213	0.451	0.207
C19orf66	5.19089e-06	0.344281	0.373	0.535	0.131356	2	C19orf66		GNE	2.81432e-49	0.318855	0.616	0.443	7.12163e-45	1	GNE		EPHA6	3.65359e-108	0.773132	0.829	0.539	9.24541e-104	1	EPHA6		CRHBP	1.322e-08	0.408363	0.576	0.568	0.000334532	1	CRHBP		MEG8	2.67729e-10	0.614968	0.612	0.556	6.77488e-06	1	MEG8		PDGFC	6.68984e-85	0.59329	0.848	0.615
SON	1.07851e-05	0.382072	0.588	0.773	0.272918	2	SON		TSC22D3	4.81388e-49	0.323857	0.368	0.208	1.21815e-44	1	TSC22D3		GAS2	3.92813e-108	0.583285	0.673	0.356	9.94014e-104	1	GAS2		PHLDB21	1.36045e-08	0.431192	0.514	0.542	0.000344263	1	PHLDB2		FAP	4.01598e-10	0.527382	0.334	0.235	1.01624e-05	1	FAP		PPARG	1.33851e-84	0.625235	0.7	0.427
SLC25A18	1.24702e-05	0.418492	0.585	0.74	0.315557	2	SLC25A18		PTGFR	5.3812e-49	0.373988	0.498	0.326	1.36171e-44	1	PTGFR		APOB	3.61333e-107	0.599882	0.658	0.336	9.14352e-103	1	APOB		NRP2	3.15033e-08	0.327059	0.666	0.705	0.000797192	1	NRP2		MPRIP	8.09239e-10	0.547309	0.635	0.658	2.04778e-05	1	MPRIP		CD163L1	2.37361e-84	0.593369	0.723	0.456
DBH-AS1	1.69783e-05	0.338555	0.222	0.296	0.429636	2	DBH-AS1		ST3GAL6	9.77227e-49	0.384683	0.809	0.657	2.47287e-44	1	ST3GAL6		SOBP	3.95751e-106	0.641028	0.677	0.356	1.00145e-101	1	SOBP		ZZEF1	4.28856e-08	0.47945	0.518	0.593	0.00108522	1	ZZEF1		VCAN1	1.02469e-09	0.686068	0.351	0.247	2.59299e-05	1	VCAN		JDP2	3.27984e-84	0.603396	0.672	0.41
HPD	2.3703e-05	0.332719	0.607	0.721	0.599804	2	HPD		LGR4	3.1847e-48	0.419129	0.823	0.698	8.05888e-44	1	LGR4		CNTNAP3B	1.62863e-105	0.586448	0.695	0.377	4.12124e-101	1	CNTNAP3B		SH3TC1	7.50805e-08	0.568175	0.37	0.37	0.00189991	1	SH3TC1		SAMD4A	1.20718e-09	0.321162	0.8	0.757	3.05477e-05	1	SAMD4A		PDE4B	1.08721e-83	0.532507	0.916	0.729
OGDHL	2.5995e-05	0.3079	0.193	0.255	0.657805	2	OGDHL		HNMT	4.62787e-48	0.401645	0.784	0.642	1.17108e-43	1	HNMT		C5	6.06348e-105	0.887481	0.663	0.365	1.53436e-100	1	C5		NISCH	1.40994e-07	0.544928	0.339	0.337	0.00356785	1	NISCH		PIEZO1	1.67459e-09	0.778764	0.343	0.264	4.23756e-05	1	PIEZO1		SLC4A7	1.27823e-83	0.592784	0.769	0.53
ASGR2	2.6078e-05	0.394326	0.508	0.65	0.659905	2	ASGR2		PER3	6.69474e-48	0.354379	0.576	0.397	1.6941e-43	1	PER3		GRAMD1C	4.10507e-104	0.492335	0.741	0.418	1.03879e-99	1	GRAMD1C		SMTN	3.25201e-07	0.566971	0.351	0.354	0.00822921	1	SMTN		HIVEP3	1.77896e-09	0.514587	0.608	0.564	4.50167e-05	1	HIVEP3		ALOX12-AS1	4.1222e-83	0.442946	0.274	0.086
CHRD	2.70044e-05	0.365158	0.253	0.338	0.683346	2	CHRD		RUNDC3B	1.51556e-47	0.373039	0.541	0.37	3.83513e-43	1	RUNDC3B		SETBP1	1.06719e-103	0.59158	0.926	0.704	2.70054e-99	1	SETBP1		MERTK1	4.85216e-07	0.541697	0.375	0.368	0.0122784	1	MERTK		AP2A2	2.26252e-09	0.779402	0.438	0.377	5.72531e-05	1	AP2A2		ST7	1.05585e-82	0.618586	0.548	0.302
SPSB3	3.18522e-05	0.351422	0.273	0.372	0.80602	2	SPSB3		DECR1	1.82695e-47	0.346778	0.792	0.636	4.6231e-43	1	DECR1		ONECUT1	1.38304e-103	0.562921	0.925	0.686	3.49978e-99	1	ONECUT1		TCF25	7.88145e-07	0.478674	0.483	0.556	0.019944	1	TCF25		SRRM2	2.78485e-09	0.618343	0.599	0.626	7.04707e-05	1	SRRM2		FBN2	1.12324e-82	0.577331	0.418	0.187
KNG1	4.75568e-05	0.332429	0.625	0.755	1	2	KNG1		EPB41L5	2.03865e-47	0.320202	0.859	0.725	5.15881e-43	1	EPB41L5		AC087564.1	1.64225e-103	0.553694	0.46	0.177	4.15571e-99	1	AC087564.1		MAN1C11	8.23923e-07	0.399351	0.572	0.582	0.0208494	1	MAN1C1		CARMN	3.06705e-09	0.621307	0.641	0.637	7.76117e-05	1	CARMN		SLC7A8	1.20402e-82	0.62764	0.559	0.3
CCNL2	5.41661e-05	0.459758	0.451	0.568	1	2	CCNL2		SLC25A27	2.35962e-47	0.300496	0.647	0.474	5.97101e-43	1	SLC25A27		AKAP7	2.59531e-103	0.625854	0.941	0.705	6.56743e-99	1	AKAP7		ME21	8.84438e-07	0.615018	0.4	0.416	0.0223807	1	ME2		VEGFA	3.44664e-09	0.611515	0.374	0.286	8.72172e-05	1	VEGFA		PROS1	1.82627e-82	0.529128	0.402	0.18
LPA	6.34749e-05	0.365189	0.644	0.774	1	2	LPA		EHBP1	4.54348e-47	0.315897	0.986	0.933	1.14973e-42	1	EHBP1		SH3YL1	4.03861e-103	0.541857	0.923	0.691	1.02197e-98	1	SH3YL1		AKAP9	9.33385e-07	0.378643	0.581	0.683	0.0236193	1	AKAP9		LTBP1	4.53708e-09	0.616174	0.669	0.692	0.000114811	1	LTBP1		MBOAT1	2.10913e-82	0.699561	0.542	0.297
SRSF5	7.34672e-05	0.437239	0.528	0.692	1	2	SRSF5		FOXP2	7.41243e-47	0.380781	0.898	0.795	1.87572e-42	1	FOXP2		LINC01482	6.28082e-103	0.530488	0.359	0.108	1.58936e-98	1	LINC01482		KIAA1109	1.13052e-06	0.330584	0.652	0.757	0.0286078	1	KIAA1109		HSPG2	5.45518e-09	0.57872	0.38	0.298	0.000138043	1	HSPG2		BASP1	9.57629e-82	0.660221	0.776	0.549
NFKBIA	7.50425e-05	0.439235	0.328	0.431	1	2	NFKBIA		SUGCT	7.57037e-47	0.333767	0.894	0.772	1.91568e-42	1	SUGCT		AQP1	6.44396e-102	0.542719	0.589	0.288	1.63064e-97	1	AQP1		LGMN1	1.56496e-06	0.559996	0.332	0.326	0.0396013	1	LGMN		SETX	1.05353e-08	0.47791	0.643	0.676	0.000266596	1	SETX		ACTN1	6.01649e-80	0.620695	0.568	0.315
RXRA	7.75043e-05	0.41749	0.502	0.65	1	2	RXRA		GLT1D1	8.04888e-47	0.36518	0.709	0.531	2.03677e-42	1	GLT1D1		HNMT	4.0626e-101	0.561275	0.874	0.595	1.02804e-96	1	HNMT		CDK11B1	1.70532e-06	0.736022	0.296	0.281	0.0431532	1	CDK11B		TMEM259	1.52884e-08	0.555821	0.296	0.213	0.000386872	1	TMEM259		SMIM20	1.2798e-79	0.601283	0.304	0.115
HEXDC	9.48383e-05	0.358121	0.249	0.332	1	2	HEXDC		BAAT	8.10525e-47	0.38389	0.923	0.802	2.05103e-42	1	BAAT		HLF	3.23667e-100	0.553972	0.536	0.238	8.1904e-96	1	HLF		FGFR11	1.96292e-06	0.492901	0.461	0.472	0.0496716	1	FGFR1		TGFBR1	1.82772e-08	0.83189	0.358	0.299	0.000462505	1	TGFBR1		TBC1D30	3.35706e-79	0.467316	0.354	0.144
FOS	0.0001634	0.36292	0.375	0.474	1	2	FOS		DRAIC	1.17737e-46	0.32473	0.434	0.266	2.97934e-42	1	DRAIC		MYLK	1.28577e-99	0.554389	0.584	0.28	3.25364e-95	1	MYLK		CEACAM1	4.86014e-06	0.509796	0.393	0.408	0.122986	1	CEACAM1		SF3B1	2.3148e-08	0.687419	0.595	0.629	0.000585761	1	SF3B1		P2RY12	7.96184e-79	0.518667	0.289	0.102
PLXNB1	0.00018477	0.496081	0.394	0.478	1	2	PLXNB1		CA5A	1.22669e-46	0.427454	0.85	0.716	3.10414e-42	1	CA5A		ITIH2	1.76391e-99	0.530137	0.442	0.171	4.46358e-95	1	ITIH2		GRAPL	6.5351e-06	0.363164	0.61	0.687	0.165371	1	GRAPL		WDR1	2.71646e-08	0.613387	0.287	0.209	0.000687401	1	WDR1		HMOX1	9.52624e-79	0.614321	0.618	0.374
HNRNPL	0.000235825	0.336697	0.406	0.572	1	2	HNRNPL		PDK4	2.05355e-46	0.563571	0.509	0.333	5.1965e-42	1	PDK4		AUTS2	2.75341e-99	0.526422	0.984	0.865	6.96751e-95	1	AUTS2		KAZN	1.0333e-05	0.454693	0.356	0.358	0.261476	1	KAZN		LENG8	3.61407e-08	0.720501	0.575	0.592	0.000914542	1	LENG8		MCU	5.66e-78	0.626561	0.658	0.429
SHC2	0.000299527	0.479617	0.347	0.41	1	2	SHC2		MUT	6.125e-46	0.301591	0.528	0.367	1.54993e-41	1	MUT		NFIB	4.68407e-99	0.448119	0.997	0.937	1.1853e-94	1	NFIB		RNF213	1.39939e-05	0.361425	0.591	0.701	0.354115	1	RNF213		PTPRJ	5.50885e-08	0.571306	0.475	0.428	0.00139401	1	PTPRJ		IFI44L	5.8093e-78	0.568796	0.437	0.206
NR1I3	0.000351292	0.490724	0.495	0.645	1	2	NR1I3		MSMO1	1.3622e-45	0.402979	0.659	0.498	3.44705e-41	1	MSMO1		MAOA	1.00234e-95	0.586426	0.621	0.327	2.53642e-91	1	MAOA		RBMS3-AS3	1.85039e-05	0.499656	0.4	0.437	0.468242	1	RBMS3-AS3		RXFP1	7.31678e-08	0.587231	0.475	0.404	0.00185151	1	RXFP1		DYSF	9.18809e-78	0.462852	0.793	0.533
GADD45G	0.000418201	0.610381	0.423	0.49	1	2	GADD45G		ADH6	3.01329e-45	0.322649	0.552	0.368	7.62513e-41	1	ADH6		PARD3B	1.13972e-95	0.419599	0.998	0.949	2.88405e-91	1	PARD3B		RAB11FIP3	2.72119e-05	0.396088	0.517	0.6	0.688597	1	RAB11FIP3		RRBP1	7.95511e-08	0.672969	0.589	0.611	0.00201304	1	RRBP1		PPM1H	1.08762e-77	0.505432	0.367	0.155
ACAA1	0.000468282	0.373503	0.368	0.513	1	2	ACAA1		PECR	5.26935e-45	0.332013	0.642	0.476	1.33341e-40	1	PECR		ANXA4	2.31118e-94	0.453304	0.998	0.965	5.84843e-90	1	ANXA4		ABCC1	2.85804e-05	0.367083	0.547	0.646	0.723228	1	ABCC1		KIF26B	8.77923e-08	0.740548	0.494	0.43	0.00222158	1	KIF26B		ZFYVE16	1.36889e-77	0.569262	0.871	0.712
ACTG1	0.000791997	0.389508	0.263	0.339	1	2	ACTG1		SMOC1	1.19854e-44	0.391294	0.859	0.723	3.0329e-40	1	SMOC1		AGBL3	8.79714e-94	0.541691	0.631	0.332	2.22612e-89	1	AGBL3		PNISR	4.52243e-05	0.326726	0.599	0.732	1	1	PNISR		TPM4	1.00207e-07	0.471428	0.587	0.578	0.00253574	1	TPM4		CD80	1.91867e-77	0.526259	0.429	0.203
DUSP1	0.000891121	0.34141	0.503	0.666	1	2	DUSP1		CYFIP2	1.98312e-44	0.395273	0.556	0.385	5.01828e-40	1	CYFIP2		ANK3	1.15159e-93	0.454922	0.996	0.901	2.9141e-89	1	ANK3		NR2F1	4.66116e-05	0.454101	0.383	0.401	1	1	NR2F1		HMCN1	1.01544e-07	0.378964	0.822	0.785	0.00256957	1	HMCN1		ESR1	7.72845e-77	0.506492	0.576	0.323
PRODH2	0.00103378	0.413044	0.307	0.415	1	2	PRODH2		SLC1A2	6.77951e-44	0.391475	0.611	0.436	1.71555e-39	1	SLC1A2		CUX2	2.32642e-93	0.523591	0.491	0.209	5.88701e-89	1	CUX2		SPG7	5.12414e-05	0.443247	0.501	0.591	1	1	SPG7		EXT1	1.03781e-07	0.318477	0.945	0.952	0.00262618	1	EXT1		RUFY3	1.67302e-76	0.535432	0.784	0.574
CDK10	0.00184927	0.368807	0.299	0.401	1	2	CDK10		ARMH1	8.43043e-44	0.321128	0.537	0.367	2.13332e-39	1	ARMH1		NFIA	1.05656e-92	0.51074	0.987	0.877	2.67363e-88	1	NFIA		KDM4B	6.59949e-05	0.500348	0.406	0.458	1	1	KDM4B		PXDC1	1.0502e-07	0.637066	0.287	0.218	0.00265752	1	PXDC1		PTPRK	5.77946e-76	0.501762	0.26	0.089
HRG	0.0019784	0.300286	0.268	0.334	1	2	HRG		AC104170.1	1.44173e-43	0.374852	0.631	0.459	3.64831e-39	1	AC104170.1		SCML4	9.64955e-92	0.339991	0.295	0.081	2.44182e-87	1	SCML4		IL4R	0.000121874	0.311442	0.604	0.687	1	1	IL4R		AHNAK	1.08134e-07	0.667967	0.493	0.472	0.00273633	1	AHNAK		IGSF21	6.16552e-76	0.592492	0.305	0.113
GPT	0.00208312	0.51456	0.299	0.342	1	2	GPT		TMEM131L	1.69852e-43	0.334417	0.871	0.742	4.2981e-39	1	TMEM131L		FAXDC2	1.04366e-91	0.338067	0.51	0.222	2.64099e-87	1	FAXDC2		NSUN6	0.000177687	0.455547	0.452	0.505	1	1	NSUN6		GAK	1.3033e-07	0.667635	0.351	0.291	0.00329799	1	GAK		ATP2B1	3.85705e-74	0.704881	0.837	0.649
HNRNPDL	0.00211646	0.357101	0.416	0.587	1	2	HNRNPDL		TNRC6C	2.39459e-43	0.368102	0.642	0.485	6.0595e-39	1	TNRC6C		DMD	1.25581e-91	0.617796	0.732	0.443	3.17783e-87	1	DMD		PDE2A	0.000229334	0.418781	0.483	0.564	1	1	PDE2A		SELENOO	1.41201e-07	0.547993	0.325	0.251	0.0035731	1	SELENOO		COL23A1	5.16249e-74	0.636883	0.504	0.263
FBXW5	0.0022684	0.342678	0.215	0.275	1	2	FBXW5		SLC41A2	2.69562e-43	0.33187	0.893	0.802	6.82127e-39	1	SLC41A2		DPYD	2.68898e-91	0.463406	0.991	0.907	6.80447e-87	1	DPYD		SLC23A21	0.000231027	0.432247	0.443	0.483	1	1	SLC23A2		CUX1	1.4559e-07	0.393487	0.741	0.826	0.00368415	1	CUX1		TPRG1	6.66228e-74	0.464324	0.892	0.657
SHROOM1	0.00277939	0.460698	0.449	0.57	1	2	SHROOM1		LRP6	3.22089e-43	0.325309	0.905	0.798	8.15046e-39	1	LRP6		CYP39A1	1.54542e-90	0.34661	0.351	0.115	3.91068e-86	1	CYP39A1		DIP2C	0.000246063	0.335655	0.602	0.705	1	1	DIP2C		ACTA2	2.58224e-07	0.80872	0.469	0.435	0.00653436	1	ACTA2		LILRB1	6.95615e-74	0.496537	0.574	0.315
FAAH2	0.0031119	0.505648	0.564	0.684	1	2	FAAH2		DHTKD1	3.65639e-43	0.305647	0.816	0.644	9.25248e-39	1	DHTKD1		AC008554.1	8.82649e-90	0.437172	0.703	0.375	2.23354e-85	1	AC008554.1		ZFYVE16	0.000290069	0.446115	0.478	0.562	1	1	ZFYVE16		BCAR1	2.64752e-07	0.55832	0.259	0.189	0.00669955	1	BCAR1		ITGAD	1.29579e-73	0.51306	0.261	0.09
TTR	0.00403921	0.371364	0.417	0.456	1	2	TTR		STK3	3.68771e-43	0.300781	0.948	0.861	9.33176e-39	1	STK3		AC027117.2	1.13034e-89	0.470514	0.657	0.35	2.86032e-85	1	AC027117.2		TPM4	0.000325832	0.37495	0.531	0.601	1	1	TPM4		SPIDR	2.65651e-07	0.34011	0.743	0.77	0.0067223	1	SPIDR		WDFY3	2.57731e-73	0.448591	0.922	0.83
FASN	0.00493761	0.37978	0.283	0.35	1	2	FASN		ZHX3	3.79317e-43	0.30861	0.834	0.718	9.59863e-39	1	ZHX3		PTP4A1	8.51646e-89	0.674063	0.847	0.603	2.15509e-84	1	PTP4A1		ABCG1	0.000362644	0.395593	0.542	0.612	1	1	ABCG1		TBX2	3.06291e-07	0.693801	0.417	0.364	0.00775069	1	TBX2		RAB20	4.98792e-73	0.548376	0.801	0.576
WDR6	0.00501761	0.367638	0.237	0.306	1	2	WDR6		PRDX6	4.14101e-43	0.328858	0.702	0.555	1.04788e-38	1	PRDX6		DOCK8	1.0714e-88	0.566806	0.66	0.368	2.71119e-84	1	DOCK8		AC011476.31	0.000471461	0.446726	0.294	0.287	1	1	AC011476.3		TNS3	3.07801e-07	0.406809	0.797	0.817	0.0077889	1	TNS3		ABCG1	1.25169e-72	0.541986	0.487	0.246
CLUH	0.00679416	0.516315	0.333	0.398	1	2	CLUH		MAOB	4.96815e-43	0.331151	0.795	0.638	1.25719e-38	1	MAOB		NRP1	2.43291e-88	0.616322	0.955	0.772	6.15649e-84	1	NRP1		PACS11	0.000473427	0.31668	0.608	0.694	1	1	PACS1		CDH2	3.97529e-07	0.499061	0.638	0.615	0.0100595	1	CDH2		ANKS1A	2.87112e-72	0.539149	0.876	0.733
HSPA1A	0	2.56668	0.726	0.06	0	3	HSPA1A		PLCG2	5.13443e-43	0.313146	0.603	0.443	1.29927e-38	1	PLCG2		STXBP4	7.41781e-88	0.603799	0.806	0.546	1.87708e-83	1	STXBP4		ACACB	0.000521761	0.345805	0.499	0.572	1	1	ACACB		ITGB1	6.33914e-07	0.429151	0.689	0.763	0.0160412	1	ITGB1		MAGI3	9.50872e-72	0.530878	0.297	0.115
DNAJB1	0	1.87185	0.728	0.054	0	3	DNAJB1		C4orf19	2.25873e-42	0.339842	0.839	0.703	5.71572e-38	1	C4orf19		GABRB3	7.75029e-88	0.582662	0.494	0.22	1.96121e-83	1	GABRB3		ARSG1	0.000543146	0.542931	0.253	0.245	1	1	ARSG		MTHFD1L1	7.44173e-07	0.350286	0.658	0.64	0.0188313	1	MTHFD1L		AP000812.1	1.07688e-71	0.466665	0.545	0.296
HSPA1B	0	1.68413	0.657	0.02	0	3	HSPA1B		SCP2	2.36816e-42	0.302164	0.889	0.779	5.99264e-38	1	SCP2		ADGRL2	1.89741e-87	0.670757	0.873	0.636	4.80139e-83	1	ADGRL2		IGF2R	0.000736838	0.455852	0.442	0.51	1	1	IGF2R		TTC37	8.29749e-07	0.589759	0.506	0.5	0.0209968	1	TTC37		LPCAT2	9.11779e-71	0.544482	0.648	0.412
HSP90AA1	1.39986e-267	2.9109	0.881	0.303	3.54235e-263	3	HSP90AA1		LINC02027	3.65504e-42	0.390632	0.783	0.647	9.24909e-38	1	LINC02027		FARP1	2.64559e-87	0.465905	0.998	0.948	6.69466e-83	1	FARP1		C1QTNF1	0.000839879	0.45329	0.313	0.325	1	1	C1QTNF1		TRPC4	1.2794e-06	0.580804	0.425	0.364	0.0323752	1	TRPC4		PHACTR2	7.88515e-70	0.522661	0.785	0.578
HSPB1	1.14156e-178	0.446897	0.257	0.027	2.88871e-174	3	HSPB1		AKR1C4	3.8769e-42	0.307996	0.555	0.38	9.8105e-38	1	AKR1C4		DNAH11	1.12712e-86	0.535853	0.525	0.244	2.85217e-82	1	DNAH11		CCNL1	0.000852914	0.371156	0.528	0.627	1	1	CCNL1		LMCD11	1.31626e-06	0.474656	0.464	0.405	0.033308	1	LMCD1		SMAD1	4.47348e-69	0.416134	0.368	0.164
UBB	1.00456e-170	0.695085	0.394	0.066	2.54204e-166	3	UBB		CAT	5.58315e-42	0.307128	0.741	0.605	1.41282e-37	1	CAT		KCNQ1OT1	2.52689e-86	0.636065	0.773	0.497	6.39429e-82	1	KCNQ1OT1		LPAR6	0.001151	0.417677	0.466	0.531	1	1	LPAR6		THOC2	1.35687e-06	0.586351	0.564	0.601	0.0343355	1	THOC2		TPD52	1.20518e-68	0.486612	0.334	0.144
HSPH1	1.50984e-161	2.80843	0.634	0.193	3.82065e-157	3	HSPH1		SLC17A1	7.04092e-42	0.308778	0.688	0.523	1.7817e-37	1	SLC17A1		ARID5B	7.02273e-85	0.607816	0.769	0.486	1.7771e-80	1	ARID5B		BSDC11	0.00275345	0.4291	0.355	0.397	1	1	BSDC1		SRSF11	1.44251e-06	0.395957	0.726	0.822	0.0365027	1	SRSF11		ARHGAP12	2.96229e-68	0.49779	0.639	0.412
UBC	1.50586e-108	1.17279	0.691	0.284	3.81059e-104	3	UBC		HSD17B2	8.28094e-42	0.406607	0.843	0.702	2.09549e-37	1	HSD17B2		AL139383.1	2.32438e-84	0.500006	0.622	0.332	5.88184e-80	1	AL139383.1		PDGFC1	0.00362922	0.316951	0.264	0.251	1	1	PDGFC		LRRFIP1	1.66475e-06	0.421439	0.649	0.692	0.0421265	1	LRRFIP1		SIAH2	6.0302e-68	0.485292	0.448	0.231
CACYBP	3.0956e-93	0.35376	0.27	0.052	7.83341e-89	3	CACYBP		NBPF11	1.24542e-41	0.337929	0.665	0.524	3.15152e-37	1	NBPF11		TAPT1-AS1	2.4259e-84	0.447486	0.757	0.465	6.13874e-80	1	TAPT1-AS1		HDAC4	0.00368937	0.303027	0.53	0.633	1	1	HDAC4		TSC2	2.18838e-06	0.594346	0.268	0.204	0.055377	1	TSC2		GRK5	3.98684e-67	0.564355	0.505	0.284
BAG3	6.89703e-92	1.31038	0.43	0.128	1.74529e-87	3	BAG3		GCLM	1.7695e-41	0.35113	0.648	0.487	4.47772e-37	1	GCLM		AC104461.1	2.8227e-84	0.514342	0.767	0.473	7.14285e-80	1	AC104461.1		AL357060.1	0.00464167	0.429363	0.262	0.262	1	1	AL357060.1		FSTL3	2.25921e-06	0.550768	0.314	0.244	0.0571694	1	FSTL3		EPAS1	4.87841e-67	0.490297	0.525	0.294
HSP90AB1	9.1057e-88	0.884778	0.521	0.179	2.3042e-83	3	HSP90AB1		GOT1	3.59309e-41	0.552654	0.825	0.718	9.09232e-37	1	GOT1		MAML3	3.49768e-84	0.534228	0.918	0.704	8.85088e-80	1	MAML3		TRA2B	0.00466783	0.408054	0.436	0.504	1	1	TRA2B		2009-09-01	3.24762e-06	0.574683	0.463	0.426	0.0821811	1	2009-09-01		ITPR2	5.00238e-67	0.400833	0.927	0.84
HSPD1	4.33677e-80	1.77449	0.847	0.574	1.09742e-75	3	HSPD1		SYNE1	6.26433e-41	0.377799	0.778	0.642	1.58519e-36	1	SYNE1		VAV3	3.84073e-84	0.312058	0.363	0.128	9.71898e-80	1	VAV3		FAM110B1	0.00476225	0.342732	0.255	0.245	1	1	FAM110B		MAGI1	4.43043e-06	0.476045	0.679	0.713	0.112112	1	MAGI1		EPS8	2.61154e-66	0.543538	0.676	0.444
JUN	6.34622e-73	0.921589	0.583	0.246	1.60591e-68	3	JUN		CCNH	6.32875e-41	0.308068	0.65	0.487	1.60149e-36	1	CCNH		ST18	6.92533e-84	0.604127	0.483	0.217	1.75245e-79	1	ST18		ZNF761	0.00504374	0.45663	0.272	0.283	1	1	ZNF761		WISP1	5.0912e-06	0.518813	0.382	0.33	0.128833	1	WISP1		PDCD1LG2	2.82929e-66	0.410353	0.305	0.123
DNAJA1	5.17552e-66	0.903905	0.7	0.381	1.30966e-61	3	DNAJA1		MLIP	6.56876e-41	0.528478	0.701	0.563	1.66222e-36	1	MLIP		TRABD2B	1.22474e-83	0.500522	0.844	0.559	3.09921e-79	1	TRABD2B		IL18R11	0.0060093	0.432509	0.302	0.312	1	1	IL18R1		SIN3B	5.80936e-06	0.581686	0.277	0.221	0.147006	1	SIN3B		MERTK	4.06902e-66	0.461998	0.918	0.756
HSPA8	1.49301e-52	0.541751	0.364	0.128	3.77806e-48	3	HSPA8		FBXO21	8.99411e-41	0.35164	0.767	0.62	2.27596e-36	1	FBXO21		FREM2	5.05522e-83	0.443592	0.622	0.331	1.27922e-78	1	FREM2		NECTIN2	0.00612208	0.39758	0.45	0.525	1	1	NECTIN2		AC092683.1	6.86526e-06	0.694224	0.398	0.365	0.173725	1	AC092683.1		CTTNBP2NL	4.84967e-66	0.556524	0.652	0.42
FOS1	1.24574e-50	0.793059	0.751	0.446	3.15234e-46	3	FOS		NFIA	1.9503e-40	0.305914	0.962	0.91	4.93524e-36	1	NFIA		FRMD4A	1.19948e-82	0.41865	0.708	0.405	3.03528e-78	1	FRMD4A		ZNF4511	0.00648023	0.325844	0.535	0.645	1	1	ZNF451		CAPN2	7.37375e-06	0.513215	0.302	0.25	0.186593	1	CAPN2		MKNK1	5.14867e-66	0.460707	0.748	0.53
CLU1	3.30866e-48	0.597544	0.594	0.292	8.37257e-44	3	CLU		FGL1	3.04708e-40	0.345521	0.963	0.904	7.71065e-36	1	FGL1		ARHGAP24	3.58934e-82	0.503678	0.826	0.539	9.08282e-78	1	ARHGAP24		IQGAP21	0.00703949	0.337064	0.306	0.31	1	1	IQGAP2		SLC38A2	8.22748e-06	0.484755	0.747	0.823	0.208196	1	SLC38A2		SARM1	2.46785e-64	0.397582	0.303	0.126
LINC01595	5.84134e-44	0.476468	0.33	0.12	1.47815e-39	3	LINC01595		PZP	3.88928e-40	0.404323	0.361	0.217	9.84182e-36	1	PZP		KANSL1L	4.12482e-82	0.470937	0.962	0.808	1.04378e-77	1	KANSL1L		HES1	0.0073025	0.307257	0.326	0.417	1	1	HES1		NKTR	8.78915e-06	0.461528	0.633	0.695	0.22241	1	NKTR		ARMC2	2.48686e-64	0.499061	0.481	0.26
CHORDC1	1.04045e-43	0.58017	0.468	0.222	2.63286e-39	3	CHORDC1		OSBPL9	4.92665e-40	0.306375	0.928	0.842	1.24669e-35	1	OSBPL9		HOMER2	8.59745e-82	0.443556	0.964	0.788	2.17558e-77	1	HOMER2		HOTAIRM1	0.00792921	0.305066	0.22	0.294	1	1	HOTAIRM1		FBLIM1	9.51728e-06	0.49987	0.3	0.243	0.240835	1	FBLIM1		SNX24	1.32903e-63	0.532309	0.768	0.577
HRG1	6.42249e-43	0.910421	0.583	0.314	1.62521e-38	3	HRG		CDC37L1	5.56377e-40	0.431895	0.724	0.57	1.40791e-35	1	CDC37L1		CFAP70	1.20034e-81	0.381574	0.552	0.272	3.03746e-77	1	CFAP70		LDB2	2.26546e-175	0.719072	1	0.992	5.73274e-171	2	LDB2		GADD45B	1.0278e-05	0.535149	0.288	0.23	0.260084	1	GADD45B		PCCA	1.75378e-63	0.467195	0.838	0.665
SORCS2	1.67674e-41	1.17492	0.6	0.34	4.24299e-37	3	SORCS2		RAD54L2	9.6303e-40	0.443868	0.678	0.529	2.43695e-35	1	RAD54L2		ACSS1	7.14422e-81	0.351856	0.474	0.213	1.80785e-76	1	ACSS1		KIAA1217	6.28496e-170	1.08985	0.968	0.766	1.59041e-165	2	KIAA1217		ENAH	1.08111e-05	0.645628	0.549	0.571	0.273575	1	ENAH		AL356356.1	2.42839e-63	0.353536	0.288	0.114
FOSB	2.30554e-38	0.706406	0.396	0.172	5.83417e-34	3	FOSB		CHST9	1.00147e-39	0.504922	0.636	0.47	2.53421e-35	1	CHST9		GUCY1A1	8.5024e-81	0.489758	0.645	0.367	2.15153e-76	1	GUCY1A1		ST6GALNAC3	6.45205e-147	0.722028	0.996	0.968	1.63269e-142	2	ST6GALNAC3		MYO1E	1.33643e-05	0.455319	0.543	0.527	0.338183	1	MYO1E		SIGLEC1	3.21434e-63	0.462702	0.739	0.501
ATF3	3.66108e-38	0.552881	0.455	0.213	9.26437e-34	3	ATF3		ACACB	1.02383e-39	0.315566	0.845	0.724	2.59079e-35	1	ACACB		GLIS3	1.44109e-80	0.370481	0.999	0.989	3.64667e-76	1	GLIS3		CRHBP1	2.31789e-130	0.991929	0.853	0.531	5.86542e-126	2	CRHBP		FRMD6	1.35098e-05	0.560598	0.416	0.38	0.341865	1	FRMD6		CTTNBP2	5.13854e-63	0.342215	0.367	0.163
ZFAND2A	1.2825e-33	0.451357	0.266	0.099	3.24537e-29	3	ZFAND2A		HLF	2.63034e-39	0.305071	0.77	0.602	6.65609e-35	1	HLF		ACACB	1.75715e-80	0.413186	0.675	0.393	4.44646e-76	1	ACACB		ARL15	2.22905e-109	0.793287	0.978	0.88	5.64062e-105	2	ARL15		MAMLD1	1.39845e-05	0.484539	0.383	0.326	0.353879	1	MAMLD1		SNX25	2.22202e-62	0.392911	0.345	0.157
JUND1	1.20365e-32	0.461922	0.698	0.455	3.04583e-28	3	JUND		RB1CC1	2.79137e-39	0.318943	0.905	0.787	7.06356e-35	1	RB1CC1		IL20RA	2.78733e-80	0.312613	0.462	0.2	7.05334e-76	1	IL20RA		EMCN	2.31091e-95	0.823537	0.855	0.578	5.84777e-91	2	EMCN		ZKSCAN1	1.55655e-05	0.611664	0.442	0.439	0.393884	1	ZKSCAN1		VAV2	2.80287e-62	0.614022	0.581	0.363
RAPH1	1.81042e-31	0.648956	0.928	0.866	4.58127e-27	3	RAPH1		MAML3	3.13086e-39	0.380232	0.838	0.724	7.92263e-35	1	MAML3		TCAF2	3.71017e-79	0.49804	0.45	0.203	9.3886e-75	1	TCAF2		PRCP	1.77296e-90	0.857283	0.749	0.481	4.48647e-86	2	PRCP		DUSP1	1.62174e-05	0.619054	0.447	0.411	0.410382	1	DUSP1		ZHX2	1.57161e-61	0.462175	0.643	0.404
HMGCS11	1.48093e-30	1.07325	0.721	0.548	3.74751e-26	3	HMGCS1		SLC2A9	8.74214e-39	0.323028	0.847	0.733	2.2122e-34	1	SLC2A9		SLC6A16	5.90235e-79	0.308533	0.44	0.188	1.49359e-74	1	SLC6A16		RASGRP3	6.93727e-85	0.68031	0.88	0.631	1.75548e-80	2	RASGRP3		ADGRE5	2.08041e-05	0.661402	0.442	0.422	0.526448	1	ADGRE5		RHOBTB1	1.85199e-61	0.500555	0.518	0.303
HMGCR	4.00035e-28	0.400649	0.526	0.297	1.01229e-23	3	HMGCR		KCNT2	1.25449e-38	0.320495	0.943	0.85	3.17449e-34	1	KCNT2		PPP2R2B	1.38203e-78	0.582708	0.514	0.246	3.49724e-74	1	PPP2R2B		HECW2	3.82138e-80	0.734765	0.942	0.789	9.67001e-76	2	HECW2		NEDD9	2.80309e-05	0.516858	0.417	0.378	0.709323	1	NEDD9		ME2	2.43929e-61	0.64696	0.726	0.541
MSMO1	3.88707e-26	0.713959	0.732	0.571	9.83624e-22	3	MSMO1		AL645568.1	1.38082e-38	0.318894	0.532	0.378	3.49418e-34	1	AL645568.1		LPGAT1	4.0242e-78	0.47475	0.955	0.78	1.01832e-73	1	LPGAT1		PIEZO2	5.95221e-75	0.800178	0.857	0.642	1.50621e-70	2	PIEZO2		CNNM2	2.90102e-05	0.716404	0.41	0.372	0.734103	1	CNNM2		SUCLG2	2.64852e-61	0.477543	0.789	0.618
SLC1A21	4.58602e-26	0.636667	0.853	0.691	1.16049e-21	3	SLC1A2		NDUFAF6	2.53908e-38	0.303993	0.719	0.562	6.42515e-34	1	NDUFAF6		KCNJ15	5.05361e-78	0.5474	0.556	0.28	1.27882e-73	1	KCNJ15		MAP2	4.45884e-74	0.751557	0.539	0.272	1.12831e-69	2	MAP2		FBN1	2.95847e-05	0.366759	0.68	0.747	0.748641	1	FBN1		C1orf54	4.5111e-61	0.341957	0.25	0.093
ELOVL5	2.99086e-25	0.864576	0.721	0.528	7.56838e-21	3	ELOVL5		RGN	3.0933e-38	0.319657	0.828	0.671	7.82759e-34	1	RGN		HSD17B2	3.51156e-77	0.516895	0.76	0.488	8.886e-73	1	HSD17B2		CD36	1.05075e-73	0.945114	0.879	0.673	2.65892e-69	2	CD36		MICAL2	3.47079e-05	0.410099	0.541	0.534	0.878282	1	MICAL2		GCNT1	6.66062e-61	0.508732	0.477	0.269
PTGES3	3.82491e-25	0.647603	0.609	0.421	9.67895e-21	3	PTGES3		CPT1A	3.24756e-38	0.4325	0.805	0.701	8.21795e-34	1	CPT1A		WWP1	3.7561e-77	0.436036	0.955	0.786	9.50482e-73	1	WWP1		PREX1	6.06214e-73	0.618315	0.659	0.376	1.53402e-68	2	PREX1		KCNK6	3.6167e-05	0.563121	0.286	0.233	0.915207	1	KCNK6		CCL3	8.02925e-61	0.655716	0.26	0.101
ADIPOR21	6.78302e-25	0.486159	0.874	0.745	1.71644e-20	3	ADIPOR2		AGXT	8.73355e-38	0.372386	0.95	0.824	2.21002e-33	1	AGXT		CTDSPL	5.54712e-77	0.525723	0.933	0.745	1.4037e-72	1	CTDSPL		SNTB1	3.43499e-71	0.859698	0.628	0.365	8.69225e-67	2	SNTB1		DCBLD2	5.08264e-05	0.553916	0.519	0.526	1	1	DCBLD2		PLPP1	1.30001e-60	0.425623	0.297	0.126
UGT2B151	3.93445e-24	0.63404	0.683	0.483	9.95613e-20	3	UGT2B15		GPC5	2.92277e-37	0.606172	0.394	0.258	7.39606e-33	1	GPC5		LINC00862	9.9268e-77	0.490217	0.615	0.34	2.51198e-72	1	LINC00862		KIF26B	9.47809e-69	0.651376	0.626	0.353	2.39843e-64	2	KIF26B		PTBP1	5.79897e-05	0.579715	0.33	0.292	1	1	PTBP1		VSIG4	2.04919e-60	0.451557	0.592	0.363
HSPA4L	9.00659e-24	0.526769	0.426	0.239	2.27912e-19	3	HSPA4L		RAPGEF5	2.95613e-37	0.311869	0.894	0.753	7.48049e-33	1	RAPGEF5		SPEF2	2.22017e-76	0.385524	0.627	0.344	5.61814e-72	1	SPEF2		ST8SIA6	1.6928e-67	0.652005	0.771	0.485	4.28362e-63	2	ST8SIA6		SH3BP4	6.85391e-05	0.486959	0.271	0.219	1	1	SH3BP4		CD44	2.74319e-60	0.531277	0.748	0.558
NR4A1	1.87426e-23	0.393275	0.328	0.158	4.74282e-19	3	NR4A1		DEPDC7	5.66157e-37	0.30711	0.707	0.535	1.43266e-32	1	DEPDC7		C10orf90	2.73077e-76	0.366708	0.457	0.203	6.91021e-72	1	C10orf90		ADD3	1.62776e-65	0.71139	0.94	0.793	4.11906e-61	2	ADD3		ANO3	7.31696e-05	0.498166	0.491	0.439	1	1	ANO3		AKIRIN2	3.03484e-60	0.453775	0.471	0.266
LINC02015	4.88088e-23	1.03012	0.643	0.434	1.23511e-18	3	LINC02015		DLG2	8.23865e-37	0.338695	0.85	0.716	2.08479e-32	1	DLG2		NME9	5.59536e-76	0.342643	0.29	0.094	1.41591e-71	1	NME9		PCDH17	1.15253e-64	0.795936	0.711	0.464	2.91648e-60	2	PCDH17		SYNJ2	7.85546e-05	0.413333	0.534	0.554	1	1	SYNJ2		FARP2	4.92042e-60	0.462839	0.597	0.373
NCAM21	6.88306e-23	0.429571	0.545	0.324	1.74176e-18	3	NCAM2		AC018467.1	9.57139e-37	0.360733	0.822	0.675	2.42204e-32	1	AC018467.1		AC053527.1	1.19794e-75	0.389385	0.52	0.262	3.03139e-71	1	AC053527.1		BTNL9	8.02375e-64	0.632874	0.84	0.615	2.03041e-59	2	BTNL9		ATRX	8.21086e-05	0.357313	0.688	0.785	1	1	ATRX		TMEM117	5.89677e-60	0.466523	0.786	0.55
FP236383.11	2.99973e-22	1.03193	0.953	0.898	7.59081e-18	3	FP236383.1		STPG2	9.66611e-37	0.333507	0.494	0.344	2.44601e-32	1	STPG2		PLEKHA5	2.07183e-75	0.418972	0.987	0.904	5.24277e-71	1	PLEKHA5		ELK3	8.59333e-64	0.600617	0.76	0.506	2.17454e-59	2	ELK3		HNRNPH1	8.51176e-05	0.388081	0.7	0.777	1	1	HNRNPH1		STOM	7.37915e-60	0.432015	0.386	0.198
PGM2	1.00813e-21	0.345695	0.517	0.305	2.55107e-17	3	PGM2		PROS1	1.20796e-36	0.307303	0.893	0.804	3.05674e-32	1	PROS1		ETV1	4.10197e-75	0.431663	0.52	0.261	1.038e-70	1	ETV1		PTCHD4	2.21957e-63	1.02645	0.456	0.232	5.61663e-59	2	PTCHD4		ANKRD36C	9.04833e-05	0.628167	0.451	0.456	1	1	ANKRD36C		PIK3AP1	1.12263e-59	0.551995	0.787	0.634
ITPR21	5.02092e-21	0.316954	0.987	0.962	1.27054e-16	3	ITPR2		C9orf3	1.2059e-35	0.327606	0.965	0.904	3.05153e-31	1	C9orf3		CCND3	7.25393e-75	0.511277	0.846	0.594	1.83561e-70	1	CCND3		CYYR1	2.15092e-62	0.599657	0.737	0.469	5.4429e-58	2	CYYR1		SSH1	9.38179e-05	0.438032	0.503	0.508	1	1	SSH1		MFHAS1	4.18042e-59	0.509126	0.608	0.381
SERPINE1	5.40791e-21	0.561859	0.709	0.509	1.36847e-16	3	SERPINE1		ALPK2	7.20086e-35	0.313668	0.314	0.185	1.82218e-30	1	ALPK2		PLSCR4	1.60775e-74	0.413598	0.757	0.483	4.0684e-70	1	PLSCR4		AL603840.11	8.04623e-62	0.91632	0.738	0.525	2.0361e-57	2	AL603840.1		LARS	9.40646e-05	0.519925	0.374	0.347	1	1	LARS		EPN1	5.74389e-59	0.374597	0.373	0.182
ST13	1.63978e-20	0.323628	0.385	0.216	4.14945e-16	3	ST13		ERN1	8.52661e-35	0.304183	0.8	0.661	2.15766e-30	1	ERN1		CHST4	1.75225e-74	0.416919	0.635	0.355	4.43406e-70	1	CHST4		TANC2	3.18409e-58	0.625337	0.716	0.465	8.05735e-54	2	TANC2		GTF2I	0.000111333	0.435138	0.612	0.659	1	1	GTF2I		SLC8A1	6.11193e-59	0.335075	0.977	0.927
CADM11	7.36581e-20	0.393462	0.883	0.765	1.86392e-15	3	CADM1		SAMD12	9.38665e-35	0.327164	0.717	0.567	2.37529e-30	1	SAMD12		C9orf3	3.08286e-74	0.421223	0.995	0.904	7.80118e-70	1	C9orf3		NAV1	1.33408e-57	0.555752	0.767	0.508	3.37588e-53	2	NAV1		NEK7	0.000114792	0.479169	0.609	0.645	1	1	NEK7		UACA	6.56306e-59	0.482897	0.555	0.339
RALGPS2	1.51905e-19	0.407493	0.879	0.806	3.84396e-15	3	RALGPS2		FAAH2	1.3767e-34	0.36814	0.734	0.593	3.48373e-30	1	FAAH2		NBEA	3.31998e-74	0.515048	0.955	0.796	8.40122e-70	1	NBEA		RDX	2.7167e-57	0.634465	0.885	0.734	6.87461e-53	2	RDX		ACTG1	0.000119455	0.602191	0.395	0.368	1	1	ACTG1		PLD1	1.38234e-58	0.543052	0.711	0.509
EGR1	1.68593e-19	0.421462	0.474	0.287	4.26625e-15	3	EGR1		SLCO1B1	1.99507e-34	0.310857	0.895	0.802	5.04853e-30	1	SLCO1B1		DSCAML1	3.33564e-74	0.485213	0.836	0.559	8.44085e-70	1	DSCAML1		NRP11	1.2365e-56	0.541636	0.947	0.814	3.12896e-52	2	NRP1		MYL6	0.000119621	0.497962	0.37	0.33	1	1	MYL6		DAPK1	1.7366e-58	0.380131	0.961	0.883
AKR1D11	2.03247e-19	0.412827	0.623	0.424	5.14317e-15	3	AKR1D1		FAM20A	7.27509e-34	0.311239	0.797	0.656	1.84096e-29	1	FAM20A		CTTNBP2	6.00926e-74	0.422881	0.591	0.318	1.52064e-69	1	CTTNBP2		ARHGAP42	4.97453e-55	0.844101	0.532	0.314	1.2588e-50	2	ARHGAP42		FAM118A	0.000121546	0.498843	0.359	0.328	1	1	FAM118A		PLEKHA5	2.58702e-58	0.653653	0.442	0.251
HSPA4	2.44967e-19	0.500839	0.511	0.334	6.1989e-15	3	HSPA4		LRIG1	1.35312e-33	0.32709	0.516	0.369	3.42407e-29	1	LRIG1		DPYS	9.89035e-74	0.387126	0.531	0.256	2.50275e-69	1	DPYS		NCKAP5	2.0332e-54	0.682582	0.32	0.138	5.14502e-50	2	NCKAP5		SLC2A9	0.000124652	0.608998	0.312	0.267	1	1	SLC2A9		PTPRJ	2.96385e-58	0.466132	0.921	0.833
AC022784.61	3.34997e-19	0.482466	0.779	0.627	8.4771e-15	3	AC022784.6		PLD1	1.12207e-32	0.328848	0.768	0.638	2.83941e-28	1	PLD1		MAPK10	1.52804e-73	0.450006	0.986	0.863	3.8667e-69	1	MAPK10		PTPRM	1.02438e-53	0.389936	0.971	0.883	2.59219e-49	2	PTPRM		CPLANE1	0.000136762	0.493078	0.519	0.538	1	1	CPLANE1		MAPK6	3.87497e-58	0.467599	0.639	0.416
HELZ	5.96275e-19	0.346089	0.904	0.821	1.50887e-14	3	HELZ		EGFR	1.40816e-32	0.342692	0.946	0.894	3.56335e-28	1	EGFR		TTC6	4.6868e-73	0.488792	0.81	0.555	1.186e-68	1	TTC6		ETS1	4.17318e-53	0.55691	0.913	0.765	1.05602e-48	2	ETS1		CIRBP	0.000137069	0.562002	0.417	0.4	1	1	CIRBP		ICAM1	5.23242e-58	0.40584	0.398	0.201
MBNL11	1.01326e-17	0.385218	0.964	0.894	2.56405e-13	3	MBNL1		WDR72	2.4664e-32	0.502628	0.729	0.599	6.24122e-28	1	WDR72		PDZK1	1.52413e-72	0.303514	0.583	0.305	3.85681e-68	1	PDZK1		UTRN	1.79663e-52	0.39548	0.978	0.92	4.54637e-48	2	UTRN		CCAR1	0.000161308	0.50654	0.499	0.523	1	1	CCAR1		LRCH1	2.06918e-57	0.492277	0.762	0.575
GPAM1	1.14832e-17	0.385139	0.849	0.733	2.90583e-13	3	GPAM		PAPSS2	4.06067e-32	0.356205	0.795	0.673	1.02755e-27	1	PAPSS2		STAT1	3.39332e-72	0.844322	0.772	0.538	8.58679e-68	1	STAT1		EFNB2	6.369e-51	0.61111	0.79	0.585	1.61168e-46	2	EFNB2		PLOD2	0.000164505	0.551403	0.544	0.541	1	1	PLOD2		ITGB5	2.57615e-57	0.407901	0.549	0.327
MREG	2.55868e-17	0.333509	0.7	0.505	6.47474e-13	3	MREG		MTUS2	2.05347e-31	0.334264	0.441	0.303	5.1963e-27	1	MTUS2		ZNF19	4.35028e-72	0.417692	0.548	0.288	1.10084e-67	1	ZNF19		F8	1.09551e-50	0.512965	0.89	0.72	2.77219e-46	2	F8		GOLGA4	0.000170024	0.328017	0.723	0.81	1	1	GOLGA4		INPP4A	2.92752e-57	0.471764	0.893	0.744
IQGAP21	3.1633e-17	0.357069	0.93	0.857	8.00474e-13	3	IQGAP2		NID1	1.24902e-29	0.312858	0.727	0.595	3.16066e-25	1	NID1		MAP2K6	1.03779e-71	0.343277	0.375	0.152	2.62613e-67	1	MAP2K6		NRG3	4.0184e-50	0.594832	0.953	0.88	1.01686e-45	2	NRG3		CYTOR	0.000180485	0.32283	0.536	0.529	1	1	CYTOR		PLTP	4.22136e-57	0.615673	0.337	0.159
KLF10	3.55522e-17	0.372534	0.366	0.208	8.99648e-13	3	KLF10		LIPC	1.54942e-29	0.321491	0.679	0.541	3.92082e-25	1	LIPC		LINC00671	4.43255e-71	0.30184	0.31	0.105	1.12166e-66	1	LINC00671		FLRT2	1.30169e-49	0.704575	0.678	0.449	3.29393e-45	2	FLRT2		MICALL2	0.000197515	0.571956	0.454	0.466	1	1	MICALL2		HCLS1	6.2934e-57	0.447995	0.783	0.598
NFIA1	5.17213e-17	0.301519	0.957	0.939	1.30881e-12	3	NFIA		GBE1	2.00672e-28	0.311568	0.91	0.836	5.078e-24	1	GBE1		ELMO1	1.20885e-70	0.547593	0.661	0.402	3.059e-66	1	ELMO1		FGF23	2.04991e-49	0.784201	0.264	0.105	5.18729e-45	2	FGF23		HIP1	0.000236987	0.390608	0.618	0.637	1	1	HIP1		SLC16A7	1.11185e-56	0.407181	0.414	0.214
MICU11	9.58771e-17	0.332988	0.887	0.804	2.42617e-12	3	MICU1		SLC2A2	6.75351e-28	0.326787	0.75	0.612	1.70898e-23	1	SLC2A2		AL645568.1	1.42287e-70	0.349448	0.486	0.235	3.60058e-66	1	AL645568.1		FAM198B	5.13707e-49	0.462423	0.381	0.184	1.29994e-44	2	FAM198B		UBE2G2	0.000241852	0.500002	0.374	0.354	1	1	UBE2G2		AC107884.1	1.17352e-56	0.407751	0.314	0.142
FLNB	1.41478e-16	0.442909	0.877	0.778	3.5801e-12	3	FLNB		LRP1B	1.15949e-26	0.43972	0.407	0.286	2.93409e-22	1	LRP1B		TMEM161B-AS1	1.97917e-70	0.372572	0.706	0.43	5.00828e-66	1	TMEM161B-AS1		ZEB1	2.42309e-48	0.438194	0.956	0.859	6.13163e-44	2	ZEB1		SRPX2	0.000265914	0.458007	0.513	0.546	1	1	SRPX2		PLA2G4A	2.23569e-56	0.479734	0.558	0.343
ARHGEF281	2.02997e-16	0.411554	0.621	0.462	5.13684e-12	3	ARHGEF28		GREM2	2.82952e-26	0.368835	0.813	0.67	7.1601e-22	1	GREM2		FIGN	3.25146e-70	0.522977	0.746	0.493	8.22782e-66	1	FIGN		SMAD6	3.51918e-48	0.580499	0.727	0.514	8.90529e-44	2	SMAD6		PRRC2C	0.000272664	0.37607	0.635	0.705	1	1	PRRC2C		RBM47	3.37747e-56	0.400081	0.976	0.926
AC068631.1	6.13588e-16	0.304508	0.513	0.346	1.55268e-11	3	AC068631.1		TMEM245	8.20819e-26	0.315914	0.796	0.693	2.07708e-21	1	TMEM245		CLDN10	3.65336e-70	0.347099	0.629	0.35	9.24483e-66	1	CLDN10		DGKE	2.65761e-46	0.529802	0.593	0.368	6.72509e-42	2	DGKE		CNN2	0.000272794	0.498885	0.251	0.204	1	1	CNN2		CHKA	3.86499e-56	0.558502	0.757	0.552
DNAJB6	7.19952e-16	0.31143	0.545	0.373	1.82184e-11	3	DNAJB6		COBL	7.82806e-25	0.305397	0.906	0.812	1.98089e-20	1	COBL		FGL1	5.03222e-70	0.598974	0.483	0.239	1.2734e-65	1	FGL1		PTK2	5.03267e-46	0.347715	0.963	0.891	1.27352e-41	2	PTK2		DDX42	0.000300257	0.458154	0.388	0.368	1	1	DDX42		SIK2	5.12417e-56	0.5094	0.667	0.454
DUSP11	1.02984e-15	0.368294	0.787	0.627	2.60602e-11	3	DUSP1		TSPAN13	6.12251e-24	0.337161	0.33	0.226	1.5493e-19	1	TSPAN13		LINC01695	5.72099e-70	0.416274	0.508	0.248	1.4477e-65	1	LINC01695		NOVA1	9.97576e-46	0.589705	0.556	0.34	2.52437e-41	2	NOVA1		KATNBL1	0.000362619	0.412825	0.473	0.472	1	1	KATNBL1		ARHGEF3	5.65152e-56	0.496771	0.55	0.338
MEF2A	1.32675e-15	0.304998	0.936	0.846	3.35734e-11	3	MEF2A		TRPS1	2.97981e-23	0.392898	0.352	0.246	7.54042e-19	1	TRPS1		NEK10	1.10468e-69	0.534255	0.699	0.432	2.79539e-65	1	NEK10		ARHGAP6	1.14312e-45	0.618541	0.354	0.172	2.89266e-41	2	ARHGAP6		PNISR	0.000416273	0.351194	0.68	0.758	1	1	PNISR		SCIMP	1.4867e-55	0.406114	0.531	0.318
MINDY31	1.65902e-15	0.344526	0.613	0.445	4.19814e-11	3	MINDY3		PLPPR1	1.4265e-22	0.315648	0.478	0.356	3.60975e-18	1	PLPPR1		CSRNP3	1.208e-69	0.409805	0.546	0.289	3.05685e-65	1	CSRNP3		FNBP1L	1.81146e-45	0.552376	0.727	0.518	4.58389e-41	2	FNBP1L		PRKAG2	0.000466893	0.63772	0.41	0.409	1	1	PRKAG2		SH3BP5	1.67825e-55	0.464898	0.8	0.58
CHP1	1.74538e-15	0.3218	0.738	0.601	4.41668e-11	3	CHP1		PDE3B	6.99693e-21	0.368681	0.903	0.844	1.77057e-16	1	PDE3B		DNAH5	1.51953e-69	0.587333	0.737	0.48	3.84518e-65	1	DNAH5		PPARG	4.75102e-45	0.663199	0.76	0.576	1.20225e-40	2	PPARG		NEXN	0.000534103	0.503186	0.513	0.535	1	1	NEXN		SH3PXD2A	2.12702e-55	0.412865	0.444	0.24
TENT4B	3.5896e-15	0.372095	0.479	0.324	9.08348e-11	3	TENT4B		EYS	2.07368e-20	0.451468	0.454	0.354	5.24745e-16	1	EYS		AC022558.2	1.57839e-69	0.370295	0.465	0.223	3.99413e-65	1	AC022558.2		MIR34AHG	3.68731e-44	0.378387	0.278	0.119	9.33073e-40	2	MIR34AHG		EHBP1L1	0.000538726	0.514371	0.278	0.24	1	1	EHBP1L1		CLIC2	3.11791e-55	0.411438	0.539	0.313
ATP11C1	4.35282e-15	0.369597	0.702	0.551	1.10148e-10	3	ATP11C		UPP2	1.75839e-19	0.334891	0.324	0.226	4.44961e-15	1	UPP2		ADCY9	1.59202e-69	0.424547	0.932	0.722	4.02862e-65	1	ADCY9		DISC1	2.38073e-43	0.563356	0.757	0.581	6.02442e-39	2	DISC1		PLXNB2	0.000595426	0.476665	0.271	0.234	1	1	PLXNB2		ARHGAP32	6.14388e-55	0.404365	0.454	0.248
NUDC	6.16184e-15	0.310776	0.381	0.236	1.55925e-10	3	NUDC		PPM1L	5.58424e-19	0.310153	0.603	0.5	1.41309e-14	1	PPM1L		RALGAPA2	3.04699e-69	0.356524	0.992	0.896	7.7104e-65	1	RALGAPA2		MEIS1	1.78891e-42	0.528719	0.644	0.43	4.52682e-38	2	MEIS1		INF2	0.00060648	0.410763	0.259	0.215	1	1	INF2		SRGAP3	1.60251e-54	0.439579	0.437	0.237
PALMD	6.96988e-15	0.304167	0.521	0.352	1.76373e-10	3	PALMD		IGFBP2	4.11186e-18	0.379459	0.575	0.466	1.04051e-13	1	IGFBP2		MAN1A1	3.99956e-69	0.505351	0.758	0.49	1.01209e-64	1	MAN1A1		DOCK4	4.53024e-42	0.398891	0.977	0.918	1.14638e-37	2	DOCK4		SPG7	0.000675511	0.607718	0.393	0.396	1	1	SPG7		WWP1	3.33692e-54	0.501555	0.809	0.646
TMEM123	7.27879e-15	0.410936	0.798	0.692	1.8419e-10	3	TMEM123		FOXK2	2.59227e-15	0.306644	0.765	0.669	6.55974e-11	1	FOXK2		IMMP2L	4.12605e-69	0.405362	0.993	0.951	1.0441e-64	1	IMMP2L		MAML3	2.48657e-41	0.505928	0.862	0.725	6.29227e-37	2	MAML3		MORF4L2	0.000724982	0.423473	0.496	0.528	1	1	MORF4L2		REPS1	4.28016e-54	0.437869	0.619	0.413
FP671120.11	2.19983e-14	1.72786	0.947	0.917	5.56667e-10	3	FP671120.1		PTCHD1-AS	5.16839e-15	0.424388	0.292	0.212	1.30786e-10	1	PTCHD1-AS		SERPING1	4.62612e-69	0.404347	0.661	0.392	1.17064e-64	1	SERPING1		GATA4	3.61107e-41	0.592021	0.68	0.472	9.13782e-37	2	GATA4		GOLGA3	0.000775651	0.501645	0.294	0.262	1	1	GOLGA3		MYOF	4.71975e-54	0.439748	0.518	0.306
DLEU21	3.81486e-14	0.380168	0.834	0.714	9.65352e-10	3	DLEU2		LINC00907	4.24277e-13	0.413368	0.519	0.431	1.07363e-08	1	LINC00907		HS6ST1	7.82816e-69	0.33285	0.436	0.195	1.98091e-64	1	HS6ST1		EPHA4	4.79843e-41	0.408365	0.398	0.205	1.21424e-36	2	EPHA4		ATR	0.000783963	0.520796	0.456	0.454	1	1	ATR		STIM1	5.85358e-54	0.546247	0.732	0.559
HSD17B7	4.18634e-14	0.360089	0.696	0.54	1.05935e-09	3	HSD17B7		ITGB1-DT	2.85247e-296	1.6498	0.898	0.452	7.21817e-292	2	ITGB1-DT		TRIQK	5.16434e-68	0.406223	0.681	0.42	1.30684e-63	1	TRIQK		COL4A5	6.20516e-41	0.418327	0.29	0.133	1.57022e-36	2	COL4A5		YEATS2	0.000817912	0.523222	0.367	0.354	1	1	YEATS2		IL1RAP	1.10838e-53	0.61829	0.529	0.32
SLC20A2	6.02411e-14	0.392991	0.883	0.795	1.5244e-09	3	SLC20A2		ITGA2	2.51292e-268	1.45715	0.5	0.11	6.35895e-264	2	ITGA2		LINC02197	8.70878e-68	0.793832	0.749	0.516	2.20376e-63	1	LINC02197		TSPAN18	3.09244e-40	0.483843	0.66	0.455	7.82541e-36	2	TSPAN18		GEM1	0.000971243	0.347172	0.464	0.447	1	1	GEM		STX11	2.61632e-53	0.461085	0.458	0.262
CACHD1	7.02916e-14	0.410436	0.281	0.157	1.77873e-09	3	CACHD1		TNFAIP8	4.693e-266	1.45512	0.774	0.302	1.18756e-261	2	TNFAIP8		KANK1	1.01168e-67	0.522976	0.687	0.429	2.56006e-63	1	KANK1		SLC9A91	7.88015e-40	0.499275	0.917	0.806	1.99407e-35	2	SLC9A9		COL6A31	0.00132912	0.354984	0.642	0.667	1	1	COL6A3		COMT	2.94302e-53	0.383256	0.397	0.209
CPED1	7.21758e-14	0.352151	0.883	0.822	1.82641e-09	3	CPED1		FMNL2	2.28533e-226	1.57029	0.662	0.24	5.78302e-222	2	FMNL2		GPAM	2.62371e-67	0.318685	0.293	0.102	6.6393e-63	1	GPAM		TSC22D1	8.10422e-40	0.492478	0.736	0.547	2.05077e-35	2	TSC22D1		COL12A1	0.00134125	0.480077	0.456	0.447	1	1	COL12A1		AC016831.7	4.86965e-53	0.599277	0.947	0.852
AKR1C1	6.56318e-13	0.50627	0.815	0.686	1.66081e-08	3	AKR1C1		RAB3B	7.54143e-219	1.02242	0.551	0.163	1.90836e-214	2	RAB3B		AC004862.1	2.67365e-67	0.304115	0.289	0.1	6.76567e-63	1	AC004862.1		APBB2	9.13338e-40	0.390904	0.961	0.884	2.3112e-35	2	APBB2		TNC	0.0014999	0.608467	0.257	0.208	1	1	TNC		ARRDC3	1.039e-52	0.50417	0.561	0.358
LINC024841	6.84384e-13	0.417595	0.743	0.614	1.73183e-08	3	LINC02484		ITGAV	8.50307e-211	1.3898	0.846	0.48	2.1517e-206	2	ITGAV		CLU	2.83917e-67	0.302245	0.498	0.241	7.18452e-63	1	CLU		PLPP3	1.1151e-39	0.441306	0.896	0.748	2.82176e-35	2	PLPP3		CEP290	0.00155121	0.573014	0.311	0.291	1	1	CEP290		CPED1	1.53027e-52	0.38516	0.439	0.239
VCL	7.04872e-13	0.374737	0.687	0.545	1.78368e-08	3	VCL		CREB5	1.29133e-208	1.2131	0.487	0.131	3.26771e-204	2	CREB5		ACSS3	3.32035e-67	0.470737	0.769	0.513	8.40214e-63	1	ACSS3		ATP8A1	1.54761e-39	0.526816	0.551	0.358	3.91623e-35	2	ATP8A1		RASA3	0.0016253	0.606362	0.388	0.386	1	1	RASA3		FOXO3	2.1368e-52	0.608012	0.842	0.676
AC022816.11	9.3765e-13	0.490192	0.662	0.513	2.37272e-08	3	AC022816.1		AL359313.1	3.57494e-206	1.02497	0.373	0.072	9.04637e-202	2	AL359313.1		PPARGC1A	4.31316e-67	0.519875	0.887	0.62	1.09145e-62	1	PPARGC1A		CDK6	7.39814e-39	0.403002	0.495	0.295	1.8721e-34	2	CDK6		AVEN	0.00184723	0.403651	0.322	0.293	1	1	AVEN		MIR29B2CHG	2.28738e-52	0.386472	0.599	0.378
REL	9.55876e-13	0.359933	0.634	0.465	2.41884e-08	3	REL		PFKP	2.69027e-200	0.797338	0.368	0.072	6.80773e-196	2	PFKP		WWC2	4.60793e-67	0.434964	0.968	0.801	1.16604e-62	1	WWC2		EFNB1	2.00054e-38	0.39595	0.287	0.134	5.06236e-34	2	EFNB1		NFIC	0.00194714	0.401232	0.528	0.57	1	1	NFIC		FLVCR2	2.74717e-52	0.535565	0.647	0.443
LINC01482	1.47421e-12	0.436625	0.564	0.424	3.73048e-08	3	LINC01482		UBASH3B	3.31689e-192	0.912835	0.469	0.126	8.39339e-188	2	UBASH3B		MIR99AHG	4.95028e-67	0.385033	0.903	0.68	1.25267e-62	1	MIR99AHG		ANTXR2	5.24265e-38	0.415735	0.402	0.225	1.32665e-33	2	ANTXR2		TRAF5	0.0021363	0.42252	0.28	0.248	1	1	TRAF5		USP45	4.51729e-51	0.317503	0.319	0.152
COBLL11	3.17291e-12	0.329239	0.894	0.84	8.02904e-08	3	COBLL1		DTNA	1.12796e-189	1.20464	0.898	0.552	2.8543e-185	2	DTNA		ZNF385B	6.47791e-67	0.368851	0.343	0.136	1.63924e-62	1	ZNF385B		TMEM144	6.96066e-38	0.396635	0.266	0.121	1.7614e-33	2	TMEM144		SMTN	0.00239655	0.542183	0.38	0.377	1	1	SMTN		USP6NL	4.95242e-51	0.414091	0.656	0.444
ARID4A	3.7138e-12	0.315404	0.706	0.584	9.39777e-08	3	ARID4A		PRKCA	8.42261e-177	1.00897	0.967	0.882	2.13134e-172	2	PRKCA		PRKN	1.33875e-66	0.524007	0.901	0.7	3.38771e-62	1	PRKN		PCAT1	8.44416e-38	0.53129	0.827	0.65	2.1368e-33	2	PCAT1		FNBP4	0.00255518	0.407823	0.572	0.647	1	1	FNBP4		GAREM1	1.30193e-50	0.391903	0.34	0.169
SLC17A1	4.74898e-12	0.358564	0.685	0.547	1.20173e-07	3	SLC17A1		AKAP12	1.09708e-176	2.117	0.417	0.109	2.77617e-172	2	AKAP12		NR5A2	9.28014e-66	0.475306	0.955	0.804	2.34834e-61	1	NR5A2		PDE10A	9.03754e-38	0.495664	0.835	0.655	2.28695e-33	2	PDE10A		FAM129A	0.00270945	0.575328	0.325	0.294	1	1	FAM129A		KMO	2.46253e-50	0.628613	0.647	0.441
KLF6	4.92337e-12	0.485927	0.864	0.736	1.24586e-07	3	KLF6		DGKH	6.60285e-172	1.07259	0.732	0.367	1.67085e-167	2	DGKH		LINC02256	1.40374e-65	0.340667	0.534	0.284	3.55217e-61	1	LINC02256		ZNF608	3.74179e-37	0.525669	0.525	0.334	9.46861e-33	2	ZNF608		NECTIN2	0.00280053	0.476432	0.428	0.435	1	1	NECTIN2		PUM2	3.6454e-50	0.441787	0.849	0.739
ABCD3	5.50266e-12	0.365788	0.883	0.833	1.39245e-07	3	ABCD3		CYTOR	1.15588e-171	0.976322	0.4	0.101	2.92497e-167	2	CYTOR		LINC01320	3.43402e-65	0.419506	0.827	0.561	8.68978e-61	1	LINC01320		KIAA1671	6.70246e-37	0.428421	0.789	0.602	1.69606e-32	2	KIAA1671		NISCH	0.0031105	0.553995	0.302	0.281	1	1	NISCH		TRIM14	9.42223e-50	0.389978	0.68	0.488
GAS21	5.65633e-12	0.304365	0.917	0.859	1.43133e-07	3	GAS2		ANXA2	5.02439e-171	1.09462	0.837	0.509	1.27142e-166	2	ANXA2		MUM1L1	4.29658e-65	0.374344	0.605	0.345	1.08725e-60	1	MUM1L1		A2M	5.47807e-36	0.41955	0.656	0.444	1.38623e-31	2	A2M		AC098850.3	0.00326792	0.527747	0.333	0.318	1	1	AC098850.3		ITSN2	2.49668e-49	0.408305	0.828	0.694
MAP4K4	6.98214e-12	0.373178	0.783	0.645	1.76683e-07	3	MAP4K4		LUCAT1	8.69025e-169	0.902764	0.392	0.099	2.19907e-164	2	LUCAT1		AC004540.1	5.4758e-65	0.364379	0.497	0.254	1.38565e-60	1	AC004540.1		ADAMTS6	3.73541e-35	0.677495	0.355	0.197	9.45245e-31	2	ADAMTS6		ANKLE2	0.0037768	0.516696	0.288	0.267	1	1	ANKLE2		CRYL1	3.61075e-49	0.382371	0.576	0.364
KLF12	7.00515e-12	0.318985	0.851	0.771	1.77265e-07	3	KLF12		PTPRM1	4.36729e-160	0.958345	0.953	0.801	1.10514e-155	2	PTPRM		MIR122HG	6.78439e-65	0.423864	0.302	0.115	1.71679e-60	1	MIR122HG		GALNT14	4.329e-35	0.415089	0.436	0.25	1.09545e-30	2	GALNT14		SERPINE21	0.00393825	0.42323	0.272	0.238	1	1	SERPINE2		CFH	6.10236e-49	0.443062	0.445	0.261
TRIB1	1.40796e-11	0.43943	0.602	0.461	3.56284e-07	3	TRIB1		SLC38A1	1.62271e-158	0.987281	0.705	0.343	4.10628e-154	2	SLC38A1		FAM171A1	1.42283e-64	0.405586	0.905	0.706	3.60047e-60	1	FAM171A1		ATP8B1	5.61109e-35	0.453446	0.813	0.622	1.41989e-30	2	ATP8B1		STK38L	0.0040863	0.570276	0.355	0.346	1	1	STK38L		ARHGAP25	7.00374e-49	0.456225	0.813	0.658
NEK101	1.52569e-11	0.387731	0.4	0.259	3.86076e-07	3	NEK10		MKL1	1.47136e-157	1.01785	0.899	0.665	3.72329e-153	2	MKL1		AC068051.1	1.44973e-64	0.554316	0.665	0.41	3.66853e-60	1	AC068051.1		MECOM	6.94063e-35	0.423573	0.719	0.528	1.75633e-30	2	MECOM		RBM5	0.00420782	0.375233	0.55	0.607	1	1	RBM5		TBC1D16	9.25304e-49	0.329523	0.592	0.371
OXR11	1.8779e-11	0.338559	0.64	0.499	4.75202e-07	3	OXR1		ASAP1	2.81728e-152	0.941077	0.914	0.672	7.12913e-148	2	ASAP1		DCDC1	2.00495e-64	0.434366	0.621	0.359	5.07352e-60	1	DCDC1		MTSS1	9.05186e-35	0.448361	0.854	0.708	2.29057e-30	2	MTSS1		DOT1L	0.00450935	0.378595	0.265	0.233	1	1	DOT1L		CTSL	1.01204e-48	0.454733	0.549	0.353
WWTR1	2.14992e-11	0.301338	0.528	0.383	5.44038e-07	3	WWTR1		DUSP5	9.90011e-148	0.927814	0.503	0.176	2.50522e-143	2	DUSP5		KIFC3	2.42145e-64	0.392938	0.932	0.72	6.12748e-60	1	KIFC3		TMTC4	1.4513e-34	0.375909	0.611	0.403	3.67252e-30	2	TMTC4		SPTLC2	0.00469613	0.374272	0.266	0.236	1	1	SPTLC2		CMKLR1	3.63211e-48	0.493692	0.679	0.486
GPBP1	2.83611e-11	0.331438	0.83	0.734	7.17678e-07	3	GPBP1		TPM1	7.91415e-147	1.3095	0.79	0.504	2.00268e-142	2	TPM1		LRIG1	3.86531e-64	0.431026	0.594	0.342	9.78117e-60	1	LRIG1		NCOA3	2.7202e-34	0.419844	0.855	0.733	6.88346e-30	2	NCOA3		PSME4	0.00492753	0.358401	0.564	0.634	1	1	PSME4		TTC7B	9.75129e-48	0.359754	0.7	0.474
SOD1	4.43488e-11	0.322792	0.404	0.28	1.12225e-06	3	SOD1		PRAG1	5.24432e-146	0.991656	0.583	0.249	1.32707e-141	2	PRAG1		FHIT	5.30236e-64	0.406269	0.982	0.902	1.34176e-59	1	FHIT		RNF144A	4.67142e-34	0.388447	0.619	0.41	1.1821e-29	2	RNF144A		SCMH1	0.00536852	0.319004	0.649	0.697	1	1	SCMH1		ADGRE5	1.13648e-47	0.544976	0.514	0.32
IL32	5.7767e-11	0.589332	0.313	0.203	1.46179e-06	3	IL32		VMP1	5.603e-142	0.691796	0.996	0.958	1.41784e-137	2	VMP1		DEPTOR	1.18853e-63	0.323334	0.349	0.145	3.00757e-59	1	DEPTOR		CCNY	9.35317e-34	0.4656	0.851	0.716	2.36682e-29	2	CCNY		ABCC1	0.00559224	0.46305	0.308	0.291	1	1	ABCC1		DENND3	1.14478e-47	0.439241	0.611	0.408
TRIM55	7.19852e-11	0.353466	0.585	0.449	1.82158e-06	3	TRIM55		MAP4K4	2.27867e-140	0.910106	0.923	0.73	5.76617e-136	2	MAP4K4		SORBS1	1.40413e-63	0.429773	0.844	0.624	3.55315e-59	1	SORBS1		ZMAT3	1.27276e-33	0.369054	0.299	0.152	3.22071e-29	2	ZMAT3		TLN1	0.00587622	0.434961	0.274	0.249	1	1	TLN1		SRGN	1.19683e-47	0.478843	0.765	0.601
VNN1	7.47725e-11	0.515388	0.77	0.65	1.89212e-06	3	VNN1		GNA13	3.65369e-139	1.08511	0.73	0.417	9.24566e-135	2	GNA13		ACMSD	1.87507e-63	0.335842	0.368	0.159	4.74487e-59	1	ACMSD		FAM198B-AS1	2.17216e-32	0.371265	0.266	0.131	5.49665e-28	2	FAM198B-AS1		BPTF	0.00615411	0.380341	0.615	0.702	1	1	BPTF		SNED1	1.56762e-47	0.359339	0.383	0.206
RANBP3L1	1.13147e-10	0.320372	0.43	0.301	2.86317e-06	3	RANBP3L		GMDS	6.60582e-139	1.14342	0.932	0.761	1.6716e-134	2	GMDS		MBD5	6.29582e-63	0.360114	0.987	0.894	1.59316e-58	1	MBD5		PLCL2	5.55985e-32	0.37308	0.707	0.513	1.40692e-27	2	PLCL2		ROR21	0.00636492	0.338277	0.53	0.532	1	1	ROR2		ADAM17	1.95803e-47	0.441865	0.735	0.55
CRY1	1.5044e-10	0.313691	0.706	0.557	3.80688e-06	3	CRY1		CAP21	5.3495e-133	0.79397	0.751	0.432	1.35369e-128	2	CAP2		RERE	1.37213e-62	0.332272	0.99	0.919	3.47217e-58	1	RERE		PPP2R2A	6.57284e-32	0.390758	0.759	0.597	1.66326e-27	2	PPP2R2A		PCDH7	0.00638517	0.458453	0.407	0.378	1	1	PCDH7		UBASH3B	3.87625e-47	0.42742	0.823	0.649
SLC22A31	2.90084e-10	0.320983	0.777	0.664	7.34058e-06	3	SLC22A3		TRIO	9.36399e-133	0.808651	0.973	0.883	2.36956e-128	2	TRIO		CYP7B1	1.44615e-62	0.510857	0.66	0.416	3.65948e-58	1	CYP7B1		FCN31	4.13447e-31	0.368332	0.719	0.506	1.04623e-26	2	FCN3		CLK1	0.00640423	0.478908	0.432	0.454	1	1	CLK1		LRBA	5.65955e-47	0.388022	0.781	0.611
UBE2H	4.30267e-10	0.342203	0.845	0.765	1.08879e-05	3	UBE2H		MIR4435-2HG	9.80862e-133	1.19164	0.538	0.223	2.48207e-128	2	MIR4435-2HG		TTPA	1.64571e-62	0.328444	0.345	0.145	4.16446e-58	1	TTPA		RANBP17	8.01305e-31	0.420825	0.614	0.421	2.0277e-26	2	RANBP17		MIR503HG	0.0065276	0.677051	0.346	0.33	1	1	MIR503HG		NFKBIZ	6.03227e-47	0.355427	0.393	0.213
HIVEP1	4.90257e-10	0.331901	0.936	0.87	1.2406e-05	3	HIVEP1		SLC7A6	7.3858e-131	0.518025	0.411	0.132	1.86898e-126	2	SLC7A6		MPC1	1.7917e-62	0.339876	0.689	0.436	4.5339e-58	1	MPC1		DYSF	1.79797e-30	0.372971	0.799	0.643	4.54976e-26	2	DYSF		PALM2-AKAP2	0.00714606	0.390768	0.299	0.273	1	1	PALM2-AKAP2		MSR1	8.63813e-47	0.335622	0.95	0.83
NAB1	5.84486e-10	0.321883	0.572	0.449	1.47904e-05	3	NAB1		KLHL29	2.99425e-130	1.25623	0.805	0.48	7.57695e-126	2	KLHL29		RORA	2.3281e-62	0.365153	0.985	0.849	5.89125e-58	1	RORA		MAP2K6	2.24386e-30	0.412825	0.253	0.125	5.67808e-26	2	MAP2K6		MSRB3	0.00775048	0.320737	0.685	0.786	1	1	MSRB3		FHIT	8.99198e-47	0.349279	0.94	0.814
LDLR	7.31043e-10	0.353658	0.94	0.856	1.8499e-05	3	LDLR		TNFRSF21	2.89166e-129	0.581472	0.375	0.111	7.31735e-125	2	TNFRSF21		SUGCT	3.28106e-62	0.475737	0.725	0.468	8.30273e-58	1	SUGCT		CACNA1C	2.89685e-30	0.629762	0.472	0.307	7.33048e-26	2	CACNA1C		HDLBP	0.0086898	0.38498	0.484	0.509	1	1	HDLBP		ADAP2	1.15241e-46	0.347464	0.822	0.646
SPRED2	7.32354e-10	0.305884	0.809	0.712	1.85322e-05	3	SPRED2		HKDC11	1.28419e-126	0.960772	0.671	0.332	3.24963e-122	2	HKDC1		FGG	3.72241e-62	0.535408	0.521	0.278	9.41957e-58	1	FGG		GNB4	6.11504e-30	0.357699	0.688	0.506	1.54741e-25	2	GNB4		BHLHE40	0.0091057	0.47378	0.383	0.375	1	1	BHLHE40		NR1H3	1.42209e-46	0.475204	0.601	0.393
PPARG1	1.01513e-09	0.34079	0.619	0.492	2.56879e-05	3	PPARG		DAPK2	8.29916e-126	0.768927	0.552	0.238	2.1001e-121	2	DAPK2		DEFB1	4.23079e-62	0.416372	0.617	0.357	1.0706e-57	1	DEFB1		LINC01197	6.73736e-30	0.406949	0.617	0.431	1.70489e-25	2	LINC01197		ADAMTSL1	3.24338e-194	2.14017	0.963	0.474	8.20737e-190	2	ADAMTSL1		ABLIM3	1.77728e-46	0.332146	0.365	0.192
PLOD2	1.05454e-09	0.761878	0.787	0.666	2.66851e-05	3	PLOD2		BCL2L1	1.23855e-125	0.884307	0.828	0.558	3.13414e-121	2	BCL2L1		TLN2	5.0817e-62	0.471783	0.523	0.286	1.28592e-57	1	TLN2		YEATS2	8.38137e-30	0.345793	0.647	0.456	2.12091e-25	2	YEATS2		RELN	1.03773e-178	2.12376	0.903	0.364	2.62597e-174	2	RELN		NEDD4L	2.41778e-46	0.355028	0.589	0.377
MLIP	2.01661e-09	0.360045	0.745	0.649	5.10303e-05	3	MLIP		LPGAT1	8.51099e-124	0.904942	0.934	0.791	2.15371e-119	2	LPGAT1		GPR75-ASB3	5.80433e-62	0.347761	0.421	0.204	1.46879e-57	1	GPR75-ASB3		ADGRF51	1.88425e-29	0.337261	0.871	0.717	4.7681e-25	2	ADGRF5		SYT1	1.44245e-161	2.27925	0.679	0.149	3.65012e-157	2	SYT1		LIPA	2.99357e-46	0.427221	0.669	0.477
DAB1	2.69053e-09	0.353185	0.634	0.512	6.80839e-05	3	DAB1		SAMD4A	2.06603e-123	0.921299	0.951	0.794	5.2281e-119	2	SAMD4A		FBXL4	6.01769e-62	0.366952	0.787	0.529	1.52278e-57	1	FBXL4		THSD7A	2.26761e-29	0.396121	0.671	0.498	5.73819e-25	2	THSD7A		AF165147.1	4.9375e-159	2.1485	0.866	0.361	1.24944e-154	2	AF165147.1		IL15RA	3.00997e-46	0.319403	0.312	0.155
NR3C2	2.81449e-09	0.331983	0.791	0.686	7.12207e-05	3	NR3C2		MACF1	5.03081e-122	0.632906	0.988	0.931	1.27305e-117	2	MACF1		KCNQ1	6.80702e-62	0.343515	0.832	0.566	1.72252e-57	1	KCNQ1		NHSL2	3.3687e-29	0.376745	0.667	0.485	8.5245e-25	2	NHSL2		ANKS1A	2.85737e-156	1.67958	0.96	0.685	7.23058e-152	2	ANKS1A		TIPARP	3.45901e-46	0.406698	0.372	0.201
IRS11	3.17594e-09	0.31007	0.57	0.442	8.03672e-05	3	IRS1		MAP4	2.87671e-119	0.754699	0.927	0.745	7.27951e-115	2	MAP4		DCDC2	9.70765e-62	0.454114	0.997	0.938	2.45652e-57	1	DCDC2		BCAR3	9.59075e-29	0.376091	0.495	0.315	2.42694e-24	2	BCAR3		DACH1	3.81856e-152	1.99652	0.928	0.5	9.66286e-148	2	DACH1		ARL4C	4.45129e-46	0.332716	0.567	0.356
RNF144B	4.69564e-09	0.303486	0.406	0.289	0.000118823	3	RNF144B		PLOD2	7.85399e-119	1.39652	0.912	0.714	1.98745e-114	2	PLOD2		PID1	2.08565e-61	0.615321	0.579	0.353	5.27774e-57	1	PID1		SMAD7	1.5604e-28	0.329204	0.491	0.312	3.9486e-24	2	SMAD7		BMPER	6.80434e-148	1.91598	0.788	0.28	1.72184e-143	2	BMPER		PPP1R12B	9.64829e-46	0.425834	0.603	0.412
TP53BP2	6.33839e-09	0.35865	0.623	0.496	0.000160393	3	TP53BP2		STK39	1.5317e-118	0.599036	0.377	0.122	3.87596e-114	2	STK39		PBX1	2.74826e-61	0.422982	0.962	0.783	6.95446e-57	1	PBX1		PHF14	1.67424e-28	0.362641	0.821	0.685	4.23666e-24	2	PHF14		ABCB11	1.45974e-145	1.46795	0.478	0.054	3.69387e-141	2	ABCB11		DYNC2H1	1.06627e-45	0.385868	0.252	0.112
NFATC2	6.91763e-09	0.307765	0.462	0.331	0.000175051	3	NFATC2		FAT1	6.36287e-118	0.913035	0.892	0.638	1.61012e-113	2	FAT1		SNAP25	1.56844e-60	0.524532	0.722	0.47	3.96894e-56	1	SNAP25		ROBO21	3.36462e-28	0.525357	0.826	0.688	8.51418e-24	2	ROBO2		COL25A1	2.46091e-144	1.91812	0.839	0.315	6.22732e-140	2	COL25A1		ERO1B	4.59218e-45	0.416043	0.394	0.223
CTH1	1.02392e-08	0.437993	0.73	0.612	0.000259104	3	CTH		GNB1	2.35183e-116	0.731431	0.876	0.649	5.95131e-112	2	GNB1		ANGPTL1	4.04481e-60	0.306093	0.309	0.122	1.02354e-55	1	ANGPTL1		DPY19L4	4.34289e-28	0.36055	0.465	0.298	1.09897e-23	2	DPY19L4		ADAMTS13	4.04865e-137	1.43325	0.801	0.281	1.02451e-132	2	ADAMTS13		GTDC1	4.66571e-45	0.418997	0.753	0.583
IL1RAPL21	1.33702e-08	0.492241	0.768	0.688	0.000338333	3	IL1RAPL2		IQGAP1	3.43356e-116	0.621182	0.566	0.257	8.68863e-112	2	IQGAP1		C4orf19	5.47699e-60	0.37366	0.975	0.849	1.38595e-55	1	C4orf19		ZNF366	4.96015e-28	0.317075	0.373	0.218	1.25517e-23	2	ZNF366		NR1H4	2.2467e-134	1.61878	0.935	0.595	5.68527e-130	2	NR1H4		DOCK8	6.31188e-45	0.355402	0.943	0.872
TOX3	1.37369e-08	0.323769	0.487	0.363	0.000347613	3	TOX3		MIR34AHG	6.10957e-113	0.632191	0.63	0.318	1.54603e-108	2	MIR34AHG		CADPS2	5.61558e-60	0.4187	0.932	0.738	1.42102e-55	1	CADPS2		NR2F2	1.90458e-27	0.366122	0.533	0.355	4.81954e-23	2	NR2F2		LINC01695	1.26445e-132	1.8627	0.651	0.172	3.1997e-128	2	LINC01695		RILPL1	1.13795e-44	0.331952	0.29	0.139
RND31	2.41317e-08	0.337477	0.683	0.57	0.000610653	3	RND3		RAB8B	3.15418e-112	0.729243	0.601	0.299	7.98164e-108	2	RAB8B		TMEM232	5.71327e-60	0.433022	0.592	0.344	1.44574e-55	1	TMEM232		TRIM24	7.98529e-27	0.329983	0.566	0.393	2.02068e-22	2	TRIM24		VIPR1	9.21079e-127	1.46267	0.592	0.131	2.33079e-122	2	VIPR1		HEATR3	1.2334e-44	0.448001	0.548	0.36
FAM107B	6.12152e-08	0.418557	0.736	0.635	0.00154905	3	FAM107B		AGFG1	4.96037e-112	0.709984	0.846	0.635	1.25522e-107	2	AGFG1		ZBTB44	7.0011e-60	0.329077	0.701	0.446	1.77163e-55	1	ZBTB44		MOB3B	1.21003e-26	0.402625	0.36	0.214	3.06197e-22	2	MOB3B		ITGA9	9.39881e-121	1.19447	0.968	0.715	2.37837e-116	2	ITGA9		DMD	1.29719e-44	0.314729	0.269	0.125
MAST41	7.96842e-08	0.30635	0.868	0.782	0.00201641	3	MAST4		ITGB5	5.43902e-112	0.810239	0.897	0.719	1.37634e-107	2	ITGB5		IL6ST	1.29316e-59	0.387501	0.901	0.695	3.27235e-55	1	IL6ST		ITGA91	1.22271e-26	0.328256	0.941	0.855	3.09408e-22	2	ITGA9		CADM2	5.63798e-116	2.21584	0.581	0.154	1.42669e-111	2	CADM2		ZNF704	5.22039e-44	0.398298	0.307	0.153
INSIG11	2.56315e-07	0.355087	0.802	0.741	0.00648606	3	INSIG1		GLS	8.35135e-110	0.708758	0.478	0.197	2.11331e-105	2	GLS		CLYBL	1.71912e-59	0.398011	0.78	0.524	4.35024e-55	1	CLYBL		PRICKLE21	1.61479e-26	0.420004	0.805	0.675	4.08624e-22	2	PRICKLE2		HGF	1.40414e-114	1.54251	0.938	0.607	3.55319e-110	2	HGF		C2CD5	7.84152e-44	0.386235	0.773	0.622
SLC39A11	4.58911e-07	0.394019	0.766	0.668	0.0116127	3	SLC39A11		ARHGAP12	1.40238e-108	0.825626	0.842	0.677	3.54872e-104	2	ARHGAP12		B3GALT5	1.87883e-59	0.307595	0.604	0.349	4.75438e-55	1	B3GALT5		PDE8A	2.08146e-26	0.327629	0.872	0.739	5.26713e-22	2	PDE8A		ADGRL2	6.27805e-113	1.42137	0.941	0.727	1.58866e-108	2	ADGRL2		FAM102B	1.01444e-43	0.435978	0.709	0.515
NFKB1	5.90641e-07	0.429631	0.711	0.601	0.0149462	3	NFKB1		CCL20	5.60099e-108	0.71756	0.328	0.098	1.41733e-103	2	CCL20		WWTR1	2.03463e-59	0.438692	0.964	0.829	5.14862e-55	1	WWTR1		CALCRL	4.97484e-26	0.331811	0.849	0.708	1.25888e-21	2	CALCRL		PARD3	1.01594e-112	1.10089	0.984	0.876	2.57084e-108	2	PARD3		CALCOCO2	2.38696e-43	0.325069	0.486	0.297
ATP13A3	4.39505e-06	0.445372	0.862	0.782	0.111217	3	ATP13A3		ARHGAP22	2.04186e-105	0.490824	0.435	0.165	5.16693e-101	2	ARHGAP22		LINC01725	6.45949e-59	0.46815	0.573	0.328	1.63457e-54	1	LINC01725		NALCN-AS1	5.7754e-26	0.511745	0.289	0.159	1.46146e-21	2	NALCN-AS1		ATRNL1	3.48336e-111	1.51783	0.786	0.335	8.81465e-107	2	ATRNL1		GBP2	5.57439e-43	0.406522	0.485	0.3
RND1	7.0886e-06	0.32747	0.289	0.205	0.179377	3	RND1		MTHFD1L	6.26605e-105	0.744793	0.676	0.374	1.58563e-100	2	MTHFD1L		STK33	6.58324e-59	0.381805	0.856	0.621	1.66589e-54	1	STK33		ENG	6.72318e-26	0.390352	0.789	0.634	1.7013e-21	2	ENG		AGTR1	2.93389e-110	1.44607	0.797	0.361	7.4242e-106	2	AGTR1		LPCAT1	5.57848e-43	0.377657	0.579	0.386
LINC00907	0.000210816	0.324519	0.457	0.384	1	3	LINC00907		CTNNA1	3.00659e-104	0.660879	0.909	0.762	7.60817e-100	2	CTNNA1		MAOB	9.54172e-59	0.330029	0.709	0.437	2.41453e-54	1	MAOB		RIPOR31	9.99068e-26	0.41127	0.427	0.268	2.52814e-21	2	RIPOR3		MASP1	4.57641e-107	1.34128	0.818	0.391	1.15806e-102	2	MASP1		RAB31	7.14231e-43	0.380193	0.934	0.837
NREP	0.00061002	0.302941	0.536	0.462	1	3	NREP		MCU	4.8712e-104	0.69656	0.69	0.4	1.23266e-99	2	MCU		CNNM1	1.29853e-58	0.327281	0.281	0.108	3.28594e-54	1	CNNM1		PPP1R16B	1.28363e-25	0.373999	0.727	0.568	3.24822e-21	2	PPP1R16B		RIPOR3	2.7735e-106	1.2158	0.887	0.447	7.01834e-102	2	RIPOR3		CRADD	8.46707e-43	0.509663	0.493	0.303
PZP	0.000763483	0.315667	0.338	0.269	1	3	PZP		SLC22A151	1.25319e-103	0.756932	0.685	0.382	3.1712e-99	2	SLC22A15		MAML2	2.30624e-58	0.351076	0.998	0.936	5.83593e-54	1	MAML2		AC090630.1	1.40606e-25	0.382719	0.376	0.231	3.55803e-21	2	AC090630.1		PTH1R	5.0402e-104	1.42317	0.853	0.44	1.27542e-99	2	PTH1R		NRIP1	1.56756e-42	0.489908	0.59	0.412
BHMT1	0.00268662	0.408797	0.751	0.725	1	3	BHMT		B3GNT5	1.00266e-102	0.482772	0.299	0.087	2.53723e-98	2	B3GNT5		MACROD2	2.67782e-58	0.559614	0.832	0.628	6.77622e-54	1	MACROD2		UBASH3B	1.70998e-25	0.365492	0.373	0.224	4.32711e-21	2	UBASH3B		AC068875.1	1.39766e-101	1.37745	0.649	0.208	3.53678e-97	2	AC068875.1		P4HA1	3.95561e-42	0.362409	0.615	0.433
									CBLB	3.25713e-102	0.865135	0.89	0.707	8.24217e-98	2	CBLB		SPATA17	3.08844e-58	0.356736	0.471	0.246	7.81529e-54	1	SPATA17		TBL1XR1	2.0901e-25	0.30523	0.805	0.64	5.28899e-21	2	TBL1XR1		HHIP	5.28107e-101	1.60633	0.691	0.253	1.33638e-96	2	HHIP		MICU1	5.11047e-42	0.411107	0.724	0.558
									PTPN12	3.31298e-102	0.731502	0.784	0.517	8.38351e-98	2	PTPN12		RNF150	3.20171e-58	0.405451	0.267	0.097	8.10194e-54	1	RNF150		HMBOX1	2.82969e-25	0.341716	0.903	0.778	7.16053e-21	2	HMBOX1		ZNF385B	8.14781e-95	1.49779	0.552	0.158	2.0618e-90	2	ZNF385B		RAB8B	5.83573e-42	0.453276	0.735	0.564
									GALNT18	3.83694e-101	0.779488	0.659	0.359	9.70938e-97	2	GALNT18		CAPS2	4.17553e-58	0.32502	0.529	0.293	1.05662e-53	1	CAPS2		LINC01184	3.14332e-25	0.304503	0.482	0.313	7.95416e-21	2	LINC01184		PWRN1	1.63714e-92	1.34786	0.815	0.405	4.14278e-88	2	PWRN1		SETD7	8.76577e-42	0.309603	0.324	0.171
									CD58	7.16183e-101	0.53652	0.531	0.249	1.8123e-96	2	CD58		FOXN3	1.05467e-57	0.390518	0.868	0.644	2.66883e-53	1	FOXN3		TARBP1	4.18403e-25	0.32041	0.44	0.286	1.05877e-20	2	TARBP1		SLC1A2	2.26015e-92	1.52421	0.616	0.217	5.7193e-88	2	SLC1A2		TMCC1	2.30539e-41	0.371539	0.845	0.704
									ENAH	7.05531e-100	0.716928	0.645	0.357	1.78535e-95	2	ENAH		PDE7A	1.27331e-57	0.457518	0.806	0.58	3.22212e-53	1	PDE7A		C2CD2	5.10772e-25	0.339854	0.447	0.292	1.29251e-20	2	C2CD2		SEMA6D	1.14004e-86	1.14988	0.606	0.205	2.88488e-82	2	SEMA6D		CUEDC1	5.00465e-41	0.336065	0.498	0.311
									HERC4	1.01386e-99	0.679773	0.925	0.783	2.56558e-95	2	HERC4		AC097103.2	1.31219e-57	0.306253	0.515	0.275	3.3205e-53	1	AC097103.2		IL331	2.04567e-24	0.310465	0.74	0.559	5.17658e-20	2	IL33		ARHGAP15	1.8084e-86	1.31811	0.898	0.648	4.57615e-82	2	ARHGAP15		ZDHHC21	6.84305e-41	0.358632	0.614	0.425
									SRGAP1	1.17738e-98	0.706651	0.548	0.263	2.97937e-94	2	SRGAP1		AGMO	1.44602e-57	0.422088	0.795	0.556	3.65915e-53	1	AGMO		PSD3	2.9887e-24	0.355914	0.583	0.42	7.56291e-20	2	PSD3		BMPR1B	3.57912e-84	1.26913	0.78	0.36	9.05697e-80	2	BMPR1B		TMC6	6.9591e-41	0.309231	0.489	0.302
									CARMIL1	2.3795e-97	0.690267	0.75	0.473	6.02132e-93	2	CARMIL1		FMO5	1.54754e-57	0.321426	0.431	0.212	3.91605e-53	1	FMO5		SCFD2	5.78212e-24	0.334446	0.698	0.536	1.46317e-19	2	SCFD2		IGFBP3	4.94069e-79	1.26206	0.611	0.222	1.25024e-74	2	IGFBP3		PHTF2	8.39155e-41	0.373919	0.681	0.501
									MYH9	1.18817e-96	0.893694	0.809	0.568	3.00666e-92	2	MYH9		SNED1	5.3475e-57	0.318531	0.311	0.127	1.35319e-52	1	SNED1		KCNMB2-AS1	7.50044e-24	0.33833	0.25	0.134	1.89799e-19	2	KCNMB2-AS1		GRK5	1.26754e-76	0.912817	0.979	0.848	3.20751e-72	2	GRK5		TBC1D4	2.43861e-40	0.371421	0.387	0.224
									LAMC1	4.05914e-95	0.686939	0.66	0.398	1.02717e-90	2	LAMC1		PTGR1	6.9744e-57	0.31701	0.615	0.374	1.76487e-52	1	PTGR1		TNS3	8.27565e-24	0.309076	0.612	0.429	2.09415e-19	2	TNS3		ESRRG	3.5566e-75	1.3656	0.587	0.217	8.99998e-71	2	ESRRG		PIK3C2A	2.56159e-40	0.342527	0.649	0.468
									ETS1	1.12916e-93	0.622708	0.336	0.115	2.85733e-89	2	ETS1		CPEB3	1.70754e-56	0.405786	0.741	0.502	4.32092e-52	1	CPEB3		MAP4K4	9.70887e-24	0.310485	0.86	0.743	2.45683e-19	2	MAP4K4		SGCZ	1.08459e-73	1.52277	0.62	0.256	2.74457e-69	2	SGCZ		PRKCH	3.83863e-40	0.489001	0.562	0.375
									BABAM2	4.71562e-93	0.657255	0.899	0.766	1.19329e-88	2	BABAM2		CAMK2D	3.13171e-56	0.429091	0.948	0.792	7.92478e-52	1	CAMK2D		EML1	1.04011e-23	0.365136	0.721	0.568	2.63199e-19	2	EML1		NLGN4X	3.11544e-73	1.25035	0.566	0.203	7.88363e-69	2	NLGN4X		LCP2	4.75525e-40	0.35752	0.851	0.698
									ARSJ	1.40566e-92	0.746876	0.484	0.227	3.55703e-88	2	ARSJ		MAP2K5	4.30521e-56	0.374697	0.823	0.579	1.08943e-51	1	MAP2K5		CMTM8	1.56925e-23	0.36023	0.663	0.499	3.971e-19	2	CMTM8		COLEC10	2.08264e-72	1.18941	0.652	0.277	5.27011e-68	2	COLEC10		MIOS	1.4755e-39	0.301282	0.608	0.41
									TMTC2	1.27402e-91	0.606193	0.526	0.246	3.2239e-87	2	TMTC2		SERINC5	6.75826e-56	0.343584	0.856	0.618	1.71018e-51	1	SERINC5		NPAS2	2.16105e-23	0.316291	0.559	0.395	5.46853e-19	2	NPAS2		PAMR1	8.05043e-72	1.22155	0.791	0.462	2.03716e-67	2	PAMR1		STIM2	1.67583e-39	0.370409	0.586	0.397
									FHL2	1.66275e-91	0.620365	0.508	0.234	4.20758e-87	2	FHL2		EXOC4	1.01489e-55	0.319535	0.99	0.895	2.56819e-51	1	EXOC4		ADGRB3	2.41053e-23	0.515935	0.387	0.245	6.09985e-19	2	ADGRB3		ELMO1	1.79289e-71	1.23274	0.687	0.349	4.53691e-67	2	ELMO1		GDAP1	2.84074e-39	0.359459	0.291	0.149
									PHACTR2	2.53152e-91	0.712536	0.804	0.57	6.406e-87	2	PHACTR2		AC016831.7	2.15711e-55	0.342228	0.978	0.866	5.45857e-51	1	AC016831.7		JARID2	2.72392e-23	0.317208	0.672	0.493	6.89288e-19	2	JARID2		TMEM56-RWDD3	3.05232e-71	1.02343	0.364	0.081	7.72389e-67	2	TMEM56-RWDD3		LONRF1	3.67749e-39	0.372607	0.294	0.152
									SESTD1	3.21683e-91	0.685833	0.75	0.51	8.14018e-87	2	SESTD1		RNF43	3.0176e-55	0.409436	0.533	0.301	7.63603e-51	1	RNF43		AC119674.2	3.54235e-23	0.301893	0.407	0.26	8.96392e-19	2	AC119674.2		EFNA5	4.83046e-71	1.47399	0.604	0.255	1.22235e-66	2	EFNA5		PDK4	7.65479e-39	0.484905	0.776	0.637
									C20orf194	1.65839e-90	0.601034	0.63	0.359	4.19655e-86	2	C20orf194		LIX1-AS1	3.86734e-55	0.458935	0.52	0.293	9.78631e-51	1	LIX1-AS1		FAT4	5.24499e-23	0.39384	0.758	0.625	1.32725e-18	2	FAT4		FILIP1	2.64705e-70	1.19532	0.869	0.599	6.69837e-66	2	FILIP1		TASP1	7.67583e-39	0.32971	0.465	0.288
									IRAK2	2.66273e-90	0.733888	0.65	0.379	6.73804e-86	2	IRAK2		GLCE	4.39714e-55	0.340555	0.604	0.359	1.1127e-50	1	GLCE		SEMA6A1	7.06915e-23	0.348258	0.868	0.748	1.78885e-18	2	SEMA6A		PAG1	5.83744e-67	1.08366	0.906	0.662	1.47716e-62	2	PAG1		SGPP1	1.37258e-38	0.358713	0.504	0.332
									RASAL2	5.99736e-90	0.799928	0.781	0.52	1.51763e-85	2	RASAL2		DPH6-DT	5.55019e-55	0.437452	0.449	0.234	1.40448e-50	1	DPH6-DT		MGAT1	7.67774e-23	0.349162	0.526	0.367	1.94285e-18	2	MGAT1		CAMK4	1.13537e-66	1.07828	0.474	0.147	2.87305e-62	2	CAMK4		LRRC28	2.22318e-38	0.341956	0.467	0.293
									PPP1R13L	7.14661e-90	0.413349	0.36	0.132	1.80845e-85	2	PPP1R13L		PHF21A	7.42865e-55	0.389894	0.866	0.649	1.87982e-50	1	PHF21A		MEF2C	1.7443e-22	0.304761	0.928	0.831	4.41396e-18	2	MEF2C		RSPO3	9.18682e-66	1.1109	0.384	0.096	2.32473e-61	2	RSPO3		FGD2	2.50327e-38	0.33681	0.715	0.55
									BAIAP2L1	1.51511e-89	0.696607	0.831	0.614	3.83397e-85	2	BAIAP2L1		NOS1AP	2.23668e-54	0.379347	0.637	0.397	5.65992e-50	1	NOS1AP		RAPGEF1	2.20017e-22	0.304457	0.74	0.589	5.56754e-18	2	RAPGEF1		PCDH9	2.50315e-65	1.07303	0.893	0.623	6.33423e-61	2	PCDH9		SNX5	2.70438e-38	0.301722	0.503	0.321
									PCSK5	1.93923e-89	0.785792	0.605	0.33	4.90722e-85	2	PCSK5		TNIK	2.47242e-54	0.395127	0.91	0.714	6.25646e-50	1	TNIK		ZNF827	2.57732e-22	0.313063	0.304	0.18	6.52191e-18	2	ZNF827		FGD4	2.68048e-65	1.20609	0.722	0.387	6.78297e-61	2	FGD4		NBPF1	2.88824e-38	0.31711	0.441	0.271
									TM4SF1	3.68904e-89	0.59997	0.32	0.106	9.33513e-85	2	TM4SF1		SLX4IP	4.63487e-54	0.398395	0.796	0.574	1.17285e-49	1	SLX4IP		ZNF438	4.01528e-22	0.344034	0.73	0.572	1.01607e-17	2	ZNF438		KAZN	7.77101e-65	0.91683	0.831	0.543	1.96645e-60	2	KAZN		PMS1	3.84402e-38	0.301516	0.505	0.319
									FNDC3B	1.17602e-88	0.584154	0.987	0.955	2.97592e-84	2	FNDC3B		BBS9	5.55552e-54	0.349054	0.882	0.652	1.40583e-49	1	BBS9		CACHD1	4.48565e-22	0.332835	0.483	0.326	1.13509e-17	2	CACHD1		FGF13	6.65584e-64	1.56154	0.44	0.14	1.68426e-59	2	FGF13		RNF149	9.3008e-38	0.309898	0.959	0.891
									TYMP	1.82224e-88	0.4868	0.5	0.228	4.61118e-84	2	TYMP		CDK6	8.62504e-54	0.437432	0.881	0.659	2.18257e-49	1	CDK6		DUSP6	5.1351e-22	0.308562	0.467	0.31	1.29944e-17	2	DUSP6		LIFR	7.05376e-63	1.15305	0.893	0.689	1.78496e-58	2	LIFR		LGMN	1.11355e-37	0.372675	0.81	0.608
									DGKG	3.76176e-88	0.527244	0.363	0.137	9.51913e-84	2	DGKG		PTAR1	1.82147e-53	0.335166	0.859	0.645	4.60922e-49	1	PTAR1		CLASP11	7.47792e-22	0.302567	0.913	0.831	1.89229e-17	2	CLASP1		KANK1	8.91341e-62	0.944561	0.885	0.652	2.25554e-57	2	KANK1		VOPP1	1.68543e-37	0.367867	0.772	0.604
									RAB10	3.64745e-87	0.636039	0.873	0.707	9.22988e-83	2	RAB10		MYRIP	1.946e-53	0.540929	0.511	0.298	4.92436e-49	1	MYRIP		CHST111	1.23721e-21	0.306759	0.858	0.714	3.13076e-17	2	CHST11		RBPMS	3.75162e-61	0.796819	0.982	0.916	9.49347e-57	2	RBPMS		DCUN1D4	2.15144e-37	0.310276	0.38	0.219
									FLNB	3.35027e-86	0.935392	0.907	0.745	8.47787e-82	2	FLNB		AUH	3.53632e-53	0.355178	0.897	0.683	8.94865e-49	1	AUH		MIR4435-2HG	1.88748e-21	0.397942	0.641	0.497	4.77628e-17	2	MIR4435-2HG		FLVCR2	7.17647e-61	0.951724	0.483	0.164	1.81601e-56	2	FLVCR2		TPK1	3.57841e-37	0.373036	0.734	0.562
									LPCAT1	2.90389e-85	0.440568	0.323	0.113	7.34829e-81	2	LPCAT1		AC021231.1	3.74015e-53	0.357946	0.592	0.354	9.46446e-49	1	AC021231.1		PIK3R1	2.23439e-21	0.369723	0.597	0.431	5.65411e-17	2	PIK3R1		COL6A6	5.11412e-60	0.937713	0.3	0.06	1.29413e-55	2	COL6A6		ARHGAP15	4.52996e-37	0.312601	0.924	0.862
									ACTN4	4.91189e-85	0.590399	0.838	0.585	1.24295e-80	2	ACTN4		MAP3K21	4.85594e-53	0.375488	0.81	0.566	1.22879e-48	1	MAP3K21		ATP13A3	2.27305e-21	0.856578	0.689	0.574	5.75195e-17	2	ATP13A3		GRIA3	3.60442e-59	0.976867	0.515	0.192	9.12098e-55	2	GRIA3		HIPK2	1.00122e-36	0.356257	0.788	0.637
									PLA2G4C	4.91268e-84	0.51889	0.438	0.19	1.24315e-79	2	PLA2G4C		NEK7	5.39382e-53	0.350385	0.902	0.699	1.36491e-48	1	NEK7		GALNT15	3.48588e-21	0.383184	0.336	0.207	8.82103e-17	2	GALNT15		PSD3	4.25905e-58	0.808084	0.947	0.792	1.07775e-53	2	PSD3		KIAA1147	1.07739e-36	0.301812	0.351	0.198
									PAM	1.14544e-83	0.629249	0.382	0.154	2.89854e-79	2	PAM		BCL2	5.80551e-53	0.433769	0.91	0.726	1.46909e-48	1	BCL2		ZNF521	5.85989e-21	0.372731	0.688	0.541	1.48285e-16	2	ZNF521		EGFLAM	1.18699e-57	1.04867	0.41	0.123	3.00367e-53	2	EGFLAM		PPM1B	2.68306e-36	0.402342	0.662	0.49
									ADAM9	2.08964e-83	0.478618	0.36	0.139	5.28783e-79	2	ADAM9		PACRG	8.7705e-53	0.479365	0.595	0.366	2.21937e-48	1	PACRG		ASCC3	7.46009e-21	0.344744	0.737	0.596	1.88778e-16	2	ASCC3		EHBP1	2.08882e-57	0.765086	0.952	0.854	5.28575e-53	2	EHBP1		PRNP	2.85796e-36	0.301782	0.297	0.16
									MAST2	4.3979e-83	0.592327	0.816	0.608	1.11289e-78	2	MAST2		NT5DC1	1.16597e-52	0.369571	0.77	0.531	2.95048e-48	1	NT5DC1		MCC	2.40929e-20	0.340863	0.716	0.572	6.09671e-16	2	MCC		PLCB1	2.3912e-57	0.844359	0.954	0.729	6.05093e-53	2	PLCB1		GAB2	5.15724e-36	0.338037	0.92	0.823
									MSN	8.32614e-83	0.63829	0.602	0.335	2.10693e-78	2	MSN		CMC1	1.57029e-52	0.314452	0.647	0.409	3.97362e-48	1	CMC1		MAP4K3	8.44798e-20	0.301824	0.718	0.575	2.13776e-15	2	MAP4K3		PRKAR2B	1.47437e-56	0.914155	0.359	0.099	3.73089e-52	2	PRKAR2B		HERC1	8.03114e-36	0.311082	0.925	0.83
									ITGA6	8.53893e-83	0.550819	0.556	0.29	2.16078e-78	2	ITGA6		PTPRG	2.53566e-52	0.471879	0.985	0.877	6.4165e-48	1	PTPRG		ST3GAL6	5.3606e-19	0.374625	0.635	0.5	1.3565e-14	2	ST3GAL6		NCAM1	1.58768e-56	1.15156	0.396	0.12	4.01762e-52	2	NCAM1		MAP3K8	8.6194e-36	0.301332	0.82	0.653
									ATP8B1	1.90188e-82	0.697343	0.661	0.417	4.81272e-78	2	ATP8B1		KCNT2	5.77234e-52	0.654167	0.443	0.247	1.46069e-47	1	KCNT2		MEG81	9.14726e-19	0.341098	0.571	0.422	2.31471e-14	2	MEG8		LINC02398	2.52976e-56	1.21523	0.555	0.236	6.40155e-52	2	LINC02398		ATP1A1	2.15532e-35	0.423602	0.372	0.222
									HIF1A	2.13598e-82	0.847772	0.753	0.512	5.40509e-78	2	HIF1A		ARHGEF10L	6.09987e-52	0.369402	0.814	0.591	1.54357e-47	1	ARHGEF10L		SLC9A3R2	3.00728e-18	0.33929	0.364	0.24	7.60991e-14	2	SLC9A3R2		ST6GAL2	8.25118e-55	1.12053	0.582	0.262	2.08796e-50	2	ST6GAL2		LYRM4	3.22412e-35	0.335207	0.336	0.192
									ZFAND3	5.75375e-82	0.474739	0.969	0.929	1.45599e-77	2	ZFAND3		ARHGEF3	6.13809e-52	0.416193	0.83	0.604	1.55324e-47	1	ARHGEF3		PRKD11	7.39026e-18	0.315899	0.64	0.483	1.87011e-13	2	PRKD1		P3H2	1.22156e-54	1.08347	0.74	0.415	3.09116e-50	2	P3H2		NT5DC1	5.0619e-35	0.313784	0.454	0.286
									PACS1	1.64803e-81	0.605976	0.706	0.438	4.17035e-77	2	PACS1		GPC4	1.68501e-51	0.342117	0.408	0.211	4.26393e-47	1	GPC4		DCLK2	2.34573e-17	0.324133	0.589	0.442	5.93586e-13	2	DCLK2		MYO10	8.01286e-54	0.692738	0.946	0.716	2.02765e-49	2	MYO10		MBD2	5.40864e-35	0.321399	0.669	0.494
									NABP1	5.97221e-81	0.584606	0.52	0.265	1.51127e-76	2	NABP1		C2CD5	2.19206e-51	0.324635	0.808	0.566	5.54701e-47	1	C2CD5		ABCC91	9.75165e-17	0.521456	0.289	0.183	2.46766e-12	2	ABCC9		SFMBT2	3.2041e-53	1.01284	0.62	0.312	8.10798e-49	2	SFMBT2		JAK1	4.12489e-34	0.320249	0.758	0.605
									CD2AP	8.11454e-81	0.553787	0.847	0.657	2.05339e-76	2	CD2AP		SDC2	2.63141e-51	0.362484	0.368	0.178	6.65877e-47	1	SDC2		EDNRB	1.9388e-16	0.317723	0.434	0.305	4.90612e-12	2	EDNRB		DMD	1.36147e-52	0.690495	0.982	0.887	3.4452e-48	2	DMD		CEMIP2	5.62636e-34	0.405505	0.737	0.567
									STK10	4.36012e-80	0.380906	0.365	0.145	1.10333e-75	2	STK10		FGGY	2.67211e-51	0.337665	0.946	0.767	6.76178e-47	1	FGGY		CDH13	2.16483e-16	0.682597	0.398	0.286	5.47809e-12	2	CDH13		TMEM132D	2.16939e-52	1.24	0.306	0.072	5.48965e-48	2	TMEM132D		LINC01184	6.57579e-34	0.314008	0.386	0.235
									E2F3	1.02656e-79	0.520171	0.677	0.411	2.59771e-75	2	E2F3		NCOA2	3.8001e-51	0.3303	0.975	0.83	9.61615e-47	1	NCOA2		OXR11	2.12436e-15	0.313245	0.741	0.64	5.3757e-11	2	OXR1		RBMS3	2.25372e-52	0.738512	0.982	0.861	5.70304e-48	2	RBMS3		ADAM10	1.15416e-33	0.327102	0.834	0.698
									SQSTM11	1.05752e-79	0.770996	0.85	0.669	2.67605e-75	2	SQSTM1		PCLO	5.44336e-51	0.404969	0.683	0.45	1.37744e-46	1	PCLO		FGF12	3.35743e-13	0.757436	0.306	0.216	8.49598e-09	2	FGF12		FGFR2	2.36137e-52	1.01857	0.762	0.459	5.97545e-48	2	FGFR2		DIP2B	1.56279e-33	0.317564	0.84	0.717
									EPB41L2	1.84789e-78	0.606228	0.702	0.444	4.67608e-74	2	EPB41L2		RUNDC3B	5.89963e-51	0.334502	0.356	0.168	1.4929e-46	1	RUNDC3B		LTBP1	4.09708e-13	0.563967	0.363	0.26	1.03677e-08	2	LTBP1		IFITM10	4.56399e-52	0.754376	0.445	0.153	1.15492e-47	2	IFITM10		AKT3	2.81498e-33	0.304242	0.583	0.406
									TMEM165	2.04396e-78	0.531501	0.614	0.355	5.17224e-74	2	TMEM165		PIEZO2	6.40566e-51	0.336983	0.715	0.468	1.62095e-46	1	PIEZO2		PRKCB	6.23081e-188	1.2966	0.626	0.212	1.57671e-183	3	PRKCB		ZFPM21	1.05038e-51	0.655662	0.984	0.899	2.65798e-47	2	ZFPM2		DNMBP	3.37595e-33	0.463189	0.399	0.249
									NCEH1	2.33428e-78	0.590465	0.395	0.168	5.90689e-74	2	NCEH1		CDK19	8.95449e-51	0.346694	0.85	0.616	2.26593e-46	1	CDK19		PTPRG	1.43214e-182	1.15916	0.993	0.887	3.62404e-178	3	PTPRG		NCAM2	2.75309e-51	1.24907	0.373	0.114	6.9667e-47	2	NCAM2		NCOA7	4.16368e-33	0.347065	0.579	0.405
									DIP2B	2.62693e-78	0.526664	0.926	0.819	6.64744e-74	2	DIP2B		ATF7IP	1.13061e-50	0.338996	0.809	0.585	2.86101e-46	1	ATF7IP		CELF4	3.92659e-181	0.873567	0.365	0.069	9.93623e-177	3	CELF4		RPS6KA6	3.7425e-51	0.819983	0.34	0.093	9.4704e-47	2	RPS6KA6		LARP4	6.61922e-33	0.304468	0.636	0.453
									FGD6	3.76105e-78	0.563826	0.622	0.37	9.51735e-74	2	FGD6		KAT2B	1.14755e-50	0.311433	0.553	0.332	2.90388e-46	1	KAT2B		PLAC8	2.71224e-175	1.33064	0.727	0.313	6.86333e-171	3	PLAC8		FHL1	4.03525e-51	1.12865	0.644	0.36	1.02112e-46	2	FHL1		C9orf3	1.00416e-32	0.307296	0.657	0.49
									SRPK2	1.3487e-77	0.545352	0.919	0.775	3.41289e-73	2	SRPK2		ERRFI1	1.24655e-50	0.698624	0.893	0.753	3.15441e-46	1	ERRFI1		PRICKLE1	1.20344e-173	1.53066	0.67	0.265	3.04531e-169	3	PRICKLE1		PLEKHH2	1.83649e-50	0.937444	0.775	0.522	4.64725e-46	2	PLEKHH2		OSTF1	1.02803e-32	0.309194	0.631	0.464
									NPAS21	2.26112e-77	0.708051	0.808	0.557	5.72177e-73	2	NPAS2		ZHX3	1.7454e-50	0.329034	0.517	0.298	4.41674e-46	1	ZHX3		WNT2	1.43963e-161	0.671167	0.324	0.061	3.64298e-157	3	WNT2		HS3ST3B1	2.44956e-50	1.02628	0.488	0.2	6.19862e-46	2	HS3ST3B1		WDFY2	1.18498e-32	0.336094	0.762	0.618
									MALAT1	5.31407e-77	0.505135	1	0.994	1.34473e-72	2	MALAT1		FKBP5	1.99055e-50	0.570572	0.884	0.745	5.0371e-46	1	FKBP5		TSHZ2	1.61478e-151	1.26876	0.73	0.337	4.0862e-147	3	TSHZ2		EDNRB	2.02435e-49	0.923831	0.684	0.394	5.12262e-45	2	EDNRB		TANGO6	3.57626e-32	0.317789	0.556	0.389
									MYO7B	7.31441e-77	0.340606	0.331	0.124	1.85091e-72	2	MYO7B		ARHGEF26	3.72985e-50	0.367623	0.772	0.548	9.43837e-46	1	ARHGEF26		IL1R1	1.3033e-145	1.09724	0.965	0.735	3.29801e-141	3	IL1R1		MTUS1	3.21786e-49	0.944183	0.724	0.478	8.1428e-45	2	MTUS1		SAMSN1	2.35583e-31	0.34695	0.882	0.753
									STK17A	5.45177e-76	0.643513	0.461	0.227	1.37957e-71	2	STK17A		TM7SF3	3.89794e-50	0.346462	0.804	0.571	9.86373e-46	1	TM7SF3		TMEM108	1.53214e-145	1.22466	0.383	0.096	3.87707e-141	3	TMEM108		CNKSR3	1.28491e-48	1.1609	0.715	0.43	3.25146e-44	2	CNKSR3		DOCK11	6.79829e-31	0.35257	0.853	0.718
									TAOK1	1.61884e-75	0.529067	0.835	0.659	4.09647e-71	2	TAOK1		AJAP1	6.24136e-50	0.532631	0.34	0.16	1.57938e-45	1	AJAP1		LIFR2	3.06738e-145	1.36078	0.959	0.788	7.762e-141	3	LIFR		GPM6A	3.86541e-48	0.917838	0.758	0.449	9.78142e-44	2	GPM6A		ATP1B1	7.79902e-31	0.3101	0.378	0.232
									TMEM87B	1.99775e-75	0.460919	0.513	0.268	5.05532e-71	2	TMEM87B		TP53INP1	8.27691e-50	0.305092	0.611	0.38	2.09447e-45	1	TP53INP1		LHX6	4.48481e-137	0.643692	0.328	0.073	1.13488e-132	3	LHX6		AC006581.2	1.00484e-47	0.871659	0.295	0.075	2.54274e-43	2	AC006581.2		POM121	8.79564e-31	0.394928	0.507	0.348
									PPARD	2.28422e-75	0.730005	0.661	0.413	5.78023e-71	2	PPARD		TNS3	1.25175e-49	0.319588	0.963	0.791	3.16754e-45	1	TNS3		ALPL	3.61789e-133	1.20289	0.684	0.305	9.15506e-129	3	ALPL		C1orf21	1.14353e-47	0.796129	0.834	0.592	2.89369e-43	2	C1orf21		RHOBTB3	1.04958e-30	0.311734	0.443	0.291
									MAP4K3	2.33164e-75	0.583677	0.841	0.682	5.90022e-71	2	MAP4K3		LRRC7	1.93541e-49	0.534013	0.618	0.397	4.89755e-45	1	LRRC7		RAB3C	1.148e-131	1.16463	0.525	0.187	2.90502e-127	3	RAB3C		ZNF503-AS1	4.09328e-47	0.644987	0.278	0.065	1.0358e-42	2	ZNF503-AS1		BCL2L1	4.63602e-30	0.37406	0.521	0.365
									EIF4G3	3.30583e-75	0.511584	0.94	0.818	8.3654e-71	2	EIF4G3		WNK2	2.29672e-49	0.38544	0.925	0.733	5.81184e-45	1	WNK2		VCAN	5.203e-127	1.55521	0.361	0.096	1.31662e-122	3	VCAN		GNA14	6.82225e-47	0.845568	0.815	0.553	1.72637e-42	2	GNA14		OSBPL11	4.89312e-30	0.343788	0.6	0.441
									SVIL	3.37686e-75	0.668085	0.83	0.625	8.54515e-71	2	SVIL		FRY	2.57175e-49	0.393167	0.809	0.591	6.50781e-45	1	FRY		PTGIS	7.53922e-126	0.861995	0.456	0.145	1.9078e-121	3	PTGIS		PRLR	9.33277e-47	0.762672	0.327	0.093	2.36166e-42	2	PRLR		SMYD3	1.66467e-29	0.320055	0.846	0.7
									LRRC1	6.77971e-75	0.494999	0.378	0.162	1.71561e-70	2	LRRC1		ZNF608	4.57588e-49	0.402668	0.803	0.588	1.15793e-44	1	ZNF608		SLC8A11	6.17438e-124	1.08789	0.818	0.45	1.56243e-119	3	SLC8A1		ANO31	1.47906e-46	0.966044	0.691	0.374	3.74275e-42	2	ANO3		FAM49A	1.79232e-29	0.308317	0.864	0.735
									TMCO3	6.8049e-75	0.435716	0.581	0.318	1.72198e-70	2	TMCO3		CP	5.0327e-49	0.53164	0.539	0.327	1.27353e-44	1	CP		PGM5	6.89784e-112	1.26986	0.815	0.522	1.7455e-107	3	PGM5		ADAMTSL3	4.12843e-46	0.850309	0.769	0.467	1.0447e-41	2	ADAMTSL3		ELL2	2.21246e-29	0.314412	0.882	0.721
									RASSF3	1.17645e-74	0.452632	0.443	0.206	2.97701e-70	2	RASSF3		NR2F2-AS1	5.8289e-49	0.376999	0.847	0.641	1.475e-44	1	NR2F2-AS1		PRSS23	1.39958e-111	0.967127	0.863	0.562	3.54163e-107	3	PRSS23		STOX2	9.32954e-46	0.898991	0.485	0.207	2.36084e-41	2	STOX2		FCHSD2	2.89279e-29	0.301024	0.914	0.826
									BICD1	1.37423e-74	0.566315	0.557	0.302	3.47749e-70	2	BICD1		CNKSR3	1.15562e-48	0.343778	0.837	0.609	2.92429e-44	1	CNKSR3		ST8SIA61	6.07198e-110	0.967948	0.82	0.482	1.53652e-105	3	ST8SIA6		CECR2	9.66108e-46	0.808807	0.432	0.169	2.44474e-41	2	CECR2		RBMS1	5.04317e-29	0.310251	0.857	0.732
									ACTN1	2.10775e-74	0.693831	0.778	0.548	5.33365e-70	2	ACTN1		CCNH	1.8225e-48	0.302103	0.689	0.456	4.61183e-44	1	CCNH		ATP13A31	2.35617e-102	1.52778	0.81	0.561	5.96229e-98	3	ATP13A3		CREB5	2.46921e-45	1.42411	0.549	0.278	6.24833e-41	2	CREB5		ATP2A2	5.11912e-29	0.516357	0.684	0.535
									CAMSAP2	2.25803e-74	0.58351	0.705	0.468	5.71393e-70	2	CAMSAP2		CFH	2.83939e-48	0.44976	0.612	0.388	7.18507e-44	1	CFH		SAMD121	8.33166e-100	1.02954	0.748	0.442	2.10833e-95	3	SAMD12		AC092802.1	3.76547e-45	0.551953	0.273	0.067	9.52851e-41	2	AC092802.1		TTN-AS1	9.12167e-29	0.318023	0.496	0.344
									VPS13C	3.34499e-74	0.565594	0.836	0.676	8.46449e-70	2	VPS13C		MEIS2	4.08545e-48	0.338387	0.952	0.77	1.03382e-43	1	MEIS2		PTGS1	4.43406e-99	0.52425	0.339	0.098	1.12204e-94	3	PTGS1		FRMD4A	3.85853e-45	0.708941	0.856	0.659	9.76401e-41	2	FRMD4A		C6orf62	1.34356e-28	0.323903	0.806	0.667
									PVT1	5.18065e-74	0.783307	0.467	0.233	1.31096e-69	2	PVT1		TGFBR2	4.63949e-48	0.346662	0.863	0.664	1.17402e-43	1	TGFBR2		PLCB11	1.66371e-98	0.818638	0.983	0.934	4.21001e-94	3	PLCB1		CNTN4	4.10837e-45	0.719779	0.909	0.717	1.03962e-40	2	CNTN4		SIK3	3.27129e-28	0.322862	0.869	0.745
									FER	6.35653e-74	0.618141	0.745	0.521	1.60852e-69	2	FER		LINC00886	9.71124e-48	0.305709	0.578	0.352	2.45743e-43	1	LINC00886		SGK11	4.23951e-98	0.696153	0.903	0.593	1.07281e-93	3	SGK1		ABCC9	6.50748e-45	0.906012	0.715	0.439	1.64672e-40	2	ABCC9		APH1B	4.7649e-28	0.314881	0.46	0.317
									MAMLD1	7.36788e-74	0.565345	0.354	0.142	1.86444e-69	2	MAMLD1		AC245297.3	2.16672e-47	0.323187	0.882	0.664	5.4829e-43	1	AC245297.3		KHDRBS2	4.25608e-97	0.93061	0.474	0.183	1.077e-92	3	KHDRBS2		SLC8A1	1.92146e-44	0.893887	0.869	0.656	4.86226e-40	2	SLC8A1		ST6GAL1	5.1331e-28	0.300253	0.713	0.56
									WDFY2	8.81829e-74	0.686614	0.855	0.704	2.23147e-69	2	WDFY2		RBMS3	2.45959e-47	0.390875	0.859	0.661	6.22399e-43	1	RBMS3		KLF8	7.96922e-96	0.604975	0.424	0.152	2.01661e-91	3	KLF8		ZBTB201	3.40735e-44	0.555562	0.982	0.909	8.62229e-40	2	ZBTB20		NR3C1	5.79991e-28	0.307823	0.811	0.682
									TES	2.1448e-73	0.389892	0.377	0.16	5.42742e-69	2	TES		CPD	2.99647e-47	0.341789	0.744	0.516	7.58257e-43	1	CPD		AUTS21	7.63214e-91	0.641051	0.992	0.936	1.93131e-86	3	AUTS2		LRMDA	3.00145e-43	0.892461	0.855	0.656	7.59518e-39	2	LRMDA		ORMDL1	6.14773e-28	0.302937	0.628	0.459
									EXOC6B	3.1374e-73	0.545668	0.876	0.714	7.9392e-69	2	EXOC6B		TMEM117	3.89135e-47	0.39829	0.826	0.622	9.84706e-43	1	TMEM117		MAN1C12	3.66064e-87	0.97866	0.818	0.551	9.26325e-83	3	MAN1C1		AC024901.1	3.55748e-43	1.17602	0.507	0.236	9.00219e-39	2	AC024901.1		GNAI3	8.24291e-28	0.316733	0.595	0.436
									PICALM	3.32922e-73	0.641226	0.919	0.796	8.42458e-69	2	PICALM		EXT1	5.53333e-47	0.342163	0.996	0.956	1.40021e-42	1	EXT1		RAMP3	7.23792e-86	0.767013	0.784	0.488	1.83156e-81	3	RAMP3		STEAP4	5.56776e-43	0.834402	0.614	0.306	1.40892e-38	2	STEAP4		WASHC2A	9.45085e-28	0.471055	0.412	0.272
									RGL1	5.74104e-73	0.61219	0.607	0.36	1.45277e-68	2	RGL1		DCAF6	1.24528e-46	0.346231	0.923	0.749	3.15118e-42	1	DCAF6		AL078590.31	1.01426e-84	0.769341	0.744	0.426	2.56658e-80	3	AL078590.3		PHACTR3	5.74831e-43	0.742018	0.309	0.091	1.45461e-38	2	PHACTR3		PHACTR1	3.48553e-27	0.316048	0.608	0.448
									PKM	8.76114e-73	0.301557	0.274	0.092	2.21701e-68	2	PKM		PPP1R1C	2.74205e-46	0.433055	0.542	0.333	6.93876e-42	1	PPP1R1C		RASSF9	6.62232e-83	0.805078	0.443	0.183	1.67578e-78	3	RASSF9		PRAM1	7.46521e-43	0.417904	0.284	0.073	1.88907e-38	2	PRAM1		FAM20A	1.23981e-26	0.418034	0.707	0.555
									ARNTL2	1.48645e-72	0.708095	0.703	0.44	3.76146e-68	2	ARNTL2		FOXP2	4.23855e-46	0.440619	0.807	0.623	1.07256e-41	1	FOXP2		TEK	1.78831e-82	0.777643	0.912	0.725	4.52532e-78	3	TEK		LIN7A	7.07909e-42	0.864087	0.7	0.448	1.79136e-37	2	LIN7A		IRAK2	1.37897e-26	0.408534	0.266	0.153
									TPM4	2.33783e-72	0.416312	0.291	0.102	5.91588e-68	2	TPM4		ADAMTS9-AS2	4.97453e-46	0.37822	0.665	0.435	1.25881e-41	1	ADAMTS9-AS2		ARNT2	2.84088e-82	0.670751	0.259	0.071	7.18884e-78	3	ARNT2		ALLC	1.30543e-41	0.766082	0.584	0.303	3.30338e-37	2	ALLC		SLC23A2	1.983e-26	0.322409	0.749	0.598
									PYGB	3.89097e-72	0.352759	0.334	0.131	9.8461e-68	2	PYGB		AGTR1	6.16634e-46	0.353672	0.381	0.196	1.56039e-41	1	AGTR1		PTPRB	2.74518e-78	0.51773	0.991	0.966	6.94667e-74	3	PTPRB		APP	3.28364e-41	0.818832	0.833	0.635	8.30926e-37	2	APP		MAGT1	2.21471e-26	0.300117	0.373	0.238
									SNX10	5.52219e-72	0.639121	0.703	0.467	1.39739e-67	2	SNX10		DNAH7	7.61474e-46	0.306359	0.793	0.559	1.92691e-41	1	DNAH7		HDAC91	2.88824e-78	0.913452	0.704	0.4	7.3087e-74	3	HDAC9		DENND1A	6.67835e-40	0.799478	0.769	0.567	1.68996e-35	2	DENND1A		FRY	4.70141e-26	0.324286	0.393	0.262
									SMAD3	1.17169e-71	0.76844	0.838	0.676	2.96496e-67	2	SMAD3		PDK4	3.09901e-45	0.420784	0.366	0.184	7.84204e-41	1	PDK4		NTN41	2.92685e-78	0.843637	0.899	0.693	7.4064e-74	3	NTN4		ARHGAP24	2.41414e-39	0.695207	0.928	0.776	6.10899e-35	2	ARHGAP24		STAT4	2.50541e-25	0.483043	0.359	0.236
									LPP	2.88132e-71	0.430415	0.989	0.959	7.29119e-67	2	LPP		ERBB4	6.72125e-45	0.58762	0.388	0.203	1.70081e-40	1	ERBB4		PKHD1L1	8.64455e-77	0.880321	0.532	0.241	2.1875e-72	3	PKHD1L1		EPAS1	4.42011e-39	0.705769	0.842	0.615	1.11851e-34	2	EPAS1		SPTLC2	2.71981e-24	0.332835	0.632	0.482
									SUSD1	4.12938e-71	0.300968	0.296	0.107	1.04494e-66	2	SUSD1		AC098617.1	6.72721e-45	0.513244	0.59	0.384	1.70232e-40	1	AC098617.1		AMMECR1	7.83195e-75	0.762746	0.581	0.304	1.98188e-70	3	AMMECR1		LRRFIP2	1.39019e-38	0.744172	0.839	0.663	3.51787e-34	2	LRRFIP2		SLC31A1	6.91314e-24	0.316489	0.429	0.298
									ANXA5	4.29355e-71	0.511188	0.611	0.359	1.08648e-66	2	ANXA5		C8orf37-AS1	8.50073e-45	0.394192	0.343	0.169	2.15111e-40	1	C8orf37-AS1		AC007100.11	3.16549e-73	0.749778	0.789	0.483	8.01028e-69	3	AC007100.1		CCBE11	1.57868e-38	0.646974	0.952	0.773	3.99486e-34	2	CCBE1		MMP19	3.05795e-23	0.369822	0.269	0.161
									RTN4	3.55653e-70	0.664362	0.706	0.491	8.99979e-66	2	RTN4		AL592183.1	9.8258e-45	0.311986	0.811	0.59	2.48642e-40	1	AL592183.1		CPNE8	6.82976e-73	0.607853	0.918	0.733	1.72827e-68	3	CPNE8		ANK3	1.71191e-38	0.557605	0.982	0.87	4.33198e-34	2	ANK3		PHF20	7.90079e-22	0.321064	0.703	0.556
									IER3	5.99467e-70	0.563008	0.595	0.323	1.51695e-65	2	IER3		PHACTR1	1.27502e-44	0.337965	0.519	0.308	3.22645e-40	1	PHACTR1		FCHSD21	2.28536e-72	0.515189	0.994	0.948	5.78309e-68	3	FCHSD2		SEMA5A	2.39062e-38	0.614445	0.871	0.65	6.04947e-34	2	SEMA5A		ZC3HAV1	5.14323e-21	0.344315	0.564	0.425
									SPATS2L	9.13129e-70	0.614353	0.871	0.717	2.31067e-65	2	SPATS2L		TBC1D4	1.46801e-44	0.325133	0.676	0.451	3.71479e-40	1	TBC1D4		RARB1	1.45182e-71	0.719346	0.906	0.67	3.67383e-67	3	RARB		BMP5	3.23865e-38	0.797108	0.574	0.303	8.1954e-34	2	BMP5		PAPSS2	5.76376e-20	0.461517	0.567	0.436
									ARHGAP5	9.77506e-70	0.520593	0.844	0.656	2.47358e-65	2	ARHGAP5		SLC16A7	1.66791e-44	0.387346	0.922	0.768	4.22064e-40	1	SLC16A7		RERE	2.65647e-71	0.485099	0.991	0.926	6.7222e-67	3	RERE		TGFBR3	5.03969e-38	0.866464	0.718	0.46	1.27529e-33	2	TGFBR3		PTEN	3.96702e-19	0.300395	0.838	0.756
									BCAR1	1.54697e-69	0.438875	0.518	0.275	3.91461e-65	2	BCAR1		NLGN1	3.05245e-44	0.64333	0.469	0.282	7.72422e-40	1	NLGN1		NRG31	3.33642e-70	0.576049	0.978	0.878	8.44282e-66	3	NRG3		CHSY3	8.08665e-38	1.00665	0.837	0.67	2.04633e-33	2	CHSY3		LMNA	7.40429e-19	0.38448	0.262	0.169
									TGM2	2.47683e-69	0.542616	0.803	0.548	6.26762e-65	2	TGM2		LINC01184	7.30914e-44	0.351515	0.894	0.706	1.84958e-39	1	LINC01184		MTCL1	2.3184e-69	0.637764	0.585	0.309	5.86671e-65	3	MTCL1		NID1	1.88564e-37	0.6991	0.85	0.666	4.77162e-33	2	NID1		ADGRE2	7.54969e-14	0.311378	0.591	0.477
									STAM	3.30249e-69	0.482511	0.528	0.296	8.35695e-65	2	STAM		FOXO3	9.07e-44	0.405904	0.846	0.667	2.29516e-39	1	FOXO3		MEIS2	4.0625e-66	0.702947	0.96	0.864	1.02801e-61	3	MEIS2		AC016831.71	2.14006e-37	0.616651	0.951	0.807	5.41541e-33	2	AC016831.7		FCN1	0	2.34002	0.55	0.028
									MICAL3	6.06734e-69	0.603587	0.861	0.689	1.53534e-64	2	MICAL3		VPS41	1.20388e-43	0.314938	0.927	0.751	3.04642e-39	1	VPS41		STON2	1.68365e-63	0.561859	0.514	0.254	4.26048e-59	3	STON2		TUSC3	2.42492e-37	0.727993	0.692	0.445	6.13625e-33	2	TUSC3		FYN	2.2279e-289	2.1684	0.652	0.111
									COG5	7.32209e-69	0.573777	0.862	0.687	1.85286e-64	2	COG5		ENTPD1-AS1	1.59775e-43	0.405561	0.6	0.388	4.0431e-39	1	ENTPD1-AS1		NEAT1	2.4109e-63	0.533195	1	0.994	6.10079e-59	3	NEAT1		C16orf95	5.14972e-37	0.66616	0.308	0.099	1.30314e-32	2	C16orf95		VCAN	5.10814e-287	3.53097	0.791	0.183
									AKAP13	1.47707e-68	0.534585	0.964	0.889	3.73772e-64	2	AKAP13		SEL1L3	1.65915e-43	0.349689	0.958	0.827	4.19848e-39	1	SEL1L3		TNXB	3.96956e-63	0.497306	0.426	0.185	1.0045e-58	3	TNXB		MAP2	7.92133e-37	0.706975	0.821	0.569	2.00449e-32	2	MAP2		CD300E	1.48467e-281	1.23923	0.379	0.023
									EEA1	1.69889e-68	0.57344	0.788	0.587	4.29905e-64	2	EEA1		SPP1	1.69465e-43	0.369537	0.71	0.491	4.28831e-39	1	SPP1		PIP4K2A1	1.64447e-62	0.585038	0.963	0.823	4.16134e-58	3	PIP4K2A		WDR66	9.8986e-37	0.682099	0.499	0.244	2.50484e-32	2	WDR66		RIPOR2	4.59463e-222	2.714	0.683	0.185
									SERINC2	2.62962e-68	0.467976	0.665	0.417	6.65425e-64	2	SERINC2		BCAS3	2.18456e-43	0.338164	0.933	0.771	5.52802e-39	1	BCAS3		GNA14	8.64818e-62	0.658278	0.967	0.87	2.18842e-57	3	GNA14		PDE4D1	2.71725e-36	0.489507	0.989	0.859	6.876e-32	2	PDE4D		GLT1D1	2.66628e-204	1.37527	0.398	0.047
									TSHZ2	8.08273e-68	0.478154	0.992	0.947	2.04533e-63	2	TSHZ2		LMCD1-AS1	6.42413e-43	0.441442	0.66	0.452	1.62563e-38	1	LMCD1-AS1		PCAT19	2.32459e-61	0.584028	0.867	0.653	5.88237e-57	3	PCAT19		EXT11	3.07177e-36	0.561283	0.997	0.935	7.77311e-32	2	EXT1		AL034397.3	2.5621e-157	1.49115	0.416	0.074
									FAM135A	8.72688e-68	0.515785	0.675	0.441	2.20834e-63	2	FAM135A		WDPCP	1.23731e-42	0.346672	0.83	0.627	3.131e-38	1	WDPCP		DPH6-DT	7.78706e-61	0.753409	0.555	0.302	1.97052e-56	3	DPH6-DT		ZSWIM6	3.4374e-36	0.628082	0.93	0.818	8.69833e-32	2	ZSWIM6		ACPP	1.36622e-153	0.813725	0.252	0.022
									CTTNBP2NL	1.42907e-67	0.307234	0.327	0.131	3.61627e-63	2	CTTNBP2NL		CPQ	1.27901e-42	0.331809	0.787	0.568	3.23655e-38	1	CPQ		SLCO4A1	3.95405e-60	0.487071	0.44	0.196	1.00057e-55	3	SLCO4A1		LHX2	1.37301e-35	0.484835	0.26	0.074	3.4744e-31	2	LHX2		MNDA	1.85996e-132	1.60221	0.523	0.144
									PTBP3	1.62614e-67	0.522622	0.747	0.544	4.11496e-63	2	PTBP3		MAGED1	1.47093e-42	0.323608	0.793	0.573	3.72219e-38	1	MAGED1		AL078590.2	1.13059e-59	0.463952	0.477	0.225	2.86096e-55	3	AL078590.2		PDE8A	2.28237e-35	0.62642	0.868	0.711	5.77554e-31	2	PDE8A		SH2D3C	8.86109e-123	0.956581	0.287	0.041
									LIMK2	1.93512e-67	0.589386	0.714	0.449	4.89681e-63	2	LIMK2		ZNF704	2.47682e-42	0.322997	0.826	0.606	6.26759e-38	1	ZNF704		DGKG2	1.87856e-59	0.796514	0.747	0.482	4.7537e-55	3	DGKG		RXFP11	3.28618e-35	0.695348	0.641	0.351	8.31569e-31	2	RXFP1		SLC24A4	1.2751e-121	1.35118	0.348	0.066
									PIP4K2A	3.21298e-67	0.519678	0.737	0.507	8.13043e-63	2	PIP4K2A		RFX3-AS1	5.82276e-42	0.305805	0.658	0.435	1.47345e-37	1	RFX3-AS1		SYNE1	2.35715e-59	0.577301	0.962	0.845	5.96476e-55	3	SYNE1		NTF3	4.55255e-35	0.633332	0.507	0.247	1.15202e-30	2	NTF3		XYLT1	2.58214e-120	1.689	0.723	0.341
									RUFY3	6.12414e-67	0.567073	0.868	0.691	1.54971e-62	2	RUFY3		CNTN3	9.86858e-42	0.308099	0.637	0.422	2.49724e-37	1	CNTN3		NALCN-AS11	4.73645e-59	0.766191	0.361	0.152	1.19856e-54	3	NALCN-AS1		OSBPL10	5.87874e-35	0.670423	0.839	0.61	1.48761e-30	2	OSBPL10		AOAH	2.75577e-116	1.12956	0.962	0.867
									TEP1	8.13263e-67	0.333692	0.388	0.173	2.05796e-62	2	TEP1		MTSS1	1.42105e-41	0.385594	0.65	0.435	3.59598e-37	1	MTSS1		AC068234.1	8.27215e-59	0.61361	0.48	0.236	2.09327e-54	3	AC068234.1		PROS1	2.8641e-34	0.694414	0.67	0.413	7.24762e-30	2	PROS1		TRAF3IP3	2.53996e-113	0.791995	0.282	0.043
									RASEF	1.80305e-66	0.503785	0.358	0.153	4.56261e-62	2	RASEF		SEMA3C	2.00163e-41	0.348777	0.436	0.246	5.06513e-37	1	SEMA3C		BMPER1	6.23922e-57	0.691218	0.931	0.751	1.57883e-52	3	BMPER		IRS1	3.94584e-34	0.906261	0.53	0.296	9.98496e-30	2	IRS1		SULF2	3.56069e-113	1.2295	0.412	0.094
									ANKLE2	3.14819e-66	0.419421	0.599	0.349	7.96649e-62	2	ANKLE2		TMEM245	2.60235e-41	0.301518	0.827	0.616	6.58524e-37	1	TMEM245		RAPGEF4	7.36931e-57	0.68472	0.831	0.62	1.8648e-52	3	RAPGEF4		ETS2	4.34048e-34	0.760143	0.577	0.333	1.09836e-29	2	ETS2		RAP1GAP2	1.00424e-112	1.51963	0.642	0.281
									WWC1	3.27524e-66	0.636677	0.901	0.718	8.288e-62	2	WWC1		CGNL1	3.13579e-41	0.303278	0.486	0.291	7.93511e-37	1	CGNL1		MS4A4E1	1.53298e-56	0.55126	0.353	0.147	3.8792e-52	3	MS4A4E		HAND2-AS1	1.14075e-33	0.732302	0.691	0.475	2.88667e-29	2	HAND2-AS1		MCTP2	3.77336e-109	1.5515	0.329	0.065
									ENO1	5.42614e-66	0.437823	0.747	0.498	1.37309e-61	2	ENO1		AC104123.1	6.37917e-41	0.344541	0.555	0.355	1.61425e-36	1	AC104123.1		SHROOM4	5.15007e-56	0.693147	0.783	0.554	1.30323e-51	3	SHROOM4		HMGCLL1	1.17166e-33	0.663523	0.37	0.149	2.9649e-29	2	HMGCLL1		SVIL	3.9452e-106	1.41436	0.482	0.148
									2010-09-01	6.92246e-66	0.602686	0.752	0.551	1.75173e-61	2	2010-09-01		DAB1	9.37235e-41	0.393733	0.573	0.367	2.37167e-36	1	DAB1		EDNRB1	8.25924e-56	0.746783	0.532	0.295	2.09e-51	3	EDNRB		PHLPP1	1.46152e-33	0.822028	0.652	0.421	3.69838e-29	2	PHLPP1		ANKRD44	2.16384e-101	1.1241	0.934	0.793
									AGAP1	8.87519e-66	0.536416	0.914	0.818	2.24587e-61	2	AGAP1		C1orf21	1.30371e-40	0.310875	0.651	0.422	3.29903e-36	1	C1orf21		MEF2A	1.38825e-55	0.614761	0.928	0.779	3.51298e-51	3	MEF2A		PDE7B	1.5803e-33	0.737146	0.593	0.335	3.99894e-29	2	PDE7B		SSH2	1.23561e-100	1.03291	0.957	0.884
									ABCC3	9.31089e-66	0.530156	0.959	0.872	2.35612e-61	2	ABCC3		VWA8	4.38415e-40	0.306952	0.968	0.835	1.10941e-35	1	VWA8		LTC4S	2.20584e-55	0.370615	0.268	0.096	5.58187e-51	3	LTC4S		GPC6	1.97768e-33	0.619256	0.97	0.857	5.00451e-29	2	GPC6		PTPRC	1.776e-98	1.03026	0.957	0.905
									WNK1	1.01407e-65	0.655081	0.895	0.777	2.5661e-61	2	WNK1		STPG2	4.62393e-40	0.405843	0.56	0.363	1.17009e-35	1	STPG2		ABCC4	2.27759e-55	0.58707	0.53	0.28	5.76345e-51	3	ABCC4		TFPI	2.83428e-33	0.672551	0.863	0.704	7.17214e-29	2	TFPI		MAP4K4	1.34712e-92	1.28704	0.555	0.21
									AC007952.4	1.30576e-65	0.734473	0.445	0.218	3.30423e-61	2	AC007952.4		JPX	5.4746e-40	0.303998	0.91	0.73	1.38535e-35	1	JPX		NRCAM1	2.33281e-55	0.613898	0.473	0.231	5.90319e-51	3	NRCAM		C1QTNF1	3.2942e-32	0.732235	0.678	0.43	8.33596e-28	2	C1QTNF1		LYST	2.88579e-91	1.69451	0.774	0.596
									PPP2R5E	1.86543e-65	0.540869	0.882	0.734	4.72046e-61	2	PPP2R5E		CSPP1	1.15132e-39	0.306436	0.882	0.695	2.91343e-35	1	CSPP1		CHN1	2.61711e-55	0.625769	0.67	0.419	6.62259e-51	3	CHN1		SLC9A9	4.25858e-32	0.703981	0.743	0.521	1.07763e-27	2	SLC9A9		SORL1	5.50452e-88	1.27892	0.553	0.22
									DYNC1H1	3.00568e-65	0.518913	0.731	0.505	7.60587e-61	2	DYNC1H1		DIAPH2	3.0384e-39	0.317343	0.98	0.856	7.68867e-35	1	DIAPH2		PMP22	4.73922e-55	0.451599	0.328	0.134	1.19926e-50	3	PMP22		CPED1	8.2875e-32	0.53312	0.89	0.714	2.09715e-27	2	CPED1		VSIR	9.35448e-87	1.22898	0.605	0.286
									GRK5	3.30652e-65	0.445731	0.474	0.242	8.36715e-61	2	GRK5		AP002989.1	4.20942e-38	0.321491	0.487	0.291	1.06519e-33	1	AP002989.1		FBXL7	7.94323e-55	0.60131	0.993	0.949	2.01004e-50	3	FBXL7		RBP1	9.18341e-32	0.488927	0.319	0.118	2.32386e-27	2	RBP1		IRAK3	1.59117e-86	1.03177	0.918	0.788
									SEL1L3	1.33936e-64	0.457168	0.439	0.22	3.38925e-60	2	SEL1L3		AGBL4	6.61536e-38	0.351217	0.697	0.497	1.67402e-33	1	AGBL4		CFLAR	3.85956e-52	0.488374	0.936	0.766	9.76662e-48	3	CFLAR		GAREM1	9.5798e-32	0.730561	0.636	0.393	2.42417e-27	2	GAREM1		JAML	1.60014e-84	1.21473	0.55	0.23
									LUZP1	3.44647e-64	0.508142	0.47	0.248	8.7213e-60	2	LUZP1		SEMA3E	1.21532e-37	0.338583	0.85	0.65	3.07537e-33	1	SEMA3E		DENND1A	4.37501e-52	0.598592	0.88	0.703	1.1071e-47	3	DENND1A		SORBS1	9.65192e-32	0.481642	0.981	0.866	2.44242e-27	2	SORBS1		SLCO3A1	1.09971e-83	1.24624	0.769	0.508
									RRAS2	3.84035e-64	0.701484	0.716	0.515	9.71801e-60	2	RRAS2		KCTD1	2.62096e-37	0.358068	0.636	0.435	6.63235e-33	1	KCTD1		TPST2	4.60237e-52	0.581117	0.662	0.42	1.16463e-47	3	TPST2		CAMK1D	9.7448e-32	0.591771	0.904	0.738	2.46592e-27	2	CAMK1D		MEGF9	1.20743e-83	1.4785	0.694	0.396
									PALLD	4.40793e-64	0.881005	0.568	0.349	1.11543e-59	2	PALLD		SIK2	3.11225e-37	0.338598	0.908	0.736	7.87555e-33	1	SIK2		HMCN1	6.94676e-52	0.74433	0.629	0.39	1.75788e-47	3	HMCN1		PKN2-AS1	1.56181e-31	1.27184	0.313	0.123	3.95216e-27	2	PKN2-AS1		CLEC12A	1.32665e-83	1.34347	0.584	0.277
									BICC1	5.32084e-64	1.34324	0.334	0.142	1.34644e-59	2	BICC1		WWOX	1.41413e-36	0.355971	0.963	0.886	3.57847e-32	1	WWOX		AC092422.11	1.62343e-50	0.658849	0.669	0.416	4.10809e-46	3	AC092422.1		DAAM1	3.61207e-31	0.604245	0.903	0.744	9.14034e-27	2	DAAM1		KSR1	5.44791e-83	1.1628	0.461	0.163
									RHOQ	5.78049e-64	0.448292	0.417	0.2	1.46275e-59	2	RHOQ		AC002066.1	2.40337e-36	0.329776	0.32	0.167	6.08172e-32	1	AC002066.1		OSMR1	2.19598e-50	0.51956	0.902	0.68	5.55693e-46	3	OSMR		FIGN1	4.26153e-31	0.611797	0.817	0.603	1.07838e-26	2	FIGN		LRRK2	5.09393e-82	1.54451	0.79	0.567
									SLC7A1	6.23693e-64	0.425121	0.428	0.206	1.57825e-59	2	SLC7A1		FRAS1	4.96048e-36	0.389024	0.932	0.792	1.25525e-31	1	FRAS1		STOM	6.23809e-50	0.617757	0.768	0.563	1.57855e-45	3	STOM		CPEB4	9.04311e-31	0.725134	0.715	0.494	2.28836e-26	2	CPEB4		PELI2	7.62571e-82	1.2335	0.626	0.29
									GLRX3	6.54221e-64	0.467988	0.679	0.454	1.65551e-59	2	GLRX3		PIK3R1	7.76744e-35	0.300038	0.693	0.492	1.96555e-30	1	PIK3R1		PDLIM5	6.50797e-50	0.529005	0.93	0.782	1.64684e-45	3	PDLIM5		FAM180A	9.21158e-31	0.608405	0.418	0.196	2.33099e-26	2	FAM180A		TMTC2	1.38028e-80	1.3775	0.496	0.19
									FSD1L	1.5713e-63	0.384498	0.536	0.293	3.97618e-59	2	FSD1L		EFNA51	3.6381e-33	0.321695	0.949	0.824	9.20622e-29	1	EFNA5		PPP2R5A	8.55625e-50	0.541777	0.767	0.528	2.16516e-45	3	PPP2R5A		CD99	1.86065e-30	0.796444	0.604	0.393	4.70836e-26	2	CD99		MAP3K1	3.23141e-80	1.22378	0.77	0.552
									SRPK1	1.62925e-63	0.48282	0.772	0.557	4.12282e-59	2	SRPK1		APBB2	6.16434e-33	0.318897	0.933	0.758	1.55989e-28	1	APBB2		CFAP161	2.16355e-49	0.602823	0.433	0.219	5.47487e-45	3	CFAP161		MLIP	1.94714e-30	0.53395	0.263	0.086	4.92723e-26	2	MLIP		S100Z	1.59411e-78	1.34302	0.48	0.18
									ANXA4	2.23406e-63	0.693111	0.74	0.565	5.65329e-59	2	ANXA4		MECOM	2.62276e-32	0.312688	0.366	0.212	6.63689e-28	1	MECOM		AFF11	2.94323e-49	0.517173	0.945	0.83	7.44785e-45	3	AFF1		PDLIM1	3.48558e-30	0.706733	0.7	0.495	8.82027e-26	2	PDLIM1		CREB5	1.02238e-73	1.28403	0.525	0.221
									APP	2.81613e-63	0.510695	0.855	0.684	7.12621e-59	2	APP		AL359232.1	3.96759e-32	0.323746	0.35	0.198	1.004e-27	1	AL359232.1		RBM472	6.82677e-49	0.539925	0.735	0.468	1.72751e-44	3	RBM47		DENND2A	4.10469e-30	0.678532	0.852	0.684	1.03869e-25	2	DENND2A		AQP9	2.1953e-73	1.04393	0.47	0.172
									LHFPL2	5.90855e-63	0.385214	0.286	0.108	1.49516e-58	2	LHFPL2		PAWR	2.90839e-31	0.338195	0.949	0.825	7.35969e-27	1	PAWR		PRUNE2	8.12135e-49	0.484872	0.602	0.356	2.05511e-44	3	PRUNE2		CCDC88C	1.21359e-28	0.468924	0.25	0.085	3.071e-24	2	CCDC88C		MYO1G	1.22914e-71	0.753274	0.285	0.067
									MPZL1	6.67359e-63	0.41434	0.486	0.259	1.68875e-58	2	MPZL1		DLG2	2.86361e-29	0.302388	0.615	0.437	7.24637e-25	1	DLG2		PRKCA2	8.92267e-49	0.635325	0.946	0.781	2.25788e-44	3	PRKCA		PLD1	3.50365e-28	0.673649	0.628	0.411	8.86599e-24	2	PLD1		TMEM131L	1.52702e-71	1.34746	0.64	0.368
									ITGB1	7.1545e-63	0.576321	0.89	0.769	1.81045e-58	2	ITGB1		UBA6-AS1	6.14302e-29	0.306162	0.617	0.434	1.55449e-24	1	UBA6-AS1		ZNF4381	1.16799e-48	0.673712	0.773	0.569	2.9556e-44	3	ZNF438		SIK2	4.36896e-28	0.746576	0.813	0.627	1.10557e-23	2	SIK2		FRY1	2.04898e-71	1.36854	0.576	0.277
									RAI14	1.19289e-62	0.755354	0.726	0.521	3.0186e-58	2	RAI14		CRP	2.46599e-27	0.769053	0.394	0.249	6.24019e-23	1	CRP		PICALM	1.369e-47	0.582183	0.962	0.86	3.46425e-43	3	PICALM		HMBOX1	4.72666e-28	0.66481	0.71	0.52	1.19608e-23	2	HMBOX1		DUSP6	2.87556e-71	0.970349	0.355	0.106
									SUCO	1.4143e-62	0.495825	0.637	0.411	3.57888e-58	2	SUCO		MT-ND3	2.32333e-23	0.506595	0.466	0.326	5.8792e-19	1	MT-ND3		WARS	5.06887e-47	0.537506	0.827	0.608	1.28268e-42	3	WARS		FNDC3B	5.25837e-28	0.491095	0.992	0.933	1.33063e-23	2	FNDC3B		LYZ	3.65925e-70	1.21461	0.381	0.129
									LYN	1.92604e-62	0.498067	0.596	0.371	4.87384e-58	2	LYN		NNMT	7.48048e-23	0.312888	0.401	0.257	1.89293e-18	1	NNMT		RNASE1	8.09601e-47	0.442636	0.37	0.177	2.0487e-42	3	RNASE1		AFAP1L2	5.4813e-28	0.551146	0.276	0.101	1.38704e-23	2	AFAP1L2		ITGA4	4.7859e-68	1.41736	0.59	0.32
									FAM49B	2.37526e-62	0.503366	0.697	0.491	6.0106e-58	2	FAM49B		FAM155A1	5.90608e-20	0.300071	0.709	0.571	1.49453e-15	1	FAM155A		ITGA11	1.07311e-46	0.568961	0.85	0.655	2.7155e-42	3	ITGA1		ADRA1B	6.02882e-28	0.592486	0.63	0.379	1.52559e-23	2	ADRA1B		CTSS	5.59543e-67	1.1009	0.81	0.652
									TMEM164	3.11574e-62	0.378381	0.328	0.139	7.88438e-58	2	TMEM164		PAK3	7.45734e-19	0.412327	0.379	0.257	1.88708e-14	1	PAK3		ARAP2	4.44498e-46	0.507404	0.568	0.329	1.1248e-41	3	ARAP2		SAMD5	1.72024e-27	0.660038	0.7	0.484	4.35306e-23	2	SAMD5		ST6GALNAC3	3.61276e-66	1.46349	0.553	0.264
									WDR44	3.5629e-62	0.485142	0.666	0.444	9.01591e-58	2	WDR44		MT-CO3	3.411e-18	0.579651	0.463	0.348	8.63153e-14	1	MT-CO3		EPB41L3	1.19016e-45	0.3016	0.412	0.196	3.01171e-41	3	EPB41L3		PPFIBP2	2.15237e-27	0.551718	0.512	0.288	5.44656e-23	2	PPFIBP2		BACH1	4.81818e-66	1.01824	0.887	0.81
									ARHGAP21	5.56783e-62	0.589517	0.771	0.581	1.40894e-57	2	ARHGAP21		ADAMTSL1	2.76101e-16	0.417144	0.277	0.18	6.98673e-12	1	ADAMTSL1		CYTH11	1.33688e-45	0.526297	0.895	0.705	3.38297e-41	3	CYTH1		FREM1	2.20004e-27	0.577168	0.359	0.159	5.5672e-23	2	FREM1		MT-CO2	2.64905e-65	1.20803	0.76	0.478
									TULP4	5.96188e-62	0.503991	0.786	0.596	1.50865e-57	2	TULP4		MT-CO1	3.79842e-13	0.314845	0.566	0.458	9.6119e-09	1	MT-CO1		HIBCH	1.41154e-45	0.496882	0.915	0.791	3.57191e-41	3	HIBCH		ZNF608	2.45489e-27	0.667608	0.472	0.256	6.21209e-23	2	ZNF608		TBXAS1	2.38643e-64	0.706005	0.984	0.923
									XPNPEP1	7.02554e-62	0.373969	0.573	0.337	1.77781e-57	2	XPNPEP1		CALN1	1.21879e-142	1.99127	0.571	0.244	3.08415e-138	2	CALN1		CADPS2	2.27126e-45	0.517618	0.893	0.741	5.74742e-41	3	CADPS2		TCIM	2.93635e-27	0.661217	0.467	0.246	7.43044e-23	2	TCIM		PLXNC11	7.79682e-64	1.01322	0.723	0.435
									AAK1	9.34941e-62	0.49334	0.81	0.633	2.36587e-57	2	AAK1		RALYL	2.31603e-105	1.10379	0.85	0.647	5.86071e-101	2	RALYL		SERPINB1	3.01832e-45	0.61976	0.481	0.266	7.63786e-41	3	SERPINB1		PTPRK	4.01233e-27	0.547645	0.866	0.73	1.01532e-22	2	PTPRK		VCL	1.93157e-63	0.995719	0.39	0.138
									NEDD91	9.35257e-62	0.723192	0.631	0.413	2.36667e-57	2	NEDD9		CNTN4	5.15064e-80	1.17542	0.65	0.424	1.30337e-75	2	CNTN4		PROS1	5.1437e-45	0.539004	0.636	0.415	1.30161e-40	3	PROS1		EDA	6.00654e-27	0.786678	0.488	0.275	1.51996e-22	2	EDA		UTRN	6.90705e-63	0.865255	0.967	0.94
									ZFC3H1	1.00431e-61	0.489175	0.819	0.642	2.5414e-57	2	ZFC3H1		CCDC141	3.39473e-71	1.32212	0.602	0.413	8.59037e-67	2	CCDC141		SLC39A10	7.20877e-45	0.562321	0.424	0.224	1.82418e-40	3	SLC39A10		RFX3	1.33275e-26	0.851214	0.708	0.529	3.37253e-22	2	RFX3		IL17RA	1.44263e-62	1.02469	0.553	0.277
									WIPF3	1.01125e-61	0.337014	0.408	0.193	2.55897e-57	2	WIPF3		ALB	1.22617e-69	1.2932	0.592	0.346	3.10283e-65	2	ALB		CEMIP21	1.30402e-44	0.496492	0.964	0.871	3.29982e-40	3	CEMIP2		LRRC4C	6.56312e-26	0.660958	0.6	0.383	1.6608e-21	2	LRRC4C		CCDC88C	2.09469e-62	1.01199	0.435	0.176
									C11orf80	1.02642e-61	0.400943	0.527	0.291	2.59735e-57	2	C11orf80		APOA1	7.20952e-63	0.873088	0.311	0.115	1.82437e-58	2	APOA1		SCN9A1	2.93693e-43	0.488448	0.589	0.351	7.4319e-39	3	SCN9A		ST5	1.08404e-25	0.769546	0.823	0.684	2.74315e-21	2	ST5		TNFRSF1B	3.71386e-62	1.04404	0.805	0.621
									COL27A11	1.18854e-61	0.531254	0.882	0.716	3.00759e-57	2	COL27A1		TTN	1.98762e-60	1.03936	0.67	0.525	5.02967e-56	2	TTN		AC018742.11	9.78749e-43	0.770252	0.32	0.146	2.47672e-38	3	AC018742.1		MT-ATP6	1.72868e-25	1.11895	0.415	0.212	4.37442e-21	2	MT-ATP6		COTL1	1.97476e-61	1.23995	0.607	0.348
									ACTR3	2.28319e-61	0.471117	0.702	0.484	5.77762e-57	2	ACTR3		PDE3A	1.9666e-59	1.24933	0.487	0.287	4.97649e-55	2	PDE3A		SLC38A2	2.38166e-42	0.627212	0.886	0.752	6.0268e-38	3	SLC38A2		PRKCA	1.97651e-25	0.582534	0.797	0.631	5.00156e-21	2	PRKCA		MT-CO3	6.31591e-61	1.25652	0.72	0.431
									LRCH1	4.09483e-61	0.55702	0.847	0.701	1.0362e-56	2	LRCH1		DSCAML11	1.52976e-49	0.877424	0.718	0.623	3.87105e-45	2	DSCAML1		KIAA0355	3.86117e-42	0.62219	0.831	0.665	9.7707e-38	3	KIAA0355		CADPS2	2.38513e-25	0.569695	0.777	0.592	6.03557e-21	2	CADPS2		STK17B	9.3678e-61	1.00897	0.715	0.478
									ZNF438	4.94749e-61	0.649727	0.697	0.496	1.25196e-56	2	ZNF438		RORA1	2.07058e-48	0.577033	0.92	0.883	5.2396e-44	2	RORA		KHDRBS3	5.36839e-42	0.665105	0.406	0.217	1.35847e-37	3	KHDRBS3		DOCK8	2.56035e-25	0.732185	0.44	0.243	6.47896e-21	2	DOCK8		HRH2	1.45172e-60	0.861595	0.351	0.115
									CAMSAP1	7.78988e-61	0.38138	0.533	0.298	1.97123e-56	2	CAMSAP1		ITPR2	1.28354e-46	0.674023	0.804	0.776	3.24799e-42	2	ITPR2		FCGR2B1	4.04713e-41	0.325313	0.536	0.299	1.02413e-36	3	FCGR2B		AC027117.2	2.91962e-25	0.660691	0.388	0.196	7.3881e-21	2	AC027117.2		FOXP1	3.24035e-60	0.882404	0.917	0.842
									PRSS3	1.62062e-60	0.521455	0.293	0.118	4.10097e-56	2	PRSS3		C61	1.31352e-45	0.827164	0.74	0.623	3.32386e-41	2	C6		STX12	1.46793e-40	0.512952	0.735	0.534	3.71459e-36	3	STX12		HMCN11	4.52363e-25	0.45948	0.928	0.75	1.14471e-20	2	HMCN1		GABBR1	6.05218e-57	0.720019	0.282	0.08
									OLA1	2.23619e-60	0.546768	0.806	0.633	5.65869e-56	2	OLA1		DSCAM	2.58672e-41	1.28436	0.365	0.209	6.5457e-37	2	DSCAM		TECTA	1.46888e-40	0.485198	0.307	0.14	3.717e-36	3	TECTA		OBSCN	5.00996e-25	0.460765	0.464	0.253	1.26777e-20	2	OBSCN		FGR	1.32682e-55	1.01335	0.64	0.388
									RGS9	2.27326e-60	0.653825	0.376	0.184	5.75249e-56	2	RGS9		CYP2C8	4.25845e-41	0.671743	0.311	0.152	1.0776e-36	2	CYP2C8		MIR99AHG1	2.20393e-40	0.522547	0.968	0.903	5.57705e-36	3	MIR99AHG		FARP1	7.29826e-25	0.498197	0.89	0.749	1.84682e-20	2	FARP1		LDLRAD31	1.47784e-55	0.959062	0.464	0.196
									OPTN	2.90821e-60	0.420168	0.683	0.444	7.35923e-56	2	OPTN		LINC025321	2.29625e-38	0.501472	0.891	0.871	5.81067e-34	2	LINC02532		ADCY4	1.10701e-39	0.377097	0.545	0.31	2.8013e-35	3	ADCY4		RNF122	1.17431e-24	0.570565	0.432	0.235	2.9716e-20	2	RNF122		PRAM1	2.89738e-54	0.909057	0.44	0.187
									UBAP2	3.35575e-60	0.480749	0.762	0.571	8.49171e-56	2	UBAP2		ADAMTS9-AS21	5.55357e-38	0.806778	0.603	0.479	1.40533e-33	2	ADAMTS9-AS2		EVA1C	2.07817e-39	0.463468	0.822	0.602	5.25882e-35	3	EVA1C		TRANK1	1.20693e-24	0.596001	0.56	0.36	3.05414e-20	2	TRANK1		MT-CO1	3.36726e-54	0.958653	0.821	0.584
									CORO1C	4.76695e-60	0.463408	0.73	0.51	1.20628e-55	2	CORO1C		TRPM3	6.0427e-38	0.780693	0.296	0.148	1.52911e-33	2	TRPM3		LIMS2	3.38751e-39	0.357486	0.773	0.519	8.57208e-35	3	LIMS2		MAN1A1	2.47035e-24	0.649448	0.636	0.443	6.25123e-20	2	MAN1A1		DLEU2	1.23096e-53	0.811948	0.913	0.867
									DOCK9	5.05099e-60	0.528415	0.683	0.469	1.27815e-55	2	DOCK9		FGA	2.52264e-35	0.592582	0.385	0.215	6.38354e-31	2	FGA		KLF2	3.4404e-39	0.442569	0.391	0.198	8.70594e-35	3	KLF2		MKLN1	2.64513e-24	0.515734	0.896	0.758	6.6935e-20	2	MKLN1		AGTPBP1	1.7674e-53	1.01203	0.76	0.632
									USP3	5.53882e-60	0.483994	0.802	0.63	1.4016e-55	2	USP3		CTNND21	5.67254e-35	0.355286	0.98	0.968	1.43544e-30	2	CTNND2		ADAMTSL3	7.20112e-39	0.391934	0.311	0.143	1.82224e-34	3	ADAMTSL3		MT-ND4	3.46666e-24	1.02655	0.463	0.261	8.77239e-20	2	MT-ND4		USP3	3.5761e-52	0.933048	0.755	0.61
									FBXW11	2.58087e-59	0.482209	0.82	0.648	6.53089e-55	2	FBXW11		KCNJ151	6.12682e-35	0.984811	0.48	0.334	1.55039e-30	2	KCNJ15		NDRG1	1.15304e-38	0.490844	0.571	0.351	2.91777e-34	3	NDRG1		RBMS3-AS3	4.35168e-24	0.535635	0.831	0.69	1.10119e-19	2	RBMS3-AS3		STK38	9.69547e-52	1.04281	0.626	0.417
									RYK	4.49843e-59	0.460291	0.785	0.608	1.13833e-54	2	RYK		ANXA41	5.73428e-31	0.406277	0.978	0.974	1.45106e-26	2	ANXA4		PCA31	1.28977e-38	0.423467	0.488	0.274	3.26376e-34	3	PCA3		CTNNA3	4.90437e-24	0.47286	0.649	0.412	1.24105e-19	2	CTNNA3		SLC11A11	5.25239e-51	0.676782	0.823	0.519
									TBC1D22A1	4.75668e-59	0.484802	0.875	0.727	1.20368e-54	2	TBC1D22A		SLC5A1	3.36077e-30	0.803233	0.548	0.459	8.50444e-26	2	SLC5A1		ST3GAL5	3.31888e-38	0.433193	0.349	0.173	8.39842e-34	3	ST3GAL5		MT-ND3	8.04678e-24	1.06698	0.432	0.233	2.03624e-19	2	MT-ND3		MT-ND3	9.38558e-50	1.05569	0.723	0.453
									ARID5B	9.06566e-59	0.559507	0.769	0.56	2.29407e-54	2	ARID5B		MAML31	3.69901e-29	0.666076	0.776	0.766	9.36035e-25	2	MAML3		CHSY1	3.67555e-38	0.539914	0.799	0.606	9.30098e-34	3	CHSY1		ADCY5	9.59479e-24	0.647628	0.537	0.33	2.42796e-19	2	ADCY5		NLRP1	1.15074e-49	0.952218	0.525	0.275
									RUSC2	1.11007e-58	0.574935	0.604	0.384	2.80902e-54	2	RUSC2		TF	3.2843e-28	0.469311	0.281	0.15	8.31093e-24	2	TF		GOLM1	3.89555e-38	0.452365	0.464	0.267	9.85769e-34	3	GOLM1		WWP1	1.33976e-23	0.568411	0.686	0.507	3.39026e-19	2	WWP1		NOTCH2	1.40517e-49	0.94763	0.71	0.549
									DYSF	1.41245e-58	0.614619	0.646	0.44	3.57419e-54	2	DYSF		LRRC71	2.17923e-25	0.619735	0.551	0.441	5.51455e-21	2	LRRC7		EMB	4.16587e-38	0.385592	0.34	0.167	1.05417e-33	3	EMB		FAM49A	3.59539e-23	0.459414	0.463	0.254	9.09812e-19	2	FAM49A		ITGAL	3.21533e-48	1.0851	0.492	0.264
									GAB2	2.01278e-58	0.532072	0.567	0.334	5.09333e-54	2	GAB2		KCNQ1OT11	3.06733e-25	0.88568	0.611	0.572	7.76188e-21	2	KCNQ1OT1		KLF9	4.68803e-38	0.525813	0.561	0.359	1.18631e-33	3	KLF9		MT-ND2	3.70071e-23	0.902938	0.49	0.291	9.36466e-19	2	MT-ND2		SMAP2	6.65571e-48	0.833827	0.882	0.795
									RAB11FIP3	2.93267e-58	0.457027	0.739	0.534	7.42111e-54	2	RAB11FIP3		AC008554.11	9.77489e-23	0.700311	0.529	0.46	2.47354e-18	2	AC008554.1		RUSC2	5.12168e-38	0.438054	0.456	0.258	1.29604e-33	3	RUSC2		PXDN	5.2928e-23	0.583502	0.689	0.483	1.33934e-18	2	PXDN		USP15	7.37315e-48	0.757553	0.901	0.82
									PCNX2	3.52401e-58	0.345328	0.302	0.125	8.91751e-54	2	PCNX2		LRP1B	1.29672e-21	0.942214	0.332	0.226	3.28136e-17	2	LRP1B		ADD31	9.01509e-38	0.520873	0.911	0.798	2.28127e-33	3	ADD3		PWRN3	1.05235e-22	0.480951	0.279	0.122	2.66296e-18	2	PWRN3		DIAPH1	9.84022e-48	0.971075	0.597	0.367
									ANXA11	4.57156e-58	0.388169	0.536	0.312	1.15683e-53	2	ANXA11		KCNMA1	2.71221e-21	0.694743	0.34	0.223	6.86325e-17	2	KCNMA1		SMAD9	1.20087e-37	0.451604	0.667	0.447	3.0388e-33	3	SMAD9		ETS1	1.42727e-22	0.619124	0.691	0.488	3.6117e-18	2	ETS1		SEMA4D	1.60606e-47	0.964834	0.504	0.27
									OSBPL3	6.29136e-58	0.329261	0.295	0.12	1.59203e-53	2	OSBPL3		FGL11	1.21164e-20	0.485749	0.413	0.287	3.06606e-16	2	FGL1		TMTC1	5.00319e-37	0.392627	0.518	0.296	1.26606e-32	3	TMTC1		PPP1R12B	1.54689e-22	0.647668	0.831	0.707	3.91441e-18	2	PPP1R12B		MED13L	3.32198e-47	0.641423	0.915	0.877
									TRAF3	6.99579e-58	0.486704	0.686	0.481	1.77028e-53	2	TRAF3		CCDC198	6.61771e-20	0.412984	0.758	0.805	1.67461e-15	2	CCDC198		NOS3	5.0758e-37	0.448381	0.489	0.285	1.28443e-32	3	NOS3		IL6ST	1.63136e-22	0.554084	0.858	0.719	4.12814e-18	2	IL6ST		LILRB2	1.83389e-46	0.954126	0.494	0.257
									TTL	2.43881e-57	0.351793	0.478	0.262	6.1714e-53	2	TTL		PRKG1	8.18281e-20	0.772769	0.357	0.253	2.07066e-15	2	PRKG1		CECR2	5.22709e-37	0.394206	0.337	0.167	1.32272e-32	3	CECR2		MBP	1.70795e-22	0.607825	0.63	0.427	4.32197e-18	2	MBP		FLI1	1.54257e-45	0.68812	0.859	0.751
									MYO6	3.35023e-57	0.466221	0.802	0.646	8.47775e-53	2	MYO6		KANSL1L1	1.02251e-19	0.359996	0.848	0.856	2.58746e-15	2	KANSL1L		OSMR-AS1	6.0367e-37	0.43675	0.423	0.234	1.52759e-32	3	OSMR-AS1		PIP4K2A	1.94882e-22	0.611629	0.726	0.563	4.93148e-18	2	PIP4K2A		ARHGAP24	1.9132e-45	1.05224	0.717	0.504
									STRN3	3.45759e-57	0.469078	0.943	0.855	8.74944e-53	2	STRN3		DPYD1	1.65348e-19	0.35286	0.917	0.936	4.18414e-15	2	DPYD		NXPE31	1.85543e-36	0.517905	0.58	0.375	4.69515e-32	3	NXPE3		ZDHHC11B	3.54232e-22	0.482854	0.29	0.128	8.96385e-18	2	ZDHHC11B		CPPED1	3.39666e-45	1.09526	0.619	0.427
									ARPC2	4.54877e-57	0.454382	0.583	0.362	1.15107e-52	2	ARPC2		FOXP21	1.76157e-19	0.622656	0.692	0.675	4.45766e-15	2	FOXP2		AP1S21	5.2629e-36	0.45738	0.528	0.328	1.33178e-31	3	AP1S2		KIAA1217	6.01401e-22	1.42086	0.619	0.482	1.52185e-17	2	KIAA1217		PHF21A	9.64911e-45	0.929431	0.743	0.598
									BIRC3	1.46647e-56	0.561675	0.418	0.206	3.7109e-52	2	BIRC3		FRAS11	7.84059e-19	0.435862	0.819	0.838	1.98406e-14	2	FRAS1		BMPR2	1.05734e-35	0.374729	0.964	0.855	2.6756e-31	3	BMPR2		NRIP1	6.26543e-22	0.681215	0.59	0.394	1.58547e-17	2	NRIP1		NUMB	1.02038e-44	0.749703	0.824	0.751
									LIMCH1	1.7455e-56	0.76911	0.871	0.704	4.41699e-52	2	LIMCH1		SLC17A41	9.71755e-19	0.389092	0.771	0.761	2.45903e-14	2	SLC17A4		CEACAM11	1.25246e-35	0.415362	0.598	0.382	3.16935e-31	3	CEACAM1		AL645568.1	6.74014e-22	0.508749	0.49	0.295	1.70559e-17	2	AL645568.1		PTPRE	2.18213e-43	0.877955	0.76	0.605
									NDUFAF2	2.10138e-56	0.52769	0.662	0.452	5.31755e-52	2	NDUFAF2		FARP11	9.26114e-18	0.353768	0.943	0.968	2.34353e-13	2	FARP1		SLC25A13	1.49346e-35	0.407616	0.769	0.573	3.7792e-31	3	SLC25A13		HERC1	6.98304e-22	0.667413	0.868	0.761	1.76706e-17	2	HERC1		PECAM1	2.72937e-43	1.06946	0.701	0.546
									PTK2	2.63236e-56	0.475448	0.894	0.773	6.6612e-52	2	PTK2		CASR	1.74408e-17	0.568665	0.467	0.38	4.41339e-13	2	CASR		NSMCE21	2.59093e-35	0.40865	0.876	0.733	6.55634e-31	3	NSMCE2		STAC	8.42397e-22	0.610443	0.359	0.181	2.13169e-17	2	STAC		POU2F2	1.69561e-42	1.07641	0.536	0.321
									SMURF2	3.25643e-56	0.491455	0.648	0.429	8.24039e-52	2	SMURF2		FGFR21	1.85925e-17	0.336155	0.904	0.903	4.70482e-13	2	FGFR2		DUSP5	2.92842e-35	0.409966	0.617	0.4	7.41037e-31	3	DUSP5		PLEKHG1	8.75553e-22	0.542956	0.614	0.416	2.21559e-17	2	PLEKHG1		HCK	1.99217e-41	0.9049	0.696	0.554
									MYO5B	3.58585e-56	0.54083	0.706	0.531	9.07399e-52	2	MYO5B		SERPINA1	2.3467e-17	0.440228	0.563	0.442	5.93833e-13	2	SERPINA1		TLN2	3.64462e-35	0.340569	0.351	0.177	9.2227e-31	3	TLN2		ST6GALNAC3	9.13537e-22	0.724775	0.321	0.153	2.3117e-17	2	ST6GALNAC3		STK39	3.39085e-41	0.680762	0.282	0.1
									DENND5A	3.79554e-56	0.470368	0.765	0.562	9.60462e-52	2	DENND5A		EYA2	4.57495e-17	0.611856	0.359	0.279	1.15769e-12	2	EYA2		CLIC2	1.09794e-34	0.395396	0.509	0.3	2.77833e-30	3	CLIC2		PCED1B	1.86282e-21	0.556411	0.699	0.514	4.71386e-17	2	PCED1B		KYNU	4.63668e-41	0.911661	0.878	0.807
									RASD1	4.73331e-56	0.401499	0.46	0.235	1.19776e-51	2	RASD1		C9orf31	7.21618e-17	0.302619	0.913	0.936	1.82605e-12	2	C9orf3		TCIM	1.18359e-34	0.359768	0.726	0.485	2.99507e-30	3	TCIM		AC099687.1	3.71191e-21	0.439056	0.33	0.157	9.39298e-17	2	AC099687.1		EMP3	5.14138e-41	0.704689	0.32	0.126
									TMCC3	6.08774e-56	0.37956	0.332	0.149	1.5405e-51	2	TMCC3		FGGY1	1.15992e-16	0.399903	0.784	0.83	2.93518e-12	2	FGGY		C1orf211	1.51657e-34	0.473964	0.841	0.674	3.83767e-30	3	C1orf21		ARHGAP42	4.41009e-21	0.476007	0.809	0.66	1.11597e-16	2	ARHGAP42		RTN1	8.85801e-41	0.903893	0.525	0.286
									NEDD4L	6.49271e-56	0.604126	0.872	0.71	1.64298e-51	2	NEDD4L		MT-CYB	4.29225e-16	0.618764	0.443	0.323	1.08615e-11	2	MT-CYB		RHOQ	1.60722e-34	0.365024	0.409	0.224	4.06708e-30	3	RHOQ		MT-CO3	7.04221e-21	0.816215	0.397	0.209	1.78203e-16	2	MT-CO3		MSI2	1.38616e-40	0.725031	0.329	0.131
									ANO10	7.14252e-56	0.597446	0.56	0.347	1.80742e-51	2	ANO10		MT-ND2	5.42419e-16	0.517257	0.535	0.412	1.37259e-11	2	MT-ND2		GNA14-AS1	3.46994e-34	0.391492	0.449	0.262	8.78069e-30	3	GNA14-AS1		MAP1LC3A	8.35466e-21	0.493722	0.488	0.289	2.11415e-16	2	MAP1LC3A		CD48	2.56556e-40	0.631899	0.306	0.119
									EPS8	1.0314e-55	0.554604	0.849	0.695	2.60997e-51	2	EPS8		SIK3	7.08105e-16	0.546061	0.794	0.867	1.79186e-11	2	SIK3		DLGAP1	8.79922e-34	0.660348	0.497	0.306	2.22664e-29	3	DLGAP1		KIAA1324L1	1.04566e-20	0.563349	0.526	0.323	2.64604e-16	2	KIAA1324L		PPM1F	9.41688e-40	0.684324	0.336	0.14
									SSH1	1.29521e-55	0.443924	0.594	0.379	3.27754e-51	2	SSH1		FGB	1.08632e-15	0.371444	0.275	0.175	2.74894e-11	2	FGB		ELF2	1.0149e-33	0.399008	0.788	0.585	2.56822e-29	3	ELF2		MYO6	1.44264e-20	0.478945	0.673	0.503	3.65061e-16	2	MYO6		SCLT1	1.27965e-39	0.900321	0.779	0.679
									DLAT	1.58159e-55	0.370803	0.457	0.246	4.00221e-51	2	DLAT		PDGFD1	2.01692e-15	0.359992	0.814	0.806	5.10381e-11	2	PDGFD		KRAS	1.20445e-33	0.35381	0.52	0.319	3.04785e-29	3	KRAS		MT-CYB	1.69764e-20	0.949647	0.384	0.208	4.29587e-16	2	MT-CYB		ARHGAP26	1.55405e-39	0.628352	0.941	0.915
									RNF24	2.75741e-55	0.328391	0.278	0.112	6.97763e-51	2	RNF24		MIR99AHG1	3.11364e-15	0.442012	0.736	0.75	7.87907e-11	2	MIR99AHG		EML11	2.9715e-33	0.409235	0.771	0.564	7.51937e-29	3	EML1		COL27A11	1.98603e-20	0.346192	0.796	0.588	5.02565e-16	2	COL27A1		MT-ND1	2.4534e-39	0.907347	0.71	0.471
									PPP4R1	4.44388e-55	0.458859	0.623	0.419	1.12452e-50	2	PPP4R1		SPATS2L	1.31008e-14	0.31178	0.908	0.934	3.31516e-10	2	SPATS2L		FAR2	5.56533e-33	0.442815	0.666	0.461	1.40831e-28	3	FAR2		LONRF1	7.78683e-20	0.560791	0.485	0.306	1.97046e-15	2	LONRF1		NCF2	2.75952e-39	0.745229	0.517	0.289
									CAPN2	9.36002e-55	0.39956	0.469	0.26	2.36855e-50	2	CAPN2		TM4SF4	3.77355e-14	0.543095	0.873	0.906	9.54896e-10	2	TM4SF4		NT5DC1	8.54657e-33	0.470212	0.563	0.361	2.16271e-28	3	NT5DC1		ACO1	8.88347e-20	0.545447	0.49	0.315	2.24796e-15	2	ACO1		SMAD3	4.20326e-39	0.776561	0.259	0.091
									CDHR2	1.10474e-54	0.468601	0.506	0.292	2.79554e-50	2	CDHR2		CHST91	1.10671e-13	0.340636	0.874	0.879	2.80053e-09	2	CHST9		TRANK1	3.16981e-32	0.312912	0.363	0.196	8.0212e-28	3	TRANK1		MT-CO2	1.6504e-19	0.701473	0.429	0.241	4.17634e-15	2	MT-CO2		MT-ATP6	5.6199e-39	0.951823	0.675	0.435
									RAB22A	1.67414e-54	0.409631	0.57	0.358	4.23642e-50	2	RAB22A		MT-ND4	1.63528e-13	0.446345	0.476	0.355	4.13807e-09	2	MT-ND4		TBC1D9	7.63576e-32	0.435942	0.774	0.58	1.93223e-27	3	TBC1D9		GAB1	2.5929e-19	0.54842	0.734	0.57	6.56134e-15	2	GAB1		LTA4H	3.74502e-38	0.983854	0.435	0.233
									SYT12	1.87824e-54	0.496193	0.48	0.26	4.75288e-50	2	SYT12		APOB1	5.18834e-13	0.480158	0.504	0.415	1.31291e-08	2	APOB		MAN1A11	8.78868e-32	0.422822	0.868	0.708	2.22398e-27	3	MAN1A1		NFIB	2.72231e-19	0.462333	0.866	0.705	6.8888e-15	2	NFIB		TMEM170B	6.26109e-38	0.919223	0.478	0.279
									CDK6	2.46902e-54	0.587695	0.708	0.513	6.24785e-50	2	CDK6		RFX2	7.16932e-13	1.00557	0.528	0.531	1.8142e-08	2	RFX2		ZFPM2	2.13856e-31	0.467546	0.851	0.694	5.41162e-27	3	ZFPM2		SOX5	2.91005e-19	0.352607	0.97	0.889	7.36388e-15	2	SOX5		SGMS2	7.04274e-38	0.706916	0.268	0.098
									FNBP1L	3.01709e-54	0.561326	0.643	0.438	7.63475e-50	2	FNBP1L		FAM171A11	2.85906e-12	0.435787	0.73	0.775	7.23485e-08	2	FAM171A1		LDLRAD3	2.39693e-31	0.455069	0.723	0.542	6.06544e-27	3	LDLRAD3		PARD6G	3.00543e-19	0.416503	0.306	0.148	7.60524e-15	2	PARD6G		NUP210	4.87756e-37	0.528144	0.254	0.089
									2009-09-01	3.84793e-54	0.509081	0.904	0.804	9.7372e-50	2	2009-09-01		CPM	6.19877e-12	0.526703	0.686	0.71	1.5686e-07	2	CPM		CPEB4	6.23289e-31	0.479628	0.584	0.395	1.57723e-26	3	CPEB4		PTPRM	3.82969e-19	0.438054	0.922	0.809	9.69103e-15	2	PTPRM		DPYD	9.31045e-37	0.455456	0.99	0.986
									ZEB1	4.36004e-54	0.44746	0.896	0.777	1.10331e-49	2	ZEB1		PITPNC1	2.93244e-11	0.682068	0.588	0.625	7.42053e-07	2	PITPNC1		PITPNM2	7.31469e-31	0.340065	0.629	0.407	1.85098e-26	3	PITPNM2		ARRB1	5.62922e-19	0.466575	0.418	0.242	1.42447e-14	2	ARRB1		RASSF2	1.09375e-36	0.843523	0.501	0.279
									CHST15	6.3607e-54	0.460058	0.355	0.168	1.60958e-49	2	CHST15		HOMER21	3.69179e-11	0.313053	0.795	0.853	9.34207e-07	2	HOMER2		PDE10A1	1.23337e-29	0.428075	0.835	0.657	3.12105e-25	3	PDE10A		FER	5.91585e-19	0.418429	0.869	0.748	1.49701e-14	2	FER		PRKCB1	1.18924e-36	0.818228	0.807	0.67
									PARD3	7.54734e-54	0.394367	0.975	0.917	1.90985e-49	2	PARD3		DPP10	4.94556e-11	0.504877	0.633	0.63	1.25147e-06	2	DPP10		EXOC41	6.70252e-29	0.33305	0.956	0.846	1.69607e-24	3	EXOC4		LINC00882	6.32253e-19	0.597628	0.466	0.289	1.59992e-14	2	LINC00882		SIRPB2	3.33252e-36	0.765724	0.539	0.33
									B4GALT5	8.74044e-54	0.480241	0.797	0.599	2.21177e-49	2	B4GALT5		CAMK2D1	2.24145e-10	0.314369	0.799	0.849	5.672e-06	2	CAMK2D		GATA41	8.67166e-29	0.557297	0.65	0.478	2.19436e-24	3	GATA4		PON3	6.80508e-19	0.374266	0.262	0.117	1.72203e-14	2	PON3		SERPINA1	6.70748e-36	0.9687	0.685	0.458
									SGMS2	1.56841e-53	0.549176	0.667	0.455	3.96887e-49	2	SGMS2		MT-ATP6	3.90169e-10	0.446778	0.437	0.337	9.87323e-06	2	MT-ATP6		PLSCR1	2.57942e-28	0.388118	0.799	0.622	6.52723e-24	3	PLSCR1		PCCA	6.9289e-19	0.437593	0.813	0.68	1.75336e-14	2	PCCA		PLCB1	1.16912e-35	1.3697	0.447	0.242
									STAMBPL1	1.93656e-53	0.349349	0.393	0.196	4.90047e-49	2	STAMBPL1		COL27A1	4.60714e-10	0.405866	0.692	0.76	1.16584e-05	2	COL27A1		IRAK3	3.63352e-28	0.452097	0.775	0.604	9.19463e-24	3	IRAK3		TBX20	7.01375e-19	0.580291	0.292	0.144	1.77483e-14	2	TBX20		TES	2.37757e-35	0.695238	0.374	0.177
									SERPINE1	3.25587e-53	0.883242	0.759	0.563	8.23897e-49	2	SERPINE1		SOX5	6.06718e-10	0.417628	0.42	0.347	1.5353e-05	2	SOX5		ACER31	6.56841e-28	0.442399	0.703	0.519	1.66214e-23	3	ACER3		CPNE8	8.08948e-19	0.478747	0.612	0.432	2.04704e-14	2	CPNE8		FAM157C	4.58542e-35	0.827245	0.551	0.366
									NCKAP1	5.76128e-53	0.439019	0.777	0.613	1.45789e-48	2	NCKAP1		NPNT	8.18937e-10	0.616612	0.509	0.524	2.07232e-05	2	NPNT		CNST1	1.74803e-27	0.424089	0.834	0.691	4.4234e-23	3	CNST		SAMD4A1	1.01222e-18	0.606307	0.864	0.737	2.56143e-14	2	SAMD4A		CHST15	4.84032e-35	0.809055	0.781	0.664
									FP671120.11	6.13817e-53	0.669317	0.973	0.91	1.55326e-48	2	FP671120.1		ITGB8	8.66243e-10	0.434731	0.792	0.842	2.19203e-05	2	ITGB8		CDC42BPA	2.69565e-27	0.365279	0.918	0.799	6.82134e-23	3	CDC42BPA		PELI2	1.0929e-18	0.549261	0.813	0.683	2.76558e-14	2	PELI2		MTMR3	5.54675e-35	0.728578	0.753	0.651
									XPO6	1.26614e-52	0.403878	0.65	0.454	3.20396e-48	2	XPO6		ATP13A4	9.54958e-10	0.482259	0.535	0.551	2.41652e-05	2	ATP13A4		EFCAB13	4.81214e-27	0.432044	0.51	0.33	1.21771e-22	3	EFCAB13		ECM1	1.34241e-18	0.341331	0.276	0.124	3.39696e-14	2	ECM1		PLAC8	1.36407e-34	0.834109	0.268	0.104
									YWHAZ	1.82634e-52	0.48619	0.698	0.507	4.62156e-48	2	YWHAZ		TGFBR21	1.03646e-09	0.445081	0.689	0.733	2.62275e-05	2	TGFBR2		WNK1	1.01179e-26	0.422362	0.801	0.654	2.56033e-22	3	WNK1		AL033504.1	1.39864e-18	0.559444	0.601	0.415	3.53925e-14	2	AL033504.1		LYN	2.05495e-34	0.912044	0.837	0.8
									TULP3	2.08151e-52	0.40096	0.504	0.287	5.26727e-48	2	TULP3		A1CF1	1.11938e-09	0.424963	0.682	0.72	2.83259e-05	2	A1CF		ARL151	1.90658e-26	0.621201	0.96	0.883	4.82461e-22	3	ARL15		DUSP10	2.83521e-18	0.436465	0.255	0.116	7.1745e-14	2	DUSP10		SYNE3	3.07012e-34	0.538426	0.273	0.106
									ATP11A	3.14324e-52	0.443779	0.794	0.622	7.95396e-48	2	ATP11A		LDLR	1.13215e-09	0.613946	0.603	0.635	2.86489e-05	2	LDLR		KIF13A	2.05679e-26	0.371498	0.794	0.624	5.20471e-22	3	KIF13A		MT-CO1	3.09117e-18	0.696813	0.502	0.321	7.82221e-14	2	MT-CO1		KCNQ1	3.44341e-34	0.785272	0.525	0.329
									PAG1	3.17658e-52	0.675401	0.513	0.318	8.03833e-48	2	PAG1		ROCK2	1.15201e-09	0.52587	0.748	0.829	2.91517e-05	2	ROCK2		TGM2	2.45807e-26	0.380664	0.611	0.436	6.22014e-22	3	TGM2		JDP2	3.25412e-18	0.508344	0.427	0.255	8.23456e-14	2	JDP2		CDH23	5.88583e-34	0.70025	0.379	0.186
									UBA6	3.65593e-52	0.408833	0.776	0.587	9.25134e-48	2	UBA6		AKAP71	3.55073e-09	0.344071	0.754	0.782	8.98512e-05	2	AKAP7		C16orf45	3.10256e-26	0.320494	0.386	0.226	7.85102e-22	3	C16orf45		GNA14-AS1	3.49196e-18	0.420882	0.282	0.134	8.8364e-14	2	GNA14-AS1		NEDD91	1.11415e-33	1.05079	0.536	0.354
									LAMA3	3.7924e-52	0.652896	0.306	0.137	9.59666e-48	2	LAMA3		FREM1	4.42136e-09	0.497705	0.286	0.226	0.000111882	2	FREM1		TBCK	3.11945e-26	0.335281	0.772	0.588	7.89377e-22	3	TBCK		OSBPL6	3.57577e-18	0.452917	0.25	0.111	9.04847e-14	2	OSBPL6		TNFSF10	1.26686e-32	0.816187	0.355	0.173
									RABGAP1L	5.17723e-52	0.453993	0.95	0.879	1.3101e-47	2	RABGAP1L		STXBP6	7.84851e-09	0.495449	0.503	0.489	0.000198606	2	STXBP6		ROBO1	3.73662e-26	0.373531	0.708	0.513	9.45552e-22	3	ROBO1		WLS	3.66203e-18	0.463327	0.622	0.448	9.26676e-14	2	WLS		NBPF26	5.91217e-32	0.712659	0.362	0.184
									SH3KBP1	5.97399e-52	0.526767	0.51	0.305	1.51172e-47	2	SH3KBP1		SLC38A11	1.3237e-08	0.418131	0.492	0.472	0.000334961	2	SLC38A11		LIMA1	5.63829e-26	0.35458	0.69	0.499	1.42677e-21	3	LIMA1		NR3C2	3.99976e-18	0.488411	0.561	0.377	1.01214e-13	2	NR3C2		KDM2A	7.23778e-32	0.573669	0.845	0.784
									PLEKHA1	7.58122e-52	0.572574	0.791	0.631	1.91843e-47	2	PLEKHA1		NR2F2-AS11	2.27132e-08	0.427875	0.668	0.712	0.000574756	2	NR2F2-AS1		ADGRL21	8.03377e-26	0.398083	0.939	0.804	2.03294e-21	3	ADGRL2		AC007262.2	4.10998e-18	0.484237	0.252	0.115	1.04003e-13	2	AC007262.2		ACTB	8.39351e-32	0.898923	0.654	0.47
									NFAT5	9.96767e-52	0.442352	0.903	0.781	2.52232e-47	2	NFAT5		ZNF7041	3.69177e-08	0.418726	0.64	0.68	0.000934204	2	ZNF704		SESN3	1.1115e-25	0.476527	0.444	0.281	2.81265e-21	3	SESN3		NR2F1-AS1	5.53152e-18	0.450898	0.858	0.725	1.39975e-13	2	NR2F1-AS1		PID11	1.26811e-31	1.12362	0.607	0.402
									CEP170	1.26393e-51	0.461903	0.727	0.542	3.19837e-47	2	CEP170		MT-ND5	4.76739e-08	0.348962	0.513	0.452	0.00120639	2	MT-ND5		PLA2G4C	1.28687e-25	0.326242	0.363	0.208	3.25641e-21	3	PLA2G4C		MT-ND1	6.5609e-18	0.876079	0.442	0.274	1.66024e-13	2	MT-ND1		VMP1	2.40259e-31	0.528878	0.972	0.959
									HNRNPC	1.45403e-51	0.391616	0.921	0.854	3.67943e-47	2	HNRNPC		WNK21	4.81965e-08	0.338247	0.733	0.806	0.00121961	2	WNK2		HYAL1	1.81328e-25	0.309286	0.479	0.304	4.58851e-21	3	HYAL1		CCPG1	7.203e-18	0.416561	0.41	0.242	1.82272e-13	2	CCPG1		LILRA6	1.00444e-30	0.637183	0.332	0.153
									ST3GAL1	1.47936e-51	0.557162	0.766	0.585	3.74353e-47	2	ST3GAL1		FOXN31	7.6077e-08	0.389772	0.675	0.721	0.00192513	2	FOXN3		PELI2	2.97427e-25	0.491194	0.69	0.521	7.52638e-21	3	PELI2		PDLIM5	7.7019e-18	0.429014	0.927	0.855	1.94897e-13	2	PDLIM5		MT-CYB	4.35074e-30	0.925532	0.616	0.407
									VASP	1.56924e-51	0.310818	0.396	0.202	3.97096e-47	2	VASP		KIAA1217	9.17132e-08	0.323381	0.835	0.896	0.0023208	2	KIAA1217		JAM2	7.99372e-25	0.354205	0.425	0.263	2.02281e-20	3	JAM2		SBF2	7.99387e-18	0.342008	0.943	0.854	2.02285e-13	2	SBF2		MT-ND4	1.19856e-29	0.685875	0.692	0.465
									USP24	2.33194e-51	0.39736	0.788	0.628	5.90097e-47	2	USP24		PAH1	1.08189e-07	0.370684	0.756	0.761	0.00273773	2	PAH		RBMS2	1.43238e-24	0.318411	0.808	0.636	3.62464e-20	3	RBMS2		PLEKHA5	1.3998e-17	0.459408	0.783	0.64	3.5422e-13	2	PLEKHA5		NIN	2.97098e-29	0.720359	0.61	0.448
									KLHL2	2.98743e-51	0.542607	0.803	0.62	7.5597e-47	2	KLHL2		DPYS1	1.108e-07	0.387462	0.368	0.331	0.0028038	2	DPYS		ME3	1.45874e-24	0.383224	0.632	0.453	3.69135e-20	3	ME3		CCDC68	1.49129e-17	0.448089	0.475	0.289	3.7737e-13	2	CCDC68		LINC00937	6.85518e-29	0.779621	0.283	0.125
									MROH1	4.36272e-51	0.352048	0.545	0.329	1.10399e-46	2	MROH1		NEBL	1.18003e-07	0.551902	0.78	0.859	0.00298607	2	NEBL		PLPP31	4.02663e-24	0.420009	0.863	0.754	1.01894e-19	3	PLPP3		RIN2	1.9314e-17	0.411733	0.662	0.477	4.88741e-13	2	RIN2		MYO1F	7.81907e-29	0.522093	0.899	0.84
									FCHO2	4.60194e-51	0.446645	0.733	0.549	1.16452e-46	2	FCHO2		UTY	2.06928e-07	0.336489	0.351	0.278	0.00523631	2	UTY		YES11	1.70255e-23	0.440002	0.871	0.742	4.3083e-19	3	YES1		MCU	2.48049e-17	0.620299	0.665	0.502	6.27688e-13	2	MCU		KMT2C	8.61076e-29	0.459243	0.894	0.884
									SLC25A43	7.57505e-51	0.394541	0.406	0.216	1.91687e-46	2	SLC25A43		CRP1	2.14295e-07	0.378604	0.35	0.278	0.00542273	2	CRP		EPSTI11	2.09836e-23	0.338667	0.497	0.321	5.30991e-19	3	EPSTI1		EPB41L4A	2.69057e-17	0.447422	0.632	0.469	6.80849e-13	2	EPB41L4A		UBE2R2	1.20505e-28	0.683197	0.73	0.631
									SIPA1L3	2.01337e-50	0.439805	0.798	0.642	5.09484e-46	2	SIPA1L3		SLC4A4	4.85934e-07	0.486765	0.908	0.947	0.0122966	2	SLC4A4		KIAA0825	2.5627e-23	0.390393	0.574	0.397	6.48492e-19	3	KIAA0825		FHOD3	2.95735e-17	0.351803	0.697	0.493	7.48357e-13	2	FHOD3		NACC2	1.89864e-28	0.648761	0.301	0.141
									DIAPH2	2.51608e-50	0.409251	0.94	0.853	6.36694e-46	2	DIAPH2		LINC013201	5.11136e-07	0.364071	0.612	0.648	0.0129343	2	LINC01320		CTNNBL1	4.75239e-23	0.316052	0.504	0.336	1.20259e-18	3	CTNNBL1		AC087463.4	4.77539e-17	0.390178	0.252	0.118	1.20841e-12	2	AC087463.4		ITGB2	1.95927e-28	0.621843	0.372	0.198
									PTPRG	2.96449e-50	0.527949	0.942	0.86	7.50165e-46	2	PTPRG		SELENOP	7.65649e-07	0.301744	0.273	0.223	0.0193747	2	SELENOP		FER	6.93749e-23	0.325212	0.862	0.733	1.75553e-18	3	FER		RXRA	5.12132e-17	0.361557	0.432	0.262	1.29595e-12	2	RXRA		JAK3	2.45627e-28	0.634283	0.301	0.137
									GOLM1	9.43358e-50	0.363274	0.485	0.276	2.38717e-45	2	GOLM1		PPP1R13B	8.7856e-07	0.334351	0.701	0.795	0.022232	2	PPP1R13B		LITAF1	6.99434e-23	0.361727	0.586	0.412	1.76992e-18	3	LITAF		TSHZ21	5.94027e-17	0.312261	0.691	0.477	1.50318e-12	2	TSHZ2		MAML3	3.27141e-28	0.733898	0.776	0.662
									GRIA3	1.79587e-49	0.462534	0.373	0.189	4.54444e-45	2	GRIA3		WWTR11	9.38897e-07	0.321299	0.818	0.883	0.0237588	2	WWTR1		C7	7.59305e-23	0.710001	0.499	0.341	1.92142e-18	3	C7		ELF2	8.18149e-17	0.474577	0.742	0.589	2.07033e-12	2	ELF2		TUT7	5.0346e-28	0.697094	0.762	0.665
									SSH2	3.36876e-49	0.435388	0.87	0.728	8.52464e-45	2	SSH2		EEPD1	1.13775e-06	0.347235	0.853	0.909	0.0287908	2	EEPD1		N4BP2L2	1.29369e-22	0.307779	0.906	0.776	3.27369e-18	3	N4BP2L2		GATA4	9.93007e-17	0.561436	0.528	0.368	2.5128e-12	2	GATA4		CD93	5.47217e-28	0.545644	0.257	0.108
									EPB41	3.82999e-49	0.436939	0.889	0.794	9.69179e-45	2	EPB41		DLG21	1.28538e-06	0.633575	0.488	0.492	0.0325266	2	DLG2		MCU1	1.44503e-22	0.4059	0.839	0.702	3.65665e-18	3	MCU		SOX61	1.29418e-16	0.348149	0.914	0.786	3.27492e-12	2	SOX6		SLC25A37	8.62307e-28	0.821047	0.428	0.248
									DLGAP4	4.23849e-49	0.430398	0.699	0.506	1.07255e-44	2	DLGAP4		TOX	1.5698e-06	0.547052	0.298	0.261	0.0397238	2	TOX		TCF7L2	1.88032e-22	0.453715	0.875	0.758	4.75815e-18	3	TCF7L2		CXCL12	1.43921e-16	0.382684	0.596	0.415	3.64193e-12	2	CXCL12		ITPK1	9.33527e-28	0.725242	0.478	0.304
									HPCAL1	4.91006e-49	0.525451	0.8	0.639	1.24249e-44	2	HPCAL1		ARHGAP42	1.65341e-06	0.577753	0.695	0.772	0.0418396	2	ARHGAP42		FMNL2	2.05579e-22	0.523913	0.895	0.802	5.20218e-18	3	FMNL2		TANC1	1.79594e-16	0.362611	0.951	0.861	4.54463e-12	2	TANC1		DOCK5	2.11023e-27	0.563851	0.847	0.784
									PUM3	6.52651e-49	0.470548	0.714	0.545	1.65153e-44	2	PUM3		PDE7B1	1.66452e-06	0.453847	0.52	0.515	0.0421206	2	PDE7B		MOB3B1	2.4841e-22	0.443616	0.354	0.217	6.286e-18	3	MOB3B		PER2	2.45112e-16	0.427404	0.36	0.199	6.20255e-12	2	PER2		NEAT11	4.02764e-27	0.387636	0.995	0.994
									EFL1	7.43268e-49	0.480588	0.626	0.441	1.88084e-44	2	EFL1		NR3C2	1.68243e-06	0.42448	0.645	0.719	0.0425738	2	NR3C2		LRRFIP21	4.6798e-22	0.317214	0.839	0.675	1.18422e-17	3	LRRFIP2		TSC22D21	2.49335e-16	0.437945	0.649	0.48	6.30943e-12	2	TSC22D2		LAT2	4.59358e-27	0.606676	0.282	0.127
									ST18	7.53668e-49	0.470287	0.31	0.14	1.90716e-44	2	ST18		ROCR1	2.09398e-06	0.391753	0.386	0.356	0.0529881	2	ROCR		STARD9	7.17738e-22	0.303447	0.491	0.329	1.81624e-17	3	STARD9		RNF150	3.4816e-16	0.568954	0.636	0.477	8.81019e-12	2	RNF150		ZEB2	5.44837e-27	0.611804	0.97	0.963
									FEZ2	7.54622e-49	0.351438	0.493	0.296	1.90957e-44	2	FEZ2		FLRT2	3.63671e-06	0.581031	0.662	0.683	0.092027	2	FLRT2		KLF71	1.52509e-21	0.364822	0.862	0.734	3.85924e-17	3	KLF7		DCN	3.49729e-16	0.368208	0.774	0.594	8.84989e-12	2	DCN		NLRC4	7.23461e-27	0.694616	0.475	0.301
									ACOT9	9.25228e-49	0.30471	0.461	0.258	2.34129e-44	2	ACOT9		SLC2A13	3.85926e-06	0.343451	0.6	0.654	0.0976586	2	SLC2A13		TTC7B	3.59106e-21	0.30694	0.757	0.582	9.08718e-17	3	TTC7B		NFIA1	5.30298e-16	0.346864	0.954	0.838	1.34192e-11	2	NFIA		PLBD1	8.54949e-27	0.800398	0.304	0.151
									NPEPPS	1.04994e-48	0.418162	0.844	0.708	2.65688e-44	2	NPEPPS		ONECUT2	4.04136e-06	0.443233	0.704	0.785	0.102267	2	ONECUT2		TRPM3	6.0325e-21	0.527159	0.284	0.162	1.52652e-16	3	TRPM3		CABLES1	5.70083e-16	0.410788	0.502	0.337	1.4426e-11	2	CABLES1		FMNL1	9.05113e-27	0.699987	0.459	0.276
									UBE3C	1.1584e-48	0.39335	0.873	0.75	2.93133e-44	2	UBE3C		FOS	5.2491e-06	0.476587	0.342	0.302	0.132829	2	FOS		HIVEP3	6.7417e-21	0.319133	0.728	0.555	1.70599e-16	3	HIVEP3		CACNA2D1	7.34231e-16	0.505305	0.887	0.77	1.85797e-11	2	CACNA2D1		CLMN1	1.29518e-26	0.773854	0.449	0.275
									TMEM181	1.26154e-48	0.344583	0.576	0.373	3.19233e-44	2	TMEM181		FGFR3	5.98079e-06	0.585407	0.557	0.602	0.151344	2	FGFR3		UBE2E1	6.77551e-21	0.302381	0.707	0.54	1.71454e-16	3	UBE2E1		ABCA8	8.69689e-16	0.445375	0.49	0.318	2.20075e-11	2	ABCA8		LCP1	2.13335e-26	0.680305	0.671	0.534
									SLC30A7	1.38439e-48	0.438636	0.708	0.513	3.50319e-44	2	SLC30A7		POU6F2	9.32452e-06	0.607362	0.294	0.258	0.235957	2	POU6F2		CTTNBP2NL	8.99826e-21	0.376373	0.708	0.551	2.27701e-16	3	CTTNBP2NL		PIGN	9.16185e-16	0.52078	0.595	0.448	2.31841e-11	2	PIGN		CELF2	2.32013e-26	0.409864	0.944	0.936
									NCOA3	1.64901e-48	0.45303	0.747	0.577	4.17282e-44	2	NCOA3		CRY1	1.52957e-05	0.644899	0.368	0.375	0.387057	2	CRY1		HMBOX11	2.26475e-20	0.325949	0.888	0.782	5.73095e-16	3	HMBOX1		PER3	1.08571e-15	0.510298	0.319	0.176	2.74738e-11	2	PER3		SMCHD1	2.52701e-26	0.611109	0.816	0.77
									RSU1	2.16546e-48	0.475455	0.692	0.509	5.47969e-44	2	RSU1		MAP3K211	1.9597e-05	0.436023	0.586	0.653	0.495901	2	MAP3K21		TULP4	3.10427e-20	0.313145	0.761	0.605	7.85537e-16	3	TULP4		RAP1A	1.31031e-15	0.468076	0.715	0.595	3.31573e-11	2	RAP1A		FBXL5	2.70184e-26	0.783469	0.643	0.541
									EGLN1	2.99624e-48	0.464453	0.754	0.58	7.58199e-44	2	EGLN1		ELF1	2.51663e-05	0.326519	0.772	0.86	0.636833	2	ELF1		PCED1B1	3.30542e-20	0.347124	0.781	0.638	8.36436e-16	3	PCED1B		DUSP16	1.53657e-15	0.434696	0.504	0.342	3.88829e-11	2	DUSP16		DGKD	3.96738e-26	0.661304	0.456	0.275
									TUFT1	4.14399e-48	0.330266	0.298	0.134	1.04864e-43	2	TUFT1		SLC7A2	3.67652e-05	0.349224	0.288	0.256	0.930343	2	SLC7A2		SH3BP5	3.67495e-20	0.397302	0.804	0.671	9.29946e-16	3	SH3BP5		SYNE1	1.83504e-15	0.513345	0.852	0.753	4.64358e-11	2	SYNE1		DENND5A	6.46288e-26	0.684959	0.65	0.512
									TXNRD1	4.18897e-48	0.909602	0.725	0.562	1.06002e-43	2	TXNRD1		DZIP1	5.58482e-05	0.445363	0.305	0.289	1	2	DZIP1		SYNE2	4.4031e-20	0.342131	0.926	0.825	1.1142e-15	3	SYNE2		OSTF1	1.93982e-15	0.454976	0.357	0.209	4.90871e-11	2	OSTF1		TBL1X	1.28702e-25	0.788648	0.584	0.428
									MED15	5.93467e-48	0.355056	0.609	0.409	1.50177e-43	2	MED15		SGMS2	6.36195e-05	0.534976	0.389	0.539	1	2	SGMS2		CD55	1.02429e-19	0.361228	0.472	0.323	2.59196e-15	3	CD55		SDCCAG8	2.22729e-15	0.393015	0.793	0.683	5.63615e-11	2	SDCCAG8		SH3KBP1	1.5335e-25	0.622942	0.706	0.607
									BMS1P14	6.1476e-48	0.599793	0.556	0.365	1.55565e-43	2	BMS1P14		SPEN	7.21134e-05	0.359428	0.607	0.691	1	2	SPEN		HEG1	1.07292e-19	0.417232	0.579	0.43	2.71503e-15	3	HEG1		DOCK41	2.6809e-15	0.467069	0.767	0.646	6.78402e-11	2	DOCK4		MT-ND2	2.13822e-25	0.638112	0.703	0.506
									ALPK3	1.04683e-47	0.356366	0.33	0.156	2.64901e-43	2	ALPK3		TEAD1	7.45488e-05	0.322252	0.881	0.923	1	2	TEAD1		PCAT11	1.79066e-19	0.315898	0.817	0.654	4.53127e-15	3	PCAT1		RGL1	2.78058e-15	0.436379	0.541	0.376	7.03625e-11	2	RGL1		PICALM	4.38534e-25	0.450612	0.901	0.877
									MGAT5	1.24683e-47	0.462576	0.741	0.548	3.15511e-43	2	MGAT5		PTPRD	7.53961e-05	0.307818	0.882	0.909	1	2	PTPRD		B4GALT1	2.22285e-19	0.3368	0.589	0.436	5.62491e-15	3	B4GALT1		NCOA2	3.09253e-15	0.39679	0.807	0.672	7.82565e-11	2	NCOA2		SIK31	7.30019e-25	0.581467	0.819	0.781
									NFKB1	1.29953e-47	0.555294	0.782	0.644	3.28846e-43	2	NFKB1		KALRN	8.66385e-05	0.360942	0.601	0.67	1	2	KALRN		IL6ST2	5.16941e-19	0.312939	0.888	0.779	1.30812e-14	3	IL6ST		RHOBTB1	3.65107e-15	0.443464	0.671	0.507	9.23902e-11	2	RHOBTB1		RAB27A	1.0314e-24	0.765121	0.377	0.221
									AC107021.1	1.83832e-47	0.390889	0.321	0.154	4.65187e-43	2	AC107021.1		PIK3C2G	9.58882e-05	0.423187	0.616	0.67	1	2	PIK3C2G		ESYT2	8.06656e-19	0.349767	0.704	0.542	2.04124e-14	3	ESYT2		ZNF160	4.15576e-15	0.427637	0.451	0.294	1.05162e-10	2	ZNF160		ERICH1	2.06336e-24	0.702495	0.605	0.466
									LRCH3	2.38014e-47	0.407926	0.786	0.632	6.02296e-43	2	LRCH3		MT-ND4L	0.000124348	0.366581	0.403	0.373	1	2	MT-ND4L		RAB27A	8.23353e-19	0.315112	0.488	0.333	2.0835e-14	3	RAB27A		CNST	6.30471e-15	0.524934	0.53	0.378	1.59541e-10	2	CNST		DOCK2	2.67878e-24	0.416788	0.936	0.919
									FARP1	2.90163e-47	0.378555	0.963	0.876	7.34258e-43	2	FARP1		VEPH11	0.000128301	0.334259	0.488	0.495	1	2	VEPH1		CAMK1D	1.27818e-18	0.315594	0.647	0.488	3.23443e-14	3	CAMK1D		SUCLG2-AS1	7.14451e-15	0.525409	0.396	0.242	1.80792e-10	2	SUCLG2-AS1		KIAA0513	1.2909e-23	0.607456	0.412	0.246
									STIM1	3.22178e-47	0.406613	0.862	0.716	8.15272e-43	2	STIM1		TTC28	0.000142458	0.318952	0.686	0.761	1	2	TTC28		MID11	1.31953e-18	0.346224	0.852	0.71	3.33908e-14	3	MID1		CRIM11	7.18541e-15	0.50015	0.938	0.817	1.81827e-10	2	CRIM1		ANTXR21	1.873e-23	0.658837	0.412	0.248
									OSMR	3.47571e-47	0.452468	0.71	0.495	8.79529e-43	2	OSMR		UGT2B15	0.000182426	0.573926	0.305	0.285	1	2	UGT2B15		PARD3	1.5117e-18	0.307774	0.755	0.609	3.82535e-14	3	PARD3		NBPF3	9.52255e-15	0.348815	0.271	0.14	2.40968e-10	2	NBPF3		CFP1	4.08905e-23	0.611347	0.282	0.138
									SH3RF1	4.56416e-47	0.504397	0.809	0.651	1.15496e-42	2	SH3RF1		SERINC51	0.000221612	0.336327	0.625	0.706	1	2	SERINC5		MTSS11	1.69091e-18	0.314065	0.848	0.711	4.27885e-14	3	MTSS1		CALCRL	1.04598e-14	0.456727	0.534	0.369	2.64686e-10	2	CALCRL		TET2	5.28797e-23	0.525764	0.788	0.731
									PPP2R3A	7.08747e-47	0.465979	0.428	0.24	1.79348e-42	2	PPP2R3A		ERBB41	0.000226549	0.545689	0.283	0.253	1	2	ERBB4		PCSK5	2.06496e-18	0.352001	0.503	0.361	5.22538e-14	3	PCSK5		ROBO1	1.17672e-14	0.374388	0.775	0.648	2.97769e-10	2	ROBO1		DHFR	8.1025e-23	0.763691	0.602	0.455
									ADAM10	9.53011e-47	0.455901	0.81	0.653	2.41159e-42	2	ADAM10		CCNH1	0.000276324	0.511299	0.484	0.537	1	2	CCNH		PCBP3	2.3276e-18	0.322805	0.28	0.163	5.88998e-14	3	PCBP3		CHST15	1.27037e-14	0.465954	0.686	0.552	3.21468e-10	2	CHST15		ZNF516	8.28035e-23	0.641145	0.645	0.523
									WSB1	1.5691e-46	0.50215	0.858	0.731	3.97061e-42	2	WSB1		FAAH2	0.000483485	0.401076	0.549	0.629	1	2	FAAH2		SRGAP11	2.47025e-18	0.305978	0.814	0.67	6.25098e-14	3	SRGAP1		EIF2AK3	1.27761e-14	0.479362	0.561	0.417	3.23299e-10	2	EIF2AK3		FGD3	2.83948e-22	0.637804	0.47	0.314
									EML4	1.82739e-46	0.51535	0.917	0.858	4.62422e-42	2	EML4		VEGFA	0.000514816	0.365318	0.59	0.685	1	2	VEGFA		PDK41	4.17378e-18	0.728364	0.632	0.521	1.05617e-13	3	PDK4		CHRM2	1.31458e-14	0.709122	0.273	0.144	3.32653e-10	2	CHRM2		USP25	3.53515e-22	0.577213	0.696	0.624
									DNAJC13	2.01215e-46	0.353344	0.6	0.4	5.09174e-42	2	DNAJC13		MAOB1	0.000594947	0.455455	0.484	0.527	1	2	MAOB		P3H21	5.67991e-18	0.369724	0.708	0.545	1.4373e-13	3	P3H2		NFATC2	1.47897e-14	0.724917	0.396	0.247	3.74254e-10	2	NFATC2		CRYBG1	3.60495e-22	0.626151	0.447	0.284
									JAZF1	2.43731e-46	0.539135	0.772	0.603	6.16761e-42	2	JAZF1		FRMD4A1	0.000642271	0.391517	0.465	0.504	1	2	FRMD4A		MAGI2	6.85856e-18	0.3666	0.742	0.605	1.73556e-13	3	MAGI2		DDX17	1.61933e-14	0.316923	0.888	0.795	4.09771e-10	2	DDX17		MT-ND5	3.85669e-22	0.566055	0.649	0.482
									PACSIN2	2.58906e-46	0.438827	0.759	0.576	6.5516e-42	2	PACSIN2		APCDD1	0.000745341	0.480014	0.316	0.316	1	2	APCDD1		OSBPL8	3.86643e-17	0.392432	0.646	0.494	9.784e-13	3	OSBPL8		ZEB2	1.63676e-14	0.423226	0.866	0.775	4.14183e-10	2	ZEB2		RGS18	3.91587e-22	0.560484	0.282	0.141
									MYO1D	2.81594e-46	0.421699	0.724	0.538	7.12575e-42	2	MYO1D		EGR1	0.00111765	0.453042	0.298	0.282	1	2	EGR1		NEK7	4.41334e-17	0.312027	0.72	0.578	1.1168e-12	3	NEK7		ABLIM2	1.65172e-14	0.339872	0.472	0.302	4.17969e-10	2	ABLIM2		ZDHHC20	4.63977e-22	0.626108	0.711	0.607
									VPS53	2.95576e-46	0.431774	0.788	0.651	7.47956e-42	2	VPS53		ANKRD33B	0.00159101	0.477265	0.28	0.27	1	2	ANKRD33B		TSC22D11	4.61997e-17	0.310105	0.701	0.554	1.16908e-12	3	TSC22D1		ADAMTS9-AS2	2.13789e-14	0.42973	0.797	0.678	5.40993e-10	2	ADAMTS9-AS2		LST1	5.54924e-22	0.641457	0.454	0.298
									ADAM17	2.96505e-46	0.384963	0.597	0.399	7.50307e-42	2	ADAM17		FMO51	0.00162583	0.400906	0.288	0.275	1	2	FMO5		AL050403.2	1.5715e-16	0.337133	0.261	0.156	3.97669e-12	3	AL050403.2		PTPN13	2.97491e-14	0.498767	0.55	0.394	7.52802e-10	2	PTPN13		JAZF1	6.68867e-22	0.666614	0.694	0.586
									FRY	2.9693e-46	0.681558	0.801	0.648	7.5138e-42	2	FRY		PIK3AP1	0.00223399	0.317173	0.597	0.691	1	2	PIK3AP1		SRPX	5.55464e-16	0.329552	0.36	0.238	1.4056e-11	3	SRPX		ESR1	3.71871e-14	0.476405	0.504	0.35	9.4102e-10	2	ESR1		TRERF11	9.84674e-22	0.615899	0.355	0.196
									VDAC2	3.0162e-46	0.30779	0.445	0.251	7.63249e-42	2	VDAC2		PAK31	0.00353225	0.548464	0.301	0.292	1	2	PAK3		DNMBP1	1.09035e-15	0.322362	0.656	0.514	2.75914e-11	3	DNMBP		CTNNAL1	4.01232e-14	0.560893	0.408	0.264	1.01532e-09	2	CTNNAL1		SBF2	1.90913e-21	0.424064	0.918	0.906
									KLHL5	3.50317e-46	0.519443	0.791	0.609	8.86478e-42	2	KLHL5		ZBTB161	0.00419564	0.372544	0.565	0.582	1	2	ZBTB16		PCDH171	1.25597e-15	0.483682	0.613	0.479	3.17823e-11	3	PCDH17		INPP4A	5.56124e-14	0.456654	0.547	0.397	1.40727e-09	2	INPP4A		ATP11A	3.83761e-21	0.512218	0.753	0.668
									AC245297.3	3.72492e-46	0.470076	0.841	0.7	9.4259e-42	2	AC245297.3		ABCD3	0.00423271	0.34338	0.66	0.76	1	2	ABCD3		ABCA1	2.9759e-15	0.325863	0.512	0.376	7.53053e-11	3	ABCA1		SPRED2	6.32004e-14	0.400193	0.549	0.393	1.59929e-09	2	SPRED2		FBXW7	3.87579e-21	0.613852	0.715	0.651
									TNFAIP3	4.59562e-46	0.48969	0.379	0.195	1.16292e-41	2	TNFAIP3		AC068051.11	0.0045378	0.461595	0.466	0.492	1	2	AC068051.1		BACH11	5.24214e-15	0.302536	0.835	0.709	1.32652e-10	3	BACH1		PTGIS	6.83242e-14	0.670598	0.531	0.373	1.72894e-09	2	PTGIS		DIAPH2	5.6505e-21	0.581722	0.83	0.79
									RAP1GDS1	5.67992e-46	0.414715	0.741	0.569	1.4373e-41	2	RAP1GDS1		RAB30-AS1	0.00455288	0.366027	0.374	0.41	1	2	RAB30-AS1		SIK21	1.06492e-14	0.520041	0.791	0.689	2.69477e-10	3	SIK2		FOXO11	7.8389e-14	0.395313	0.758	0.597	1.98363e-09	2	FOXO1		MTRNR2L12	8.60985e-21	1.11702	0.315	0.171
									ACAP2	7.93804e-46	0.420978	0.724	0.551	2.00872e-41	2	ACAP2		CMTM7	0.00493383	0.392926	0.443	0.494	1	2	CMTM7		THSD7B1	1.47387e-14	0.358343	0.35	0.237	3.72962e-10	3	THSD7B		MBNL3	9.34243e-14	0.420068	0.301	0.17	2.3641e-09	2	MBNL3		CD551	8.86991e-21	0.813539	0.483	0.338
									PALM2	8.61719e-46	0.415861	0.387	0.203	2.18058e-41	2	PALM2		MEIS21	0.00568923	0.300309	0.753	0.843	1	2	MEIS2		TLL1	2.30969e-14	0.4508	0.278	0.174	5.84468e-10	3	TLL1		FERMT2	9.67857e-14	0.403853	0.769	0.654	2.44916e-09	2	FERMT2		LRMP	8.93798e-21	0.650324	0.4	0.254
									GATAD2A	1.29204e-45	0.390054	0.741	0.554	3.2695e-41	2	GATAD2A		ARHGAP241	0.00644577	0.406613	0.58	0.637	1	2	ARHGAP24		MACROD21	1.15704e-13	0.340231	0.69	0.574	2.92789e-09	3	MACROD2		CGNL1	1.6527e-13	0.360921	0.266	0.141	4.18215e-09	2	CGNL1		RALGAPA2	1.01538e-20	0.692476	0.626	0.529
									ECPAS	1.29598e-45	0.399296	0.864	0.745	3.27948e-41	2	ECPAS		PPP2R2B1	0.00683331	0.358137	0.332	0.326	1	2	PPP2R2B		FKBP51	5.671e-13	0.426047	0.767	0.662	1.43505e-08	3	FKBP5		ALB	1.8161e-13	0.315706	0.662	0.48	4.59565e-09	2	ALB		OSCAR	1.56057e-20	0.514078	0.289	0.15
									DOCK1	1.43419e-45	0.391152	0.849	0.711	3.62921e-41	2	DOCK1		AL592183.11	0.00846044	0.309511	0.587	0.674	1	2	AL592183.1		CBLB1	7.53082e-13	0.309477	0.936	0.854	1.90567e-08	3	CBLB		MBOAT1	2.52881e-13	0.372456	0.26	0.139	6.39916e-09	2	MBOAT1		ACAP2	1.68242e-20	0.423042	0.849	0.803
									PUS7	1.62396e-45	0.359393	0.471	0.28	4.10944e-41	2	PUS7		FOXO31	0.00847816	0.310684	0.657	0.737	1	2	FOXO3		ARHGEF3	1.57282e-12	0.330809	0.564	0.436	3.98001e-08	3	ARHGEF3		CDH21	2.96471e-13	0.398197	0.754	0.577	7.50219e-09	2	CDH2		TNRC6B	1.97968e-20	0.477865	0.791	0.747
									MID2	1.80084e-45	0.324522	0.368	0.191	4.55703e-41	2	MID2		FREM21	0.00855814	0.37741	0.394	0.425	1	2	FREM2		PDLIM11	3.36861e-12	0.30026	0.742	0.62	8.52426e-08	3	PDLIM1		HIPK1	3.84356e-13	0.456128	0.421	0.281	9.72613e-09	2	HIPK1		2001-03-01	2.48023e-20	0.502037	0.847	0.78
									SSBP2	4.66215e-45	0.41175	0.422	0.233	1.17976e-40	2	SSBP2		ZNF69	0.0096906	0.323874	0.564	0.66	1	2	ZNF69		RALA	8.56776e-12	0.324486	0.559	0.433	2.16807e-07	3	RALA		USP12	4.14898e-13	0.415806	0.581	0.437	1.0499e-08	2	USP12		MBNL1	3.06172e-20	0.418979	0.932	0.907
									GPATCH2L	5.00934e-45	0.376735	0.68	0.492	1.26761e-40	2	GPATCH2L		DIAPH3	0	3.03675	0.887	0.187	0	3	DIAPH3		ZEB21	1.1406e-10	0.36806	0.734	0.603	2.8863e-06	3	ZEB2		C2CD2	5.27527e-13	0.383606	0.545	0.399	1.33491e-08	2	C2CD2		SPTLC21	3.89565e-20	0.597505	0.638	0.519
									SCMH1	6.26858e-45	0.404364	0.899	0.774	1.58627e-40	2	SCMH1		BRIP1	0	2.21057	0.704	0.056	0	3	BRIP1		C5AR21	2.58986e-07	0.413174	0.252	0.182	0.00655365	3	C5AR2		GUCY1B1	5.6927e-13	0.307081	0.451	0.293	1.44054e-08	2	GUCY1B1		SP100	4.05552e-20	0.563865	0.722	0.65
									ASCC3	7.04915e-45	0.402732	0.907	0.812	1.78379e-40	2	ASCC3		CENPF	0	2.18484	0.536	0.015	0	3	CENPF		EPAS1	4.43519e-06	0.317977	0.848	0.77	0.112232	3	EPAS1		EZR	6.07402e-13	0.621535	0.298	0.17	1.53703e-08	2	EZR		PLXNB2	4.56934e-20	0.53103	0.327	0.18
									PARVB	7.34828e-45	0.301714	0.346	0.176	1.85948e-40	2	PARVB		ASPM	0	2.15622	0.543	0.011	0	3	ASPM		TIMP3	1.40467e-05	0.607167	0.654	0.559	0.355452	3	TIMP3		FOXN3	6.35736e-13	0.412084	0.826	0.697	1.60873e-08	2	FOXN3		CSF3R	5.06657e-20	0.686411	0.581	0.472
									GNA12	8.07926e-45	0.36526	0.537	0.343	2.04446e-40	2	GNA12		MELK	0	2.09843	0.745	0.051	0	3	MELK		AC007319.1	6.54109e-05	0.311602	0.483	0.413	1	3	AC007319.1		ACTN41	7.14558e-13	0.338428	0.813	0.665	1.80819e-08	2	ACTN4		NCOA1	5.28327e-20	0.552521	0.777	0.721
									CHD7	9.43315e-45	0.391015	0.721	0.535	2.38706e-40	2	CHD7		CENPE	0	1.90055	0.455	0.017	0	3	CENPE		RGCC	4.52529e-257	1.27018	0.309	0.03	1.14512e-252	4	RGCC		USP13	8.56053e-13	0.507194	0.448	0.306	2.16624e-08	2	USP13		RNF24	6.01503e-20	0.716581	0.377	0.234
									ACVR1B	1.15913e-44	0.357808	0.643	0.439	2.93318e-40	2	ACVR1B		POLQ	0	1.88965	0.717	0.014	0	3	POLQ		ITGA6	6.10607e-240	1.63088	0.593	0.162	1.54514e-235	4	ITGA6		ARHGAP32	9.41153e-13	0.326708	0.713	0.574	2.38159e-08	2	ARHGAP32		CPD	7.4264e-20	0.558548	0.282	0.149
									PARP8	1.64768e-44	0.484905	0.656	0.468	4.16944e-40	2	PARP8		AC091057.6	0	1.80836	0.598	0.043	0	3	AC091057.6		PLVAP	1.9384e-234	1.25945	0.447	0.085	4.90513e-230	4	PLVAP		USP53	9.51421e-13	0.442962	0.726	0.586	2.40757e-08	2	USP53		GCH1	8.47675e-20	0.669522	0.36	0.215
									TANC1	1.78207e-44	0.366486	0.743	0.547	4.50952e-40	2	TANC1		MKI67	0	1.79237	0.521	0.009	0	3	MKI67		CXorf36	1.52607e-211	1.2665	0.631	0.198	3.86172e-207	4	CXorf36		PDZD2	1.02176e-12	0.436146	0.348	0.214	2.58558e-08	2	PDZD2		PAN3	1.00909e-19	0.46438	0.854	0.821
									MFHAS1	1.88006e-44	0.384675	0.622	0.418	4.75749e-40	2	MFHAS1		TOP2A	0	1.78396	0.536	0.01	0	3	TOP2A		SPRY1	3.42718e-161	1.49596	0.494	0.149	8.67249e-157	4	SPRY1		TBC1D9	1.04237e-12	0.387454	0.399	0.267	2.63771e-08	2	TBC1D9		TTC39C	1.64634e-19	0.677765	0.353	0.215
									LRBA	1.98184e-44	0.34819	0.946	0.865	5.01505e-40	2	LRBA		ANLN	0	1.78074	0.572	0.011	0	3	ANLN		LAMB1	1.18801e-158	1.42976	0.557	0.202	3.00625e-154	4	LAMB1		NDRG2	1.09531e-12	0.314202	0.314	0.18	2.77169e-08	2	NDRG2		MAPKAPK3	1.69761e-19	0.466142	0.25	0.124
									HSD17B12	4.40854e-44	0.432263	0.811	0.672	1.11558e-39	2	HSD17B12		FANCI	0	1.76589	0.681	0.082	0	3	FANCI		PTPRM1	2.19406e-158	1.09301	0.965	0.885	5.55208e-154	4	PTPRM		GATA6	1.34758e-12	0.364191	0.737	0.583	3.41006e-08	2	GATA6		TXNIP1	2.2304e-19	0.572085	0.591	0.426
									KDM5B	4.44927e-44	0.402944	0.529	0.341	1.12589e-39	2	KDM5B		CENPK	0	1.6396	0.677	0.037	0	3	CENPK		RASGRF2	7.99822e-158	1.55105	0.636	0.272	2.02395e-153	4	RASGRF2		BTBD9	1.46524e-12	0.393587	0.847	0.718	3.70778e-08	2	BTBD9		PTBP2	2.61773e-19	0.682197	0.598	0.504
									LIMA1	8.22114e-44	0.384268	0.434	0.25	2.08036e-39	2	LIMA1		FANCA	0	1.63774	0.721	0.08	0	3	FANCA		DOCK9	3.35071e-157	1.29525	0.886	0.637	8.47896e-153	4	DOCK9		VEGFC	1.56753e-12	0.482174	0.593	0.44	3.96664e-08	2	VEGFC		KLF13	2.77929e-19	0.559928	0.308	0.172
									RNF213	9.08065e-44	0.418896	0.78	0.617	2.29786e-39	2	RNF213		CIT	0	1.63289	0.553	0.014	0	3	CIT		TCF4	4.66553e-155	1.01778	0.988	0.933	1.18061e-150	4	TCF4		PHLDA1	1.7516e-12	0.324062	0.483	0.329	4.43241e-08	2	PHLDA1		GPCPD1	3.62377e-19	0.539779	0.783	0.738
									CCDC198	9.54898e-44	0.351606	0.714	0.521	2.41637e-39	2	CCDC198		BRCA2	0	1.63273	0.655	0.031	0	3	BRCA2		EBF1	5.92453e-148	1.64278	0.36	0.083	1.4992e-143	4	EBF1		PLPP1	2.22598e-12	0.403963	0.675	0.551	5.63284e-08	2	PLPP1		SERPINB9	4.66354e-19	0.522379	0.343	0.2
									RASA2	1.04274e-43	0.435974	0.618	0.434	2.63866e-39	2	RASA2		KNL1	0	1.49929	0.572	0.027	0	3	KNL1		OSBPL3	3.88936e-147	1.22547	0.492	0.162	9.84202e-143	4	OSBPL3		EIF4G3	2.57368e-12	0.30026	0.885	0.787	6.51269e-08	2	EIF4G3		PDE4D1	5.1258e-19	0.969309	0.402	0.256
									CPM	1.19834e-43	0.637213	0.646	0.466	3.0324e-39	2	CPM		CENPI	0	1.47737	0.557	0.015	0	3	CENPI		ZEB11	2.26238e-145	0.983585	0.956	0.861	5.72496e-141	4	ZEB1		COLEC11	3.45723e-12	0.317678	0.539	0.388	8.74851e-08	2	COLEC11		CTBP2	6.46459e-19	0.571188	0.65	0.539
									SLMAP	1.31474e-43	0.385302	0.833	0.692	3.32695e-39	2	SLMAP		TPX2	0	1.42007	0.47	0.01	0	3	TPX2		KCNN3	5.71528e-142	1.05672	0.361	0.088	1.44625e-137	4	KCNN3		PTPN1	3.75238e-12	0.498083	0.622	0.465	9.4954e-08	2	PTPN1		SLC16A3	7.23262e-19	0.49953	0.369	0.219
									LNCSRLR	1.32738e-43	0.366811	0.285	0.134	3.35893e-39	2	LNCSRLR		KIF14	0	1.41461	0.432	0.013	0	3	KIF14		KIAA12171	2.65532e-138	1.16894	0.96	0.77	6.71929e-134	4	KIAA1217		TNRC6B	5.86837e-12	0.345544	0.762	0.645	1.48499e-07	2	TNRC6B		PIGX	1.28551e-18	0.524445	0.294	0.161
									HEATR1	1.40883e-43	0.34782	0.526	0.334	3.56504e-39	2	HEATR1		NCAPG	0	1.40102	0.526	0.007	0	3	NCAPG		PECAM1	2.62619e-130	1.07829	0.877	0.608	6.64559e-126	4	PECAM1		MT-ND5	7.80221e-12	0.383946	0.499	0.352	1.97435e-07	2	MT-ND5		ERBIN	1.35262e-18	0.465335	0.8	0.765
									CBL	1.54738e-43	0.364793	0.507	0.315	3.91563e-39	2	CBL		IQGAP3	0	1.3273	0.496	0.007	0	3	IQGAP3		CDH131	9.59865e-115	1.72049	0.587	0.266	2.42894e-110	4	CDH13		ATP11A	8.50492e-12	0.395515	0.673	0.535	2.15217e-07	2	ATP11A		RTN4	1.40793e-18	0.505127	0.729	0.683
									GSK3B	1.57758e-43	0.39829	0.869	0.75	3.99206e-39	2	GSK3B		DTL	0	1.3244	0.47	0.011	0	3	DTL		CPNE5	1.2781e-111	0.960589	0.413	0.138	3.23422e-107	4	CPNE5		STIM2	9.48586e-12	0.366563	0.488	0.342	2.4004e-07	2	STIM2		L3MBTL3	1.67719e-18	0.589879	0.275	0.149
									FOCAD	1.64999e-43	0.417922	0.631	0.443	4.17529e-39	2	FOCAD		KIF11	0	1.25793	0.506	0.028	0	3	KIF11		DOCK41	8.98788e-105	0.750341	0.984	0.918	2.27438e-100	4	DOCK4		RND3	9.83266e-12	0.308376	0.646	0.486	2.48816e-07	2	RND3		ZBTB16	1.74174e-18	0.816278	0.414	0.253
									SORCS21	1.73883e-43	0.409215	0.638	0.438	4.4001e-39	2	SORCS2		KIF15	0	1.2356	0.46	0.019	0	3	KIF15		PLCL1	6.40924e-104	1.1443	0.288	0.074	1.62186e-99	4	PLCL1		STIM1	9.88282e-12	0.431876	0.595	0.454	2.50085e-07	2	STIM1		PIK3CD	1.87702e-18	0.585631	0.492	0.352
									KANSL1	1.77177e-43	0.389623	0.908	0.818	4.48347e-39	2	KANSL1		KIF4A	0	1.22862	0.43	0.012	0	3	KIF4A		SIPA1L2	6.06242e-102	0.984775	0.34	0.102	1.53409e-97	4	SIPA1L2		PCM1	1.24426e-11	0.301236	0.788	0.679	3.1486e-07	2	PCM1		CHD1	1.93493e-18	0.572636	0.675	0.592
									FOXK1	1.95009e-43	0.379878	0.648	0.452	4.93471e-39	2	FOXK1		GTSE1	0	1.21662	0.428	0.004	0	3	GTSE1		SLC12A2	9.05815e-102	1.10013	0.539	0.247	2.29217e-97	4	SLC12A2		ABCA1	1.51249e-11	0.436388	0.708	0.595	3.82735e-07	2	ABCA1		CYTIP	2.10753e-18	0.771563	0.53	0.408
									PDLIM1	2.00382e-43	0.434323	0.626	0.436	5.07066e-39	2	PDLIM1		LMNB1	0	1.21323	0.523	0.034	0	3	LMNB1		GRB10	2.19245e-100	0.941281	0.924	0.825	5.54799e-96	4	GRB10		GSK3B	1.52255e-11	0.305349	0.775	0.649	3.85282e-07	2	GSK3B		CD53	2.80656e-18	0.51737	0.626	0.519
									GPRIN31	2.19851e-43	0.532909	0.548	0.34	5.56332e-39	2	GPRIN3		KIF18B	0	1.20902	0.472	0.005	0	3	KIF18B		SVIL	5.26666e-100	1.1171	0.736	0.488	1.33273e-95	4	SVIL		RNF19A	1.55077e-11	0.354545	0.617	0.477	3.92422e-07	2	RNF19A		IFNGR2	3.18652e-18	0.538923	0.671	0.567
									USP34	2.30273e-43	0.319357	0.961	0.888	5.82705e-39	2	USP34		MYBL2	0	1.12366	0.409	0.008	0	3	MYBL2		LAMA4	2.00019e-96	1.18469	0.614	0.315	5.06147e-92	4	LAMA4		PIK3R4	1.70165e-11	0.338217	0.306	0.185	4.30603e-07	2	PIK3R4		KLHL2	4.92346e-18	0.600683	0.6	0.515
									KIF2A	4.05348e-43	0.352454	0.497	0.306	1.02573e-38	2	KIF2A		UHRF1	0	0.94022	0.387	0.009	0	3	UHRF1		NAV2	8.57008e-96	0.938028	0.598	0.29	2.16866e-91	4	NAV2		PPP2CB	1.74556e-11	0.413432	0.552	0.418	4.41715e-07	2	PPP2CB		SYK	5.5662e-18	0.432768	0.795	0.721
									CPNE8	4.16329e-43	0.427573	0.867	0.759	1.05352e-38	2	CPNE8		TTK	0	0.916742	0.347	0.004	0	3	TTK		PODXL	3.19377e-94	0.983399	0.49	0.208	8.08184e-90	4	PODXL		HSDL2	1.8652e-11	0.450533	0.498	0.369	4.7199e-07	2	HSDL2		CAMKK2	5.58977e-18	0.551322	0.346	0.213
									IQCJ-SCHIP1	5.15919e-43	0.366828	0.477	0.283	1.30553e-38	2	IQCJ-SCHIP1		NDC80	0	0.906382	0.366	0.009	0	3	NDC80		ARHGAP61	3.25188e-93	1.09316	0.433	0.166	8.22887e-89	4	ARHGAP6		TNC1	1.95149e-11	0.523615	0.317	0.189	4.93825e-07	2	TNC		COP1	5.59196e-18	0.398688	0.896	0.865
									DENND4C	5.51898e-43	0.442015	0.8	0.658	1.39658e-38	2	DENND4C		BLM	0	0.88202	0.419	0.013	0	3	BLM		PTK21	2.59428e-91	0.631997	0.949	0.894	6.56483e-87	4	PTK2		HIVEP2	2.20514e-11	0.408738	0.735	0.618	5.58011e-07	2	HIVEP2		CCND3	5.9377e-18	0.655621	0.621	0.496
									ZDHHC14	6.29394e-43	0.53354	0.752	0.595	1.59268e-38	2	ZDHHC14		ARHGAP11A	0	0.873441	0.391	0.01	0	3	ARHGAP11A		ADAMTS9	7.1958e-90	1.02088	0.79	0.522	1.8209e-85	4	ADAMTS9		DAAM2	2.36687e-11	0.423441	0.469	0.336	5.98938e-07	2	DAAM2		ARRB1	6.28896e-18	0.53643	0.673	0.585
									NBEAL1	8.71783e-43	0.395434	0.911	0.8	2.20605e-38	2	NBEAL1		BUB1	0	0.863311	0.394	0.005	0	3	BUB1		NOX4	1.41262e-89	1.04526	0.403	0.151	3.57464e-85	4	NOX4		MAPRE2	2.76373e-11	0.443373	0.478	0.349	6.99362e-07	2	MAPRE2		LRRFIP1	7.48588e-18	0.499344	0.777	0.742
									AGPS	9.70606e-43	0.406341	0.696	0.525	2.45612e-38	2	AGPS		FAM111B	0	0.856787	0.353	0.004	0	3	FAM111B		PLK2	5.70757e-87	1.13304	0.437	0.179	1.4443e-82	4	PLK2		STOM	3.38704e-11	0.478168	0.376	0.258	8.57092e-07	2	STOM		CBL	7.82087e-18	0.592005	0.643	0.56
									UBE2K	1.04634e-42	0.36531	0.896	0.779	2.64777e-38	2	UBE2K		BUB1B	0	0.852952	0.385	0.01	0	3	BUB1B		ARHGAP29	2.08992e-86	0.770335	0.93	0.791	5.28853e-82	4	ARHGAP29		ACSL3	3.54637e-11	0.453115	0.617	0.501	8.97408e-07	2	ACSL3		TIMP1	8.98917e-18	0.719503	0.417	0.281
									RPS6KC1	1.31682e-42	0.360456	0.779	0.612	3.3322e-38	2	RPS6KC1		HJURP	0	0.825821	0.315	0.002	0	3	HJURP		UTRN1	6.44309e-86	0.650012	0.969	0.922	1.63042e-81	4	UTRN		ROBO2	4.19749e-11	0.331049	0.317	0.19	1.06217e-06	2	ROBO2		SLC22A151	9.32752e-18	0.405813	0.517	0.339
									CALD1	1.54699e-42	0.433186	0.938	0.881	3.91466e-38	2	CALD1		CEP55	0	0.801185	0.343	0.006	0	3	CEP55		EMCN1	1.34145e-82	0.945643	0.811	0.588	3.39454e-78	4	EMCN		MAP2K4	5.53006e-11	0.318829	0.644	0.519	1.39938e-06	2	MAP2K4		FYB1	9.94806e-18	0.38678	0.904	0.835
									YEATS2	2.0004e-42	0.362327	0.563	0.37	5.06202e-38	2	YEATS2		SHCBP1	0	0.793404	0.377	0.007	0	3	SHCBP1		CTNNB1	1.76747e-82	0.819983	0.847	0.695	4.47259e-78	4	CTNNB1		CDK6	6.12762e-11	0.343215	0.577	0.424	1.55059e-06	2	CDK6		PILRA	1.29016e-17	0.59788	0.553	0.449
									TAOK3	4.06643e-42	0.41417	0.856	0.745	1.02901e-37	2	TAOK3		NEIL3	0	0.757331	0.323	0.003	0	3	NEIL3		ARL152	3.30657e-79	0.758302	0.961	0.883	8.36728e-75	4	ARL15		FOXO31	6.32866e-11	0.33	0.789	0.654	1.60147e-06	2	FOXO3		WARS	1.41675e-17	0.615816	0.445	0.31
									PIK3CB	4.50428e-42	0.375443	0.795	0.619	1.13981e-37	2	PIK3CB		RAD54L	0	0.653238	0.334	0.006	0	3	RAD54L		ADAM19	3.95262e-79	0.566391	0.271	0.078	1.00021e-74	4	ADAM19		NCS1	9.47764e-11	0.387175	0.356	0.228	2.39832e-06	2	NCS1		FAM49B	1.4215e-17	0.349635	0.875	0.86
									DLG1	4.53532e-42	0.377263	0.911	0.809	1.14766e-37	2	DLG1		CENPU	9.28596e-302	0.754679	0.381	0.013	2.34981e-297	3	CENPU		CD34	2.91118e-78	0.697764	0.289	0.09	7.36674e-74	4	CD34		OXR1	1.0974e-10	0.48852	0.643	0.528	2.77697e-06	2	OXR1		CDK141	1.50407e-17	0.691159	0.412	0.274
									SPSB1	6.96949e-42	0.52926	0.737	0.541	1.76363e-37	2	SPSB1		ORC6	8.40377e-300	0.717992	0.385	0.014	2.12657e-295	3	ORC6		COL4A11	4.40975e-78	0.902673	0.804	0.587	1.11589e-73	4	COL4A1		BMPR1A	1.14646e-10	0.354856	0.663	0.541	2.90113e-06	2	BMPR1A		ALOX5	2.04594e-17	0.548752	0.546	0.413
									EPS15	1.00673e-41	0.376752	0.816	0.65	2.54754e-37	2	EPS15		CDCA2	4.5592e-298	0.823115	0.317	0.005	1.15371e-293	3	CDCA2		EPHA41	6.53169e-77	0.964849	0.455	0.202	1.65284e-72	4	EPHA4		BMP1	1.19937e-10	0.339266	0.427	0.293	3.03501e-06	2	BMP1		MAP3K3	4.35897e-17	0.551246	0.642	0.576
									AGO2	1.0742e-41	0.373034	0.688	0.513	2.71827e-37	2	AGO2		KIFC1	6.52068e-298	0.681612	0.319	0.005	1.65006e-293	3	KIFC1		NAV3	7.8899e-77	1.16924	0.359	0.133	1.99654e-72	4	NAV3		KITLG	1.24232e-10	0.503598	0.306	0.19	3.14368e-06	2	KITLG		SLC43A2	5.08524e-17	0.535788	0.619	0.485
									TGFBR1	1.12318e-41	0.472142	0.365	0.197	2.84219e-37	2	TGFBR1		TICRR	4.50342e-295	0.609591	0.304	0.004	1.13959e-290	3	TICRR		MYO1D	8.08694e-77	0.82242	0.59	0.319	2.0464e-72	4	MYO1D		ARMH3	1.75241e-10	0.34634	0.56	0.432	4.43449e-06	2	ARMH3		CSGALNACT21	1.88324e-16	0.517093	0.63	0.515
									PATJ	1.66422e-41	0.363144	0.92	0.841	4.21132e-37	2	PATJ		RAD51AP1	5.69332e-295	0.760408	0.372	0.013	1.44069e-290	3	RAD51AP1		COL4A2	1.18054e-76	0.915711	0.838	0.672	2.98736e-72	4	COL4A2		DSE	2.31793e-10	0.458885	0.415	0.297	5.86552e-06	2	DSE		RPS9	2.13732e-16	0.565902	0.543	0.426
									ATXN10	1.8485e-41	0.437605	0.862	0.754	4.67763e-37	2	ATXN10		PLK4	7.55678e-294	0.790707	0.402	0.017	1.91224e-289	3	PLK4		RAPGEF11	2.51852e-76	0.933389	0.767	0.588	6.37312e-72	4	RAPGEF1		CSNK1A1	2.32556e-10	0.361955	0.903	0.819	5.88483e-06	2	CSNK1A1		ITGAM	2.64022e-16	0.628995	0.367	0.235
									TMEM45B	1.97663e-41	0.459938	0.595	0.387	5.00187e-37	2	TMEM45B		SGO1	5.26009e-293	0.671215	0.315	0.005	1.33107e-288	3	SGO1		ADAMTSL1	1.77554e-75	1.40741	0.354	0.137	4.49301e-71	4	ADAMTSL1		LRCH1	2.45281e-10	0.357552	0.62	0.505	6.20684e-06	2	LRCH1		MYH9	3.09957e-16	0.497998	0.497	0.365
									CDC42SE2	2.22191e-41	0.403899	0.739	0.569	5.62255e-37	2	CDC42SE2		KIF20B	2.19896e-289	1.63717	0.617	0.073	5.56448e-285	3	KIF20B		MAGI1	1.97879e-75	0.634305	0.982	0.944	5.00733e-71	4	MAGI1		RCOR3	2.55304e-10	0.350382	0.537	0.42	6.46047e-06	2	RCOR3		VPS13B	3.40458e-16	0.319806	0.894	0.872
									CTTN	2.43315e-41	0.331237	0.548	0.36	6.1571e-37	2	CTTN		CKAP2L	1.65184e-283	0.568299	0.281	0.003	4.17998e-279	3	CKAP2L		MECOM1	1.43663e-73	0.756011	0.796	0.522	3.63538e-69	4	MECOM		KAT6B	2.55856e-10	0.398518	0.627	0.513	6.47444e-06	2	KAT6B		FGD4	3.73719e-16	0.35749	0.89	0.829
									RELN1	2.70484e-41	0.820554	0.408	0.239	6.84459e-37	2	RELN		E2F7	4.76917e-283	0.737176	0.33	0.008	1.20684e-278	3	E2F7		SPARCL1	5.44023e-73	0.926391	0.298	0.099	1.37665e-68	4	SPARCL1		EPC2	2.69709e-10	0.308396	0.598	0.465	6.82498e-06	2	EPC2		SIPA1L1	6.93078e-16	0.485793	0.877	0.843
									LASP1	2.94251e-41	0.326329	0.576	0.373	7.44603e-37	2	LASP1		C21orf58	1.58857e-282	1.08004	0.483	0.036	4.01987e-278	3	C21orf58		DIAPH2	2.36644e-72	0.992046	0.683	0.469	5.98826e-68	4	DIAPH2		FAM13A	2.9949e-10	0.468849	0.619	0.513	7.57859e-06	2	FAM13A		ANP32A	8.85511e-16	0.547115	0.501	0.381
									FAM219A	3.57542e-41	0.350294	0.452	0.274	9.0476e-37	2	FAM219A		CDC45	6.01118e-280	0.552303	0.289	0.004	1.52113e-275	3	CDC45		PITPNC1	8.40191e-69	0.813342	0.876	0.714	2.1261e-64	4	PITPNC1		PRKN	3.11129e-10	0.320595	0.805	0.684	7.87311e-06	2	PRKN		CMIP	8.95727e-16	0.368805	0.866	0.851
									NPC1	3.6894e-41	0.483008	0.603	0.419	9.33602e-37	2	NPC1		CLSPN	2.54865e-273	0.871572	0.336	0.01	6.44937e-269	3	CLSPN		PLEKHG1	4.75229e-67	0.65483	0.953	0.9	1.20257e-62	4	PLEKHG1		BNIP3L	3.38278e-10	0.373734	0.566	0.456	8.56012e-06	2	BNIP3L		KDM1B	1.23214e-15	0.630893	0.374	0.257
									CDK5RAP2	3.76173e-41	0.602933	0.743	0.576	9.51906e-37	2	CDK5RAP2		GINS1	2.18519e-272	0.94595	0.491	0.04	5.52963e-268	3	GINS1		ETS11	1.96393e-66	0.692958	0.885	0.771	4.96972e-62	4	ETS1		PICALM	3.81967e-10	0.335214	0.882	0.812	9.66568e-06	2	PICALM		PTEN1	1.31485e-15	0.427465	0.828	0.777
									AKR1B101	4.30932e-41	0.473462	0.448	0.256	1.09047e-36	2	AKR1B10		DEPDC1	9.0056e-269	0.656894	0.253	0.001	2.27887e-264	3	DEPDC1		HSPG2	1.72287e-65	0.66459	0.935	0.82	4.35973e-61	4	HSPG2		MEF2C	3.84149e-10	0.393875	0.619	0.484	9.72088e-06	2	MEF2C		NFXL1	1.37698e-15	0.865541	0.266	0.155
									SPTBN1	6.24823e-41	0.386072	0.957	0.903	1.58111e-36	2	SPTBN1		CDK1	1.33092e-267	0.57114	0.296	0.006	3.36789e-263	3	CDK1		KCNQ1	2.29207e-65	1.09696	0.545	0.32	5.80009e-61	4	KCNQ1		ADAM10	4.58892e-10	0.304826	0.711	0.589	1.16123e-05	2	ADAM10		RYBP	1.66872e-15	0.73152	0.44	0.323
									SMYD2	9.29206e-41	0.321582	0.566	0.376	2.35136e-36	2	SMYD2		TACC3	7.5432e-266	1.07958	0.479	0.039	1.90881e-261	3	TACC3		SULF2	2.41574e-65	0.785302	0.553	0.303	6.11303e-61	4	SULF2		MT-ND4L	4.70346e-10	0.489944	0.335	0.222	1.19021e-05	2	MT-ND4L		TPST11	2.01897e-15	0.700381	0.362	0.232
									CEMIP2	1.0497e-40	0.432269	0.871	0.748	2.65625e-36	2	CEMIP2		CDC25C	1.12718e-258	0.772045	0.306	0.008	2.85234e-254	3	CDC25C		FMNL3	2.08875e-63	0.766452	0.53	0.295	5.28559e-59	4	FMNL3		PBX3	5.80536e-10	0.375581	0.689	0.572	1.46905e-05	2	PBX3		CASP1	2.03367e-15	0.475259	0.25	0.14
									ERO1A	1.11427e-40	0.658141	0.587	0.402	2.81966e-36	2	ERO1A		KNTC1	1.3492e-258	1.54154	0.723	0.134	3.41415e-254	3	KNTC1		TANC21	4.74301e-63	0.701448	0.721	0.469	1.20022e-58	4	TANC2		ARHGAP6	6.3629e-10	0.506826	0.707	0.598	1.61013e-05	2	ARHGAP6		CD361	2.18761e-15	0.486546	0.541	0.403
									UBE2D2	1.16158e-40	0.392258	0.768	0.596	2.93937e-36	2	UBE2D2		SKA3	1.72438e-257	0.505828	0.264	0.003	4.36354e-253	3	SKA3		ADGRG1	6.7319e-63	0.575078	0.275	0.094	1.70351e-58	4	ADGRG1		TRAK1	8.88841e-10	0.489113	0.598	0.492	2.24921e-05	2	TRAK1		WAC	2.99008e-15	0.409785	0.783	0.73
									ANKS1A	1.20396e-40	0.377466	0.761	0.593	3.04663e-36	2	ANKS1A		BRCA1	1.69128e-256	1.67088	0.734	0.141	4.27978e-252	3	BRCA1		BCL2	8.80062e-63	0.805994	0.294	0.108	2.227e-58	4	BCL2		DPYSL2	8.89903e-10	0.316443	0.635	0.494	2.2519e-05	2	DPYSL2		CRP	4.15502e-15	0.646587	0.306	0.18
									LCOR	1.74637e-40	0.436581	0.866	0.735	4.4192e-36	2	LCOR		CCNF	3.20998e-254	0.923038	0.366	0.018	8.12285e-250	3	CCNF		CSGALNACT1	2.20926e-62	0.977696	0.533	0.292	5.59053e-58	4	CSGALNACT1		SH3BGRL	1.01053e-09	0.360882	0.587	0.465	2.55715e-05	2	SH3BGRL		PSEN1	4.7571e-15	0.486249	0.64	0.575
									ARHGAP17	1.93405e-40	0.343788	0.669	0.491	4.89411e-36	2	ARHGAP17		XRCC2	2.54284e-252	0.897571	0.436	0.032	6.43466e-248	3	XRCC2		MAML31	1.29583e-61	0.801236	0.862	0.727	3.2791e-57	4	MAML3		CAMTA1	1.2009e-09	0.348893	0.659	0.529	3.03888e-05	2	CAMTA1		IKZF1	5.7194e-15	0.679947	0.631	0.544
									ARL5B	2.03013e-40	0.508843	0.653	0.475	5.13725e-36	2	ARL5B		ATAD5	4.07304e-248	1.45646	0.674	0.114	1.03068e-243	3	ATAD5		EMP1	3.67693e-60	0.502382	0.475	0.223	9.30448e-56	4	EMP1		VCL1	1.29746e-09	0.487625	0.888	0.794	3.28323e-05	2	VCL		MAP2K1	7.52188e-15	0.496642	0.64	0.557
									UGCG	3.13633e-40	0.521344	0.554	0.377	7.93649e-36	2	UGCG		DLGAP5	2.99084e-247	0.738664	0.262	0.004	7.56833e-243	3	DLGAP5		MYO1E	4.9162e-60	0.857237	0.691	0.474	1.24404e-55	4	MYO1E		TTC7B	1.41393e-09	0.345487	0.619	0.511	3.57794e-05	2	TTC7B		GLIPR1	9.38151e-15	0.457144	0.29	0.176
									EXT1	3.92355e-40	0.419259	0.992	0.959	9.92855e-36	2	EXT1		NCAPH	1.68626e-245	0.859849	0.398	0.026	4.26709e-241	3	NCAPH		GSN	2.14308e-59	0.833809	0.477	0.257	5.42308e-55	4	GSN		KCND3	1.51157e-09	0.312836	0.27	0.162	3.82504e-05	2	KCND3		RCBTB21	1.06666e-14	0.507884	0.534	0.417
									RAB7A	4.71872e-40	0.387383	0.801	0.669	1.19407e-35	2	RAB7A		NUSAP1	4.71741e-244	1.29275	0.521	0.058	1.19374e-239	3	NUSAP1		XYLT1	2.38845e-59	0.648911	0.302	0.116	6.04396e-55	4	XYLT1		FOXP1	2.5324e-09	0.431242	0.85	0.744	6.40823e-05	2	FOXP1		ADGRE51	1.09412e-14	0.496739	0.497	0.371
									UTRN	6.39061e-40	0.405231	0.891	0.78	1.61714e-35	2	UTRN		AURKB	2.97573e-243	0.490675	0.251	0.003	7.53009e-239	3	AURKB		JARID21	3.78786e-58	0.780757	0.691	0.494	9.58519e-54	4	JARID2		TUBE1	2.61899e-09	0.30825	0.297	0.192	6.62735e-05	2	TUBE1		SPOPL	1.40606e-14	0.496128	0.511	0.407
									AL138828.1	6.88794e-40	0.995119	0.452	0.286	1.74299e-35	2	AL138828.1		EXO1	4.30493e-242	0.687706	0.285	0.007	1.08936e-237	3	EXO1		KIAA16711	8.87998e-58	0.706788	0.753	0.61	2.24708e-53	4	KIAA1671		CDC37L1	3.00788e-09	0.333076	0.359	0.247	7.61145e-05	2	CDC37L1		KDM6A	1.74561e-14	0.444484	0.717	0.669
									NPTN	8.91112e-40	0.314928	0.637	0.445	2.25496e-35	2	NPTN		CDCA8	1.63502e-241	0.672771	0.281	0.007	4.13742e-237	3	CDCA8		DNM3	1.09721e-57	0.98815	0.638	0.435	2.7765e-53	4	DNM3		EGLN1	3.16338e-09	0.333667	0.405	0.287	8.00494e-05	2	EGLN1		NBPF14	1.8431e-14	0.524071	0.442	0.326
									SBF2	1.21197e-39	0.373847	0.931	0.831	3.06689e-35	2	SBF2		KIF18A	2.13429e-238	1.02228	0.391	0.026	5.40082e-234	3	KIF18A		PALMD	1.24459e-57	0.835054	0.426	0.203	3.14945e-53	4	PALMD		MBOAT2	3.71479e-09	0.320946	0.356	0.236	9.40026e-05	2	MBOAT2		SLC16A71	1.9395e-14	0.618281	0.388	0.267
									WDFY3	1.23155e-39	0.366399	0.825	0.68	3.11644e-35	2	WDFY3		FANCD2	6.57443e-236	1.08483	0.532	0.063	1.66366e-231	3	FANCD2		RASGRP31	1.27363e-57	0.691799	0.811	0.643	3.22291e-53	4	RASGRP3		TNFAIP8	5.0462e-09	0.367518	0.252	0.157	0.000127694	2	TNFAIP8		WWP2	2.00758e-14	0.466523	0.621	0.543
									NHSL1	1.49728e-39	0.524204	0.91	0.796	3.78888e-35	2	NHSL1		RACGAP1	1.53902e-235	0.909037	0.421	0.033	3.89448e-231	3	RACGAP1		CALCRL1	2.58375e-57	0.986792	0.847	0.71	6.53817e-53	4	CALCRL		NR2C2	5.45972e-09	0.362292	0.45	0.337	0.000138158	2	NR2C2		ADGRE21	2.41934e-14	0.562269	0.603	0.505
									VGLL4	1.50987e-39	0.356093	0.704	0.524	3.82071e-35	2	VGLL4		PARPBP	1.54751e-234	1.03019	0.443	0.038	3.91598e-230	3	PARPBP		VIM	6.96276e-57	0.523142	0.365	0.154	1.76193e-52	4	VIM		UBE2E1	5.83556e-09	0.332263	0.63	0.527	0.000147669	2	UBE2E1		HLA-B	2.4773e-14	0.56866	0.645	0.572
									PPP3CA	1.54416e-39	0.455617	0.832	0.687	3.9075e-35	2	PPP3CA		EZH2	4.59801e-232	1.78778	0.704	0.147	1.16353e-227	3	EZH2		SNTB11	1.45649e-55	0.993192	0.588	0.374	3.68565e-51	4	SNTB1		MRPS6	5.90885e-09	0.344969	0.335	0.224	0.000149523	2	MRPS6		NIPBL	3.11661e-14	0.336891	0.84	0.82
									WTAP	1.63039e-39	0.460938	0.724	0.571	4.12571e-35	2	WTAP		MND1	7.76305e-232	0.924164	0.464	0.044	1.96444e-227	3	MND1		MAP4K41	5.92433e-55	0.687618	0.85	0.746	1.49915e-50	4	MAP4K4		IL18R1	6.29463e-09	0.387738	0.368	0.255	0.000159286	2	IL18R1		APOC3	3.31024e-14	0.694114	0.454	0.317
									AC008014.1	1.71312e-39	0.556474	0.913	0.828	4.33505e-35	2	AC008014.1		SMC4	2.18357e-227	2.20628	0.879	0.307	5.52551e-223	3	SMC4		SLC4A7	6.84358e-54	0.84146	0.538	0.318	1.73177e-49	4	SLC4A7		UBE2H	1.20493e-08	0.438614	0.632	0.525	0.000304908	2	UBE2H		MAPK14	3.59107e-14	0.503656	0.654	0.585
									ZNRF3	1.89443e-39	0.50224	0.766	0.623	4.79386e-35	2	ZNRF3		TCF19	3.729e-225	0.696364	0.296	0.011	9.43624e-221	3	TCF19		DGKH	1.26769e-53	0.702915	0.768	0.615	3.20789e-49	4	DGKH		ARHGAP10	1.34325e-08	0.330464	0.86	0.762	0.00033991	2	ARHGAP10		MBD21	4.28466e-14	0.555943	0.619	0.543
									SMAP1	1.9457e-39	0.362153	0.786	0.629	4.9236e-35	2	SMAP1		WDR76	3.24069e-224	0.86036	0.415	0.034	8.20057e-220	3	WDR76		LAMC1	6.81796e-53	0.484577	0.46	0.241	1.72529e-48	4	LAMC1		FILIP1L	1.52918e-08	0.429118	0.609	0.502	0.000386959	2	FILIP1L		GCA	5.16143e-14	0.508954	0.372	0.256
									ARMH3	1.95949e-39	0.360341	0.771	0.626	4.9585e-35	2	ARMH3		TK1	4.80159e-222	0.436013	0.253	0.006	1.21504e-217	3	TK1		TBCD	1.06537e-52	0.72811	0.749	0.598	2.69591e-48	4	TBCD		MOK	1.66128e-08	0.403793	0.319	0.215	0.000420387	2	MOK		ACTR3	5.83562e-14	0.402197	0.706	0.645
									EHD4	2.09961e-39	0.329826	0.491	0.304	5.31307e-35	2	EHD4		ZGRF1	4.50945e-220	1.27354	0.596	0.094	1.14112e-215	3	ZGRF1		MCF2L	2.78443e-52	0.736267	0.679	0.461	7.04599e-48	4	MCF2L		ID2	1.79833e-08	0.371915	0.292	0.19	0.000455067	2	ID2		ARID1A	7.25431e-14	0.471857	0.65	0.579
									ESYT2	2.24898e-39	0.365532	0.754	0.588	5.69105e-35	2	ESYT2		WDR62	2.70146e-218	0.61727	0.338	0.019	6.83603e-214	3	WDR62		IVNS1ABP	2.73714e-51	1.05235	0.603	0.411	6.92635e-47	4	IVNS1ABP		RB1	1.99062e-08	0.321192	0.695	0.615	0.000503726	2	RB1		DDX60L	8.23608e-14	0.414547	0.664	0.578
									LRPPRC	2.52652e-39	0.389637	0.773	0.633	6.39337e-35	2	LRPPRC		STIL	2.21354e-216	1.32924	0.587	0.095	5.60137e-212	3	STIL		PTPRK	6.97571e-51	0.939635	0.615	0.429	1.7652e-46	4	PTPRK		GUCY1A1	2.00164e-08	0.328809	0.526	0.406	0.000506514	2	GUCY1A1		MAPK1	1.14407e-13	0.49877	0.637	0.573
									STK24	2.6716e-39	0.436824	0.764	0.622	6.76049e-35	2	STK24		FANCB	4.92307e-216	0.579169	0.33	0.018	1.24578e-211	3	FANCB		TMEM233	7.07264e-51	0.745294	0.305	0.127	1.78973e-46	4	TMEM233		CTNND1	2.04857e-08	0.325249	0.52	0.417	0.00051839	2	CTNND1		MX2	1.56575e-13	0.475349	0.381	0.259
									PKN2-AS1	2.82774e-39	0.864677	0.468	0.291	7.1556e-35	2	PKN2-AS1		NCAPG2	3.42855e-211	1.21107	0.562	0.087	8.67594e-207	3	NCAPG2		CREB5	7.98355e-50	0.77084	0.339	0.152	2.02024e-45	4	CREB5		ARSJ	2.05471e-08	0.382967	0.351	0.242	0.000519945	2	ARSJ		FAM117B	1.66175e-13	0.652358	0.417	0.31
									LARP4B	3.02994e-39	0.35375	0.838	0.71	7.66725e-35	2	LARP4B		CCDC18	1.08382e-209	1.56882	0.674	0.145	2.74262e-205	3	CCDC18		SH3PXD2B	3.52169e-49	0.592179	0.347	0.159	8.91164e-45	4	SH3PXD2B		LCORL	2.07345e-08	0.371377	0.453	0.344	0.000524686	2	LCORL		C9orf72	1.77638e-13	0.473385	0.647	0.585
									ABI1	3.28555e-39	0.382567	0.715	0.549	8.31409e-35	2	ABI1		HELLS	2.4441e-205	1.86871	0.687	0.165	6.18481e-201	3	HELLS		TSPAN181	4.23363e-49	0.807843	0.639	0.461	1.07132e-44	4	TSPAN18		SPATS2L	2.37574e-08	0.325001	0.767	0.67	0.000601181	2	SPATS2L		HIPK3	2.03504e-13	0.497061	0.664	0.614
									CUX1	3.66886e-39	0.368586	0.948	0.873	9.28406e-35	2	CUX1		GLYATL2	2.04999e-203	0.731974	0.279	0.012	5.18751e-199	3	GLYATL2		AC002070.1	9.11986e-49	0.818037	0.563	0.356	2.30778e-44	4	AC002070.1		ARFGEF2	2.53046e-08	0.301599	0.542	0.431	0.000640333	2	ARFGEF2		RPS6KA3	2.11e-13	0.449175	0.523	0.402
									CASK	4.5235e-39	0.44539	0.716	0.557	1.14467e-34	2	CASK		HMMR	2.29256e-201	0.621775	0.253	0.008	5.80131e-197	3	HMMR		CDK61	1.65379e-48	0.717077	0.506	0.297	4.18491e-44	4	CDK6		LARGE1	2.64638e-08	0.350327	0.809	0.714	0.000669666	2	LARGE1		SPATA6	3.03951e-13	0.58897	0.36	0.25
									WDR13	5.39364e-39	0.319117	0.569	0.364	1.36486e-34	2	WDR13		AC016205.1	1.92737e-199	2.90006	0.73	0.209	4.87721e-195	3	AC016205.1		FNBP1L1	2.07012e-48	0.735378	0.691	0.525	5.23845e-44	4	FNBP1L		FBXL17	3.72517e-08	0.32669	0.746	0.656	0.000942654	2	FBXL17		ANKRD13D	3.30721e-13	0.46159	0.428	0.31
									TKT	6.84611e-39	0.305046	0.406	0.227	1.73241e-34	2	TKT		KIF2C	3.06609e-197	0.683547	0.268	0.011	7.75875e-193	3	KIF2C		NDST1	5.14573e-48	0.752154	0.558	0.364	1.30213e-43	4	NDST1		RNF185	4.69244e-08	0.302984	0.332	0.232	0.00118742	2	RNF185		GNAI2	3.52852e-13	0.558306	0.466	0.36
									HYI	1.25234e-38	0.349128	0.413	0.235	3.16904e-34	2	HYI		CHEK1	2.02516e-196	0.784348	0.449	0.051	5.12467e-192	3	CHEK1		ELK31	1.27007e-47	0.648226	0.71	0.517	3.2139e-43	4	ELK3		DISC1	5.29154e-08	0.407843	0.424	0.317	0.00133902	2	DISC1		INPP5D	3.72073e-13	0.402441	0.725	0.654
									MPP6	1.29877e-38	0.353171	0.68	0.495	3.28654e-34	2	MPP6		ECT2	4.49608e-194	1.82161	0.745	0.213	1.13773e-189	3	ECT2		LRRFIP1	2.0129e-47	0.625166	0.703	0.511	5.09365e-43	4	LRRFIP1		TTLL5	6.09306e-08	0.32051	0.517	0.403	0.00154185	2	TTLL5		ZCCHC7	4.61654e-13	0.537304	0.661	0.601
									ASPH	1.35828e-38	0.830333	0.806	0.681	3.43713e-34	2	ASPH		ATAD2	1.18515e-193	1.84071	0.704	0.183	2.99902e-189	3	ATAD2		MGAT4A	5.05582e-47	0.704312	0.421	0.227	1.27937e-42	4	MGAT4A		ZMYND8	7.42079e-08	0.322477	0.501	0.388	0.00187783	2	ZMYND8		LILRB11	5.26183e-13	0.619817	0.489	0.388
									NMT2	1.48834e-38	0.429364	0.68	0.504	3.76624e-34	2	NMT2		NUF2	1.78705e-193	1.05341	0.426	0.048	4.52213e-189	3	NUF2		ARHGAP18	8.4516e-47	0.895614	0.379	0.198	2.13868e-42	4	ARHGAP18		ANTXR21	9.06812e-08	0.308377	0.525	0.407	0.00229469	2	ANTXR2		SMG7	6.2596e-13	0.477197	0.539	0.446
									SPATS2	1.49086e-38	0.308479	0.588	0.394	3.77263e-34	2	SPATS2		WDHD1	1.22468e-191	1.04178	0.534	0.082	3.09906e-187	3	WDHD1		MIR4435-2HG1	8.82864e-47	0.847809	0.681	0.494	2.23409e-42	4	MIR4435-2HG		PDZRN4	9.1233e-08	0.547428	0.522	0.41	0.00230865	2	PDZRN4		ARHGAP27	6.5119e-13	0.497169	0.376	0.259
									RALA	1.49211e-38	0.338752	0.511	0.324	3.77579e-34	2	RALA		PRR11	1.61651e-191	0.50861	0.268	0.012	4.09057e-187	3	PRR11		ANKRD28	6.76277e-45	0.791577	0.595	0.409	1.71132e-40	4	ANKRD28		NEURL1B	9.65619e-08	0.313962	0.568	0.461	0.0024435	2	NEURL1B		RIN3	7.01612e-13	0.418293	0.748	0.738
									WDR43	1.52653e-38	0.419984	0.676	0.533	3.8629e-34	2	WDR43		CIP2A	2.56583e-189	1.0253	0.483	0.068	6.49283e-185	3	CIP2A		PCDH172	1.95282e-44	0.761407	0.674	0.472	4.94162e-40	4	PCDH17		KIF13A	9.93379e-08	0.322105	0.764	0.646	0.00251375	2	KIF13A		SPI1	7.48085e-13	0.525013	0.527	0.434
									RNF115	1.75864e-38	0.383858	0.799	0.67	4.45024e-34	2	RNF115		KIF23	5.96848e-187	1.24575	0.491	0.071	1.51032e-182	3	KIF23		NFIB	7.37567e-44	0.62409	0.889	0.831	1.86641e-39	4	NFIB		AC007388.1	1.45126e-07	0.34182	0.579	0.475	0.00367241	2	AC007388.1		ARHGDIB	1.03882e-12	0.425046	0.336	0.222
									AC025627.1	2.38769e-38	0.411195	0.57	0.396	6.04205e-34	2	AC025627.1		ZNF367	3.14913e-186	0.825145	0.402	0.042	7.96886e-182	3	ZNF367		DISC11	1.08229e-43	0.6739	0.741	0.586	2.73872e-39	4	DISC1		DSCAML1	1.48019e-07	0.302754	0.311	0.206	0.00374563	2	DSCAML1		EP300	1.19619e-12	0.390586	0.649	0.577
									YAP1	3.3064e-38	0.397586	0.877	0.759	8.36686e-34	2	YAP1		FOXM1	8.26949e-184	0.610544	0.328	0.024	2.0926e-179	3	FOXM1		INPP5D	1.14758e-43	0.686819	0.628	0.438	2.90394e-39	4	INPP5D		AC007319.1	2.1989e-07	0.509797	0.504	0.4	0.00556432	2	AC007319.1		APOA2	1.25301e-12	0.644446	0.299	0.188
									MET	4.73573e-38	0.526793	0.75	0.594	1.19838e-33	2	MET		RTKN2	1.65086e-182	0.777116	0.326	0.025	4.17749e-178	3	RTKN2		DUSP61	2.67527e-43	0.709549	0.515	0.307	6.76977e-39	4	DUSP6		BCAR3	2.22946e-07	0.329154	0.33	0.231	0.00564166	2	BCAR3		B2M	1.38172e-12	0.482881	0.706	0.652
									FRMD6	5.61305e-38	0.416168	0.461	0.285	1.42038e-33	2	FRMD6		CDC6	3.23772e-180	0.471399	0.257	0.012	8.19304e-176	3	CDC6		DLL4	5.49403e-43	0.650681	0.266	0.114	1.39026e-38	4	DLL4		NR3C1	2.35513e-07	0.304753	0.667	0.561	0.00595965	2	NR3C1		PFN1	1.53201e-12	0.433963	0.317	0.202
									AP002991.1	6.5049e-38	0.410264	0.298	0.151	1.64606e-33	2	AP002991.1		SMC2	4.44445e-179	0.819608	0.43	0.053	1.12467e-174	3	SMC2		RAPGEF2	6.02719e-43	0.612067	0.869	0.79	1.52518e-38	4	RAPGEF2		SGIP1	2.36259e-07	0.465633	0.557	0.463	0.00597853	2	SGIP1		HSD17B11	1.9245e-12	0.450088	0.346	0.236
									LIMD1	7.16192e-38	0.396244	0.741	0.579	1.81232e-33	2	LIMD1		CHAF1A	6.28055e-179	0.838039	0.43	0.053	1.58929e-174	3	CHAF1A		SEMA3F	6.12838e-43	0.672203	0.481	0.285	1.55079e-38	4	SEMA3F		RBMS3-AS2	2.75843e-07	0.375544	0.285	0.199	0.00698022	2	RBMS3-AS2		PCNX1	2.08666e-12	0.408117	0.71	0.641
									PITPNM2	8.10806e-38	0.371079	0.647	0.472	2.05174e-33	2	PITPNM2		SGO2	3.56725e-177	0.921217	0.366	0.036	9.02692e-173	3	SGO2		DYSF1	2.56266e-42	0.633653	0.768	0.649	6.48481e-38	4	DYSF		KHDRBS3	2.96492e-07	0.475201	0.434	0.329	0.00750272	2	KHDRBS3		SPG11	2.28807e-12	0.372053	0.748	0.696
									AL033504.1	8.7257e-38	0.471646	0.596	0.415	2.20804e-33	2	AL033504.1		POLE2	9.43996e-176	0.886771	0.44	0.058	2.38878e-171	3	POLE2		ARHGEF31	3.38424e-42	0.649043	0.62	0.43	8.56383e-38	4	ARHGEF3		LDLRAD3	3.1281e-07	0.382383	0.603	0.515	0.00791566	2	LDLRAD3		ABHD15-AS1	2.65984e-12	0.534992	0.334	0.231
									PRKCI	9.71296e-38	0.300895	0.529	0.347	2.45786e-33	2	PRKCI		CENPP	3.27309e-172	1.67136	0.7	0.187	8.28256e-168	3	CENPP		ANO2	6.39023e-42	0.769484	0.45	0.248	1.61705e-37	4	ANO2		AL445426.1	3.50663e-07	0.358971	0.354	0.258	0.00887352	2	AL445426.1		TLE3	2.95369e-12	0.441017	0.308	0.195
									NEK6	1.2928e-37	0.388673	0.776	0.627	3.27144e-33	2	NEK6		TYMS	5.38442e-170	0.936087	0.46	0.067	1.36253e-165	3	TYMS		PMEPA1	6.71197e-42	0.508163	0.252	0.105	1.69846e-37	4	PMEPA1		IL1RAPL1	3.93649e-07	0.421197	0.281	0.188	0.00996128	2	IL1RAPL1		SAMHD1	3.33797e-12	0.320115	0.814	0.809
									SNX24	2.2804e-37	0.365211	0.619	0.447	5.77056e-33	2	SNX24		DNA2	2.13378e-168	1.07725	0.521	0.093	5.39953e-164	3	DNA2		BTNL91	7.25241e-42	0.740867	0.787	0.625	1.83522e-37	4	BTNL9		DPH6-DT	4.7412e-07	0.333011	0.329	0.231	0.0119976	2	DPH6-DT		BIN2	4.18644e-12	0.554242	0.426	0.331
									RFTN1	2.33872e-37	0.442571	0.476	0.3	5.91814e-33	2	RFTN1		POC1A	1.04343e-158	0.478418	0.289	0.022	2.6404e-154	3	POC1A		CCNY1	8.14475e-42	0.683697	0.818	0.722	2.06103e-37	4	CCNY		FHIT	6.35372e-07	0.418717	0.649	0.561	0.0160781	2	FHIT		CRLF3	5.43769e-12	0.458414	0.482	0.383
									GTDC1	2.3694e-37	0.395144	0.526	0.349	5.99578e-33	2	GTDC1		MYBL1	6.08511e-156	0.574483	0.264	0.018	1.53984e-151	3	MYBL1		FGD4	1.53437e-41	0.885074	0.476	0.293	3.88272e-37	4	FGD4		UMAD1	7.29747e-07	0.32871	0.448	0.345	0.0184662	2	UMAD1		CAB39	5.8721e-12	0.369851	0.706	0.655
									RCOR1	3.824e-37	0.385541	0.743	0.581	9.67663e-33	2	RCOR1		NSD2	1.80771e-154	1.65082	0.894	0.554	4.57441e-150	3	NSD2		CDYL2	2.38512e-41	0.611441	0.405	0.225	6.03554e-37	4	CDYL2		INTS6	1.00537e-06	0.344843	0.579	0.482	0.0254409	2	INTS6		SPECC1	6.7742e-12	0.541372	0.25	0.151
									COP1	4.39297e-37	0.33888	0.882	0.774	1.11164e-32	2	COP1		CCDC150	5.60209e-149	0.68956	0.381	0.05	1.41761e-144	3	CCDC150		NAV11	3.1872e-41	0.61478	0.696	0.521	8.06522e-37	4	NAV1		MAP2K5	1.00703e-06	0.300101	0.534	0.432	0.0254829	2	MAP2K5		PTPN18	7.41462e-12	0.443843	0.433	0.33
									CAST	4.886e-37	0.38021	0.887	0.783	1.2364e-32	2	CAST		POLE	6.55849e-146	1.03929	0.538	0.115	1.65963e-141	3	POLE		SYNPO	5.59897e-41	0.578952	0.355	0.181	1.41682e-36	4	SYNPO		VPS13A	1.13554e-06	0.309255	0.624	0.523	0.0287348	2	VPS13A		HDAC4	8.42988e-12	0.49765	0.616	0.543
									SPPL3	5.38043e-37	0.3949	0.803	0.667	1.36152e-32	2	SPPL3		POLA2	6.72844e-145	0.792171	0.443	0.074	1.70263e-140	3	POLA2		AL136531.2	5.88716e-41	0.727681	0.567	0.371	1.48975e-36	4	AL136531.2		LINC01091	4.27474e-06	0.397693	0.381	0.293	0.108172	2	LINC01091		CCNY	8.69963e-12	0.364897	0.791	0.762
									MBD2	6.0157e-37	0.328074	0.573	0.394	1.52227e-32	2	MBD2		DEPDC1B	2.91641e-142	1.49032	0.76	0.289	7.37997e-138	3	DEPDC1B		VWF	7.21885e-41	0.811462	0.494	0.296	1.82673e-36	4	VWF		ANOS1	5.37309e-06	0.41009	0.27	0.188	0.135966	2	ANOS1		KDM7A	9.20705e-12	0.468497	0.53	0.437
									UCHL3	6.69454e-37	0.322065	0.466	0.287	1.69405e-32	2	UCHL3		CHTF18	2.64587e-140	0.696415	0.296	0.029	6.69537e-136	3	CHTF18		PLEKHA1	1.60636e-40	0.605997	0.516	0.335	4.0649e-36	4	PLEKHA1		TMOD3	1.15621e-05	0.311114	0.537	0.455	0.29258	2	TMOD3		MICAL2	1.25272e-11	0.439223	0.254	0.154
									MAP4K5	6.89202e-37	0.318587	0.602	0.419	1.74402e-32	2	MAP4K5		KIF24	9.28233e-136	0.708839	0.394	0.061	2.34889e-131	3	KIF24		MTUS1	7.84835e-40	0.771311	0.405	0.229	1.98603e-35	4	MTUS1		ZNF462	1.26495e-05	0.338594	0.488	0.404	0.320096	2	ZNF462		FLNA	1.2809e-11	0.395469	0.299	0.188
									SIPA1L1	1.07777e-36	0.396206	0.92	0.822	2.72731e-32	2	SIPA1L1		GEN1	8.45245e-134	1.16442	0.662	0.215	2.13889e-129	3	GEN1		INSR	1.08026e-39	0.625265	0.976	0.952	2.73359e-35	4	INSR		AMMECR1	5.43116e-05	0.352948	0.427	0.352	1	2	AMMECR1		RTN3	1.4016e-11	0.52615	0.513	0.434
									TMCC1	1.55431e-36	0.370028	0.816	0.676	3.93318e-32	2	TMCC1		AP001347.1	1.46923e-131	0.974168	0.47	0.094	3.71788e-127	3	AP001347.1		EFNB21	1.17977e-39	0.699465	0.752	0.593	2.98541e-35	4	EFNB2		SCLT1	7.71512e-05	0.312049	0.608	0.528	1	2	SCLT1		FGG	1.46935e-11	0.538797	0.334	0.224
									PPARGC1B	1.58845e-36	0.309627	0.479	0.304	4.01958e-32	2	PPARGC1B		CDC7	2.3089e-128	0.479789	0.315	0.037	5.84267e-124	3	CDC7		CACNA1C1	3.01768e-39	1.01983	0.482	0.308	7.63624e-35	4	CACNA1C		FOSB1	0.000179919	0.497059	0.274	0.207	1	2	FOSB		PELI1	1.61638e-11	0.51783	0.623	0.558
									BTBD10	1.88296e-36	0.309749	0.496	0.322	4.76483e-32	2	BTBD10		MCM8	1.2579e-126	0.939214	0.553	0.142	3.18311e-122	3	MCM8		LAMA5	1.88949e-38	0.546497	0.302	0.145	4.78136e-34	4	LAMA5		PPFIA2	0.000317666	0.327705	0.282	0.219	1	2	PPFIA2		NAAA	1.63523e-11	0.564858	0.362	0.265
									UBE2R2	1.9609e-36	0.363008	0.853	0.718	4.96206e-32	2	UBE2R2		RBL1	1.49336e-126	1.08527	0.589	0.166	3.77894e-122	3	RBL1		CACHD11	1.99231e-38	0.670619	0.512	0.325	5.04154e-34	4	CACHD1		AGPAT4	0.00103476	0.335564	0.311	0.254	1	2	AGPAT4		CREBBP	1.6978e-11	0.366797	0.668	0.611
									SLC9A7	1.98333e-36	0.348125	0.455	0.283	5.01882e-32	2	SLC9A7		RRM1	1.8659e-124	0.815129	0.498	0.113	4.72165e-120	3	RRM1		JUP	3.40649e-38	0.476116	0.34	0.173	8.62012e-34	4	JUP		AHCYL2	0.0039784	0.316861	0.343	0.296	1	2	AHCYL2		SNRK	1.83049e-11	0.42122	0.419	0.313
									IQSEC11	2.21757e-36	0.358214	0.638	0.469	5.61156e-32	2	IQSEC1		CENPJ	1.12726e-122	0.703583	0.398	0.068	2.85253e-118	3	CENPJ		HECW21	6.06167e-38	0.611476	0.896	0.797	1.53391e-33	4	HECW2		EBF1	1.04687e-203	3.85033	0.899	0.111	2.64911e-199	3	EBF1		PPP1R12A	2.03317e-11	0.406743	0.704	0.679
									SNX29	2.4315e-36	0.416238	0.671	0.512	6.15291e-32	2	SNX29		MCM6	1.92084e-122	0.557608	0.317	0.041	4.86069e-118	3	MCM6		CASC15	1.04885e-37	0.740486	0.374	0.201	2.6541e-33	4	CASC15		LDB3	1.02416e-177	1.63327	0.404	0.006	2.59164e-173	3	LDB3		RPL13	2.24776e-11	0.475138	0.431	0.323
									SMARCA4	2.6683e-36	0.315329	0.563	0.384	6.75213e-32	2	SMARCA4		SPC24	2.6415e-120	0.518297	0.26	0.026	6.68431e-116	3	SPC24		REV3L	9.8514e-37	0.572292	0.721	0.575	2.4929e-32	4	REV3L		MCAM	4.80229e-154	1.92155	0.495	0.026	1.21522e-149	3	MCAM		PTK2B	2.4836e-11	0.326778	0.713	0.626
									IPO7	3.19399e-36	0.331398	0.654	0.486	8.0824e-32	2	IPO7		Z94721.1	2.72437e-119	1.15057	0.589	0.175	6.89403e-115	3	Z94721.1		COLGALT1	1.27044e-36	0.515279	0.323	0.164	3.21486e-32	4	COLGALT1		RGS6	2.72163e-145	3.53494	0.535	0.04	6.88707e-141	3	RGS6		CCM2	2.57081e-11	0.489963	0.557	0.477
									DNM1L	3.19823e-36	0.301892	0.57	0.386	8.09312e-32	2	DNM1L		NCAPD3	1.27874e-117	0.866291	0.528	0.135	3.23586e-113	3	NCAPD3		VASH1	2.24469e-36	0.592175	0.417	0.247	5.68019e-32	4	VASH1		ITGA7	4.49463e-142	1.35306	0.429	0.019	1.13737e-137	3	ITGA7		GNAQ	2.75907e-11	0.315014	0.917	0.894
									MAT2A	3.59294e-36	0.377402	0.513	0.345	9.09193e-32	2	MAT2A		CEP128	2.21072e-117	1.3829	0.74	0.32	5.59423e-113	3	CEP128		NOVA11	3.95548e-36	0.671133	0.53	0.347	1.00093e-31	4	NOVA1		NTRK3	4.09625e-132	3.13562	0.601	0.066	1.03656e-127	3	NTRK3		UBE2D1	3.29069e-11	0.493451	0.329	0.23
									GTF2F2	3.69517e-36	0.32977	0.597	0.425	9.35062e-32	2	GTF2F2		TIMELESS	1.64608e-115	0.470903	0.289	0.035	4.16539e-111	3	TIMELESS		MAP1B	4.88789e-36	0.615932	0.325	0.163	1.23688e-31	4	MAP1B		SPARCL1	2.91042e-123	3.09123	0.535	0.053	7.36483e-119	3	SPARCL1		INSR	4.01452e-11	0.530798	0.483	0.381
									TET3	3.8362e-36	0.33603	0.601	0.431	9.7075e-32	2	TET3		MMS22L	3.35655e-113	1.41172	0.664	0.253	8.49376e-109	3	MMS22L		THSD7A1	8.74257e-36	0.966555	0.646	0.504	2.21231e-31	4	THSD7A		SEMA5B	4.46089e-112	1.19663	0.308	0.01	1.12883e-107	3	SEMA5B		PCMT1	4.14625e-11	0.47992	0.344	0.246
									UBR5	4.37529e-36	0.350938	0.882	0.756	1.10717e-31	2	UBR5		DBF4	1.22378e-112	0.811466	0.436	0.092	3.09677e-108	3	DBF4		RBFOX2	9.34543e-36	0.487134	0.821	0.746	2.36486e-31	4	RBFOX2		GJC1	6.93139e-111	1.54344	0.399	0.025	1.75399e-106	3	GJC1		NCF1	4.29769e-11	0.639888	0.285	0.185
									ICAM1	4.74751e-36	0.33974	0.466	0.286	1.20136e-31	2	ICAM1		MCM3	2.4337e-111	0.675768	0.398	0.076	6.15847e-107	3	MCM3		PREX11	9.95849e-36	0.664895	0.563	0.392	2.51999e-31	4	PREX1		CACNA1H	3.9048e-102	0.936315	0.303	0.012	9.8811e-98	3	CACNA1H		XPR1	4.70899e-11	0.547128	0.496	0.424
									BHLHE40	6.04887e-36	0.615017	0.68	0.499	1.53067e-31	2	BHLHE40		MCM4	3.10178e-111	0.404317	0.285	0.036	7.84905e-107	3	MCM4		PTPRE	5.28754e-35	0.568855	0.701	0.549	1.33801e-30	4	PTPRE		TRPC6	5.87473e-95	1.56184	0.419	0.038	1.4866e-90	3	TRPC6		MT-ATP8	4.74231e-11	0.345145	0.315	0.209
									ANKIB1	6.20934e-36	0.350337	0.751	0.59	1.57127e-31	2	ANKIB1		DNMT1	2.76354e-110	1.0014	0.557	0.164	6.99314e-106	3	DNMT1		SLC22A23	7.27809e-35	0.660918	0.398	0.228	1.84172e-30	4	SLC22A23		CSPG4	1.06929e-94	1.01579	0.288	0.013	2.70583e-90	3	CSPG4		DAPP1	5.27385e-11	0.429082	0.317	0.211
									NTN4	6.22439e-36	0.50381	0.476	0.298	1.57508e-31	2	NTN4		APOLD1	5.22929e-110	1.19526	0.366	0.067	1.32327e-105	3	APOLD1		RAI14	9.31509e-35	0.618774	0.659	0.514	2.35718e-30	4	RAI14		CPE	8.49047e-94	1.96938	0.394	0.034	2.14851e-89	3	CPE		MAP3K5	5.45917e-11	0.40096	0.643	0.578
									CMIP	6.88334e-36	0.401279	0.849	0.73	1.74183e-31	2	CMIP		BARD1	9.99667e-109	1.27462	0.787	0.405	2.52966e-104	3	BARD1		LMBR1	1.30036e-34	0.648941	0.613	0.455	3.29056e-30	4	LMBR1		PARM1	2.738e-93	1.58691	0.374	0.029	6.92852e-89	3	PARM1		PITPNC1	5.50437e-11	0.436249	0.68	0.613
									VPS13A	7.81458e-36	0.380169	0.872	0.775	1.97748e-31	2	VPS13A		GPSM2	3.09784e-108	0.985164	0.391	0.079	7.83907e-104	3	GPSM2		EEPD1	2.56621e-34	0.49494	0.279	0.134	6.49379e-30	4	EEPD1		SLIT3	4.1285e-93	2.74523	0.823	0.247	1.04472e-88	3	SLIT3		TTC7A	5.89755e-11	0.635555	0.43	0.334
									LITAF	8.7856e-36	0.453459	0.626	0.448	2.2232e-31	2	LITAF		CEP152	1.75749e-107	0.927505	0.594	0.188	4.44733e-103	3	CEP152		PLXND1	4.6599e-34	0.621814	0.632	0.478	1.17919e-29	4	PLXND1		NOTCH3	1.45416e-90	1.7591	0.606	0.106	3.67976e-86	3	NOTCH3		KDM4C	6.78318e-11	0.3521	0.779	0.752
									ROCK2	9.81975e-36	0.337933	0.856	0.737	2.48489e-31	2	ROCK2		SPC25	4.93773e-107	0.938786	0.438	0.101	1.24949e-102	3	SPC25		ADAM15	4.72305e-34	0.464771	0.4	0.229	1.19517e-29	4	ADAM15		CLMN	4.54824e-89	2.49672	0.702	0.174	1.15093e-84	3	CLMN		KMT2E	6.85566e-11	0.315784	0.805	0.767
									FAM222B	1.04616e-35	0.343643	0.649	0.48	2.6473e-31	2	FAM222B		RFC3	9.85444e-107	1.02874	0.538	0.147	2.49367e-102	3	RFC3		RAPGEF41	8.63818e-34	0.6169	0.771	0.627	2.18589e-29	4	RAPGEF4		LAMA3	7.02652e-89	2.24517	0.455	0.055	1.77806e-84	3	LAMA3		ADD3	9.05883e-11	0.459458	0.525	0.437
									SINHCAF	1.34461e-35	0.310645	0.429	0.261	3.40253e-31	2	SINHCAF		MIS18BP1	1.04568e-106	1.25994	0.64	0.237	2.64609e-102	3	MIS18BP1		ZNF3661	1.12315e-33	0.572821	0.385	0.219	2.84214e-29	4	ZNF366		DGKB	1.38536e-86	1.98068	0.308	0.019	3.50565e-82	3	DGKB		CD300LF	1.23851e-10	0.482543	0.297	0.198
									FLVCR21	2.36778e-35	0.464103	0.668	0.497	5.99166e-31	2	FLVCR2		AC008543.1	2.82022e-106	0.425828	0.294	0.04	7.13655e-102	3	AC008543.1		MYH9	2.20741e-33	0.625333	0.729	0.606	5.58586e-29	4	MYH9		PTP4A3	5.88563e-86	1.61735	0.328	0.023	1.48936e-81	3	PTP4A3		NCOA2	1.27496e-10	0.412195	0.79	0.771
									PHC2	2.50831e-35	0.369768	0.689	0.512	6.34728e-31	2	PHC2		NEMP1	4.05838e-106	0.847665	0.498	0.131	1.02697e-101	3	NEMP1		PALD1	1.02173e-32	0.603762	0.54	0.37	2.58549e-28	4	PALD1		ADGRF5	4.53541e-85	1.74688	0.46	0.058	1.14769e-80	3	ADGRF5		CSK	1.67588e-10	0.382586	0.294	0.195
									ZNHIT6	2.60915e-35	0.330122	0.524	0.351	6.60245e-31	2	ZNHIT6		DDX11	5.63494e-105	0.889167	0.485	0.124	1.42592e-100	3	DDX11		SH2D3C	3.51913e-32	0.550937	0.571	0.412	8.90515e-28	4	SH2D3C		DGKG	1.37947e-83	2.08706	0.576	0.101	3.49075e-79	3	DGKG		EFHD2	1.92539e-10	0.429075	0.259	0.166
									WASF2	2.90422e-35	0.326005	0.693	0.519	7.34914e-31	2	WASF2		CENPO	6.26881e-105	0.421773	0.283	0.038	1.58632e-100	3	CENPO		TGFBR2	3.87857e-32	0.594008	0.833	0.742	9.81472e-28	4	TGFBR2		MYH11	1.23327e-80	2.81206	0.5	0.081	3.1208e-76	3	MYH11		OGDH	2.24638e-10	0.445834	0.459	0.375
									NDRG11	2.96434e-35	1.09356	0.45	0.297	7.50125e-31	2	NDRG1		FBLN7	5.39057e-102	0.611121	0.313	0.049	1.36408e-97	3	FBLN7		GALNT151	4.38853e-32	0.552186	0.368	0.206	1.11052e-27	4	GALNT15		HIPK2	1.84821e-77	2.32864	0.909	0.511	4.67689e-73	3	HIPK2		AP2A1	2.49223e-10	0.392247	0.263	0.168
									APBB2	3.08406e-35	0.449003	0.838	0.712	7.80422e-31	2	APBB2		CEP295	7.81999e-102	1.05478	0.679	0.268	1.97885e-97	3	CEP295		A2M1	5.18463e-32	0.650575	0.605	0.454	1.31197e-27	4	A2M		MYOCD	2.80452e-76	1.77523	0.414	0.052	7.09685e-72	3	MYOCD		NFKBIZ1	3.10779e-10	0.574313	0.357	0.262
									BACH1	3.68502e-35	0.473876	0.829	0.715	9.32495e-31	2	BACH1		LINC01572	4.17907e-100	1.31247	0.753	0.355	1.05751e-95	3	LINC01572		TRIO	5.24105e-32	0.388135	0.9	0.858	1.32625e-27	4	TRIO		RCAN2	6.20392e-76	2.83044	0.833	0.343	1.5699e-71	3	RCAN2		MSN	3.48896e-10	0.516635	0.497	0.415
									IBTK	4.82639e-35	0.349368	0.899	0.794	1.22132e-30	2	IBTK		PCNA	5.80869e-99	0.49749	0.251	0.031	1.46989e-94	3	PCNA		RAP1GDS1	7.0765e-32	0.513856	0.66	0.502	1.79071e-27	4	RAP1GDS1		PPM1L	6.89914e-75	2.25743	0.54	0.108	1.74583e-70	3	PPM1L		APAF1	4.62391e-10	0.540312	0.412	0.326
									ARHGAP26	4.91968e-35	0.449819	0.74	0.566	1.24493e-30	2	ARHGAP26		PRIM2	1.04824e-98	1.41	0.815	0.539	2.65258e-94	3	PRIM2		JAM3	1.01491e-31	0.486005	0.583	0.404	2.56823e-27	4	JAM3		PRDM16	1.04286e-67	1.38451	0.283	0.023	2.63897e-63	3	PRDM16		MIS18BP1	5.38139e-10	0.411908	0.63	0.569
									SPTAN1	5.23449e-35	0.32834	0.652	0.476	1.32459e-30	2	SPTAN1		CKAP2	2.32846e-97	0.746554	0.294	0.046	5.89217e-93	3	CKAP2		TSPAN5	2.96988e-31	0.614508	0.373	0.214	7.51529e-27	4	TSPAN5		CACNA1C1	4.88368e-63	1.64572	0.99	0.695	1.23582e-58	3	CACNA1C		RBM33	5.63979e-10	0.404011	0.609	0.549
									NAA25	5.44936e-35	0.346848	0.712	0.564	1.37896e-30	2	NAA25		AC073529.1	8.71293e-97	1.11137	0.519	0.148	2.20481e-92	3	AC073529.1		STK10	3.63763e-31	0.521059	0.505	0.34	9.20502e-27	4	STK10		PPARG	5.20378e-63	1.61914	0.354	0.046	1.31682e-58	3	PPARG		MTPN	6.33474e-10	0.572502	0.336	0.252
									OTUD7B	6.16635e-35	0.334861	0.743	0.58	1.56039e-30	2	OTUD7B		DSN1	1.21361e-96	0.477906	0.319	0.054	3.07103e-92	3	DSN1		PPP2R2A1	4.08345e-31	0.535212	0.716	0.604	1.03332e-26	4	PPP2R2A		PDE1C	3.01045e-60	2.18912	0.359	0.051	7.61795e-56	3	PDE1C		AGO1	6.34374e-10	0.368434	0.303	0.208
									MAPK1	6.96596e-35	0.355843	0.724	0.572	1.76274e-30	2	MAPK1		POLA1	1.8846e-93	1.5838	0.751	0.452	4.76897e-89	3	POLA1		DOCK6	1.08991e-30	0.510093	0.731	0.625	2.75803e-26	4	DOCK6		RGS5	9.06473e-58	1.89612	0.424	0.08	2.29383e-53	3	RGS5		MARK2	6.65319e-10	0.401914	0.517	0.448
									METTL8	7.49613e-35	0.341957	0.451	0.283	1.8969e-30	2	METTL8		KIF22	1.24128e-92	0.559697	0.306	0.052	3.14107e-88	3	KIF22		JCAD	1.25617e-30	0.571376	0.399	0.247	3.17873e-26	4	JCAD		PLCL1	3.65048e-56	2.36159	0.722	0.297	9.23754e-52	3	PLCL1		TLE41	6.78482e-10	0.389201	0.633	0.572
									APOL2	9.59534e-35	0.336646	0.53	0.344	2.4281e-30	2	APOL2		SASS6	1.59294e-92	0.514505	0.362	0.073	4.03093e-88	3	SASS6		NEURL1B	1.748e-30	0.571605	0.381	0.223	4.42332e-26	4	NEURL1B		KCNAB1	2.56399e-55	2.60493	0.348	0.054	6.48819e-51	3	KCNAB1		ACTR2	6.87287e-10	0.426864	0.647	0.605
									KHDRBS3	9.85377e-35	0.37121	0.572	0.398	2.4935e-30	2	KHDRBS3		STMN1	3.23529e-92	0.458726	0.251	0.034	8.1869e-88	3	STMN1		CYYR11	3.41477e-30	0.625288	0.631	0.486	8.64108e-26	4	CYYR1		NHS	1.86233e-54	1.94868	0.788	0.359	4.71263e-50	3	NHS		APLP2	7.07977e-10	0.446379	0.522	0.451
									UBE2E1	1.26062e-34	0.371911	0.687	0.532	3.19e-30	2	UBE2E1		TOPBP1	6.41907e-92	0.989536	0.668	0.282	1.62435e-87	3	TOPBP1		AFAP1L1	3.82953e-30	0.575698	0.668	0.546	9.69062e-26	4	AFAP1L1		PDGFRB	1.50049e-52	1.61607	0.783	0.355	3.79698e-48	3	PDGFRB		FAM198B	7.29562e-10	0.430471	0.323	0.228
									DOCK5	2.12869e-34	0.326103	0.946	0.853	5.38664e-30	2	DOCK5		MYO3A	1.06246e-91	1.35376	0.687	0.299	2.68857e-87	3	MYO3A		IQCJ-SCHIP1	5.59659e-30	0.612072	0.462	0.291	1.41622e-25	4	IQCJ-SCHIP1		HEY2	1.60254e-48	0.845758	0.258	0.03	4.05522e-44	3	HEY2		FAM198B-AS1	7.49066e-10	0.520508	0.306	0.214
									ZBTB7A	2.18365e-34	0.30921	0.55	0.365	5.52574e-30	2	ZBTB7A		VRK1	1.46233e-90	0.798592	0.517	0.159	3.70043e-86	3	VRK1		RTN4	6.89586e-30	0.541101	0.663	0.524	1.745e-25	4	RTN4		ZFHX3	4.09918e-48	2.0932	0.909	0.696	1.0373e-43	3	ZFHX3		ADK	9.13651e-10	0.577755	0.744	0.751
									RAB3GAP2	2.54116e-34	0.302603	0.808	0.678	6.43039e-30	2	RAB3GAP2		TMPO	7.37642e-89	0.952774	0.574	0.215	1.8666e-84	3	TMPO		PTPN14	7.92756e-30	0.58508	0.661	0.52	2.00607e-25	4	PTPN14		FRY	5.69292e-47	1.75403	0.854	0.499	1.44059e-42	3	FRY		TMPO	9.95203e-10	0.400635	0.285	0.193
									CDC73	2.70313e-34	0.324764	0.741	0.579	6.84028e-30	2	CDC73		AL606489.1	1.77049e-86	0.595294	0.328	0.065	4.48022e-82	3	AL606489.1		RANBP171	1.00831e-29	0.587597	0.589	0.428	2.55154e-25	4	RANBP17		ADCY3	2.00723e-46	1.95519	0.722	0.345	5.07929e-42	3	ADCY3		CDC42	1.0541e-09	0.436022	0.473	0.394
									ACKR3	3.94076e-34	0.354531	0.339	0.184	9.97209e-30	2	ACKR3		PRKDC	8.74551e-84	1.12369	0.843	0.64	2.21305e-79	3	PRKDC		PLD1	2.49909e-29	0.633391	0.386	0.232	6.32395e-25	4	PLD1		ADAMTS4	2.57877e-43	1.75508	0.409	0.096	6.52558e-39	3	ADAMTS4		EHBP1L1	1.43593e-09	0.410595	0.631	0.566
									PLEC	4.03731e-34	0.321594	0.519	0.339	1.02164e-29	2	PLEC		RFC4	2.05451e-81	0.370485	0.257	0.041	5.19893e-77	3	RFC4		MEF2C1	2.55636e-29	0.451014	0.893	0.837	6.46887e-25	4	MEF2C		SLC7A21	5.03737e-41	1.81891	0.763	0.39	1.27471e-36	3	SLC7A2		MCUB	1.6336e-09	0.480012	0.402	0.313
									CDYL	4.79975e-34	0.323078	0.618	0.447	1.21458e-29	2	CDYL		LIG1	2.09012e-81	0.691734	0.438	0.123	5.28904e-77	3	LIG1		NOTCH4	2.7415e-29	0.503411	0.703	0.581	6.93736e-25	4	NOTCH4		CDH6	5.32978e-39	1.15896	0.343	0.07	1.3487e-34	3	CDH6		ARHGEF1	1.68573e-09	0.438474	0.344	0.25
									ADAMTS9	5.11625e-34	0.329869	0.267	0.131	1.29467e-29	2	ADAMTS9		RTTN	3.99732e-81	1.06111	0.745	0.405	1.01152e-76	3	RTTN		ANXA2	3.89409e-29	0.422819	0.517	0.348	9.85399e-25	4	ANXA2		PIP5K1B	6.90255e-37	1.56471	0.283	0.052	1.74669e-32	3	PIP5K1B		PFKFB4	1.75272e-09	0.401734	0.275	0.185
									MAST4	6.59807e-34	0.474513	0.887	0.792	1.66964e-29	2	MAST4		INCENP	5.5279e-79	0.46235	0.251	0.04	1.39884e-74	3	INCENP		MCAM	5.60745e-29	0.613357	0.435	0.276	1.41896e-24	4	MCAM		DTNA	2.63269e-36	1.5788	0.465	0.148	6.66202e-32	3	DTNA		KAT6A	1.77996e-09	0.344088	0.715	0.7
									BMP2K	6.6316e-34	0.357403	0.723	0.578	1.67813e-29	2	BMP2K		CHEK2	3.00244e-78	0.533137	0.321	0.068	7.59767e-74	3	CHEK2		PPM1F	8.60407e-29	0.519073	0.49	0.341	2.17726e-24	4	PPM1F		IMPA2	3.65474e-35	0.834325	0.268	0.047	9.24831e-31	3	IMPA2		HK1	1.87422e-09	0.427545	0.497	0.424
									UCK2	7.26493e-34	0.302663	0.455	0.288	1.83839e-29	2	UCK2		RAD18	3.62815e-78	0.827027	0.628	0.267	9.18102e-74	3	RAD18		RAPGEF3	1.23843e-28	0.450047	0.254	0.125	3.13385e-24	4	RAPGEF3		CTNNA31	5.11089e-35	1.67118	0.768	0.446	1.29331e-30	3	CTNNA3		MFSD14B	1.89486e-09	0.389384	0.412	0.326
									SMAD2	7.48787e-34	0.369243	0.712	0.562	1.89481e-29	2	SMAD2		ZWILCH	8.07641e-78	0.50498	0.319	0.067	2.04374e-73	3	ZWILCH		SWAP70	1.79749e-28	0.528426	0.567	0.424	4.54856e-24	4	SWAP70		NTRK2	5.37229e-35	1.54362	0.389	0.103	1.35946e-30	3	NTRK2		PLCL2	1.89777e-09	0.35202	0.687	0.646
									KIF16B	7.50827e-34	0.314987	0.706	0.539	1.89997e-29	2	KIF16B		WDR90	5.39049e-77	0.850669	0.483	0.155	1.36406e-72	3	WDR90		CD109	3.46401e-28	0.36664	0.264	0.132	8.76568e-24	4	CD109		CACNB2	1.65352e-34	1.93469	0.742	0.454	4.18422e-30	3	CACNB2		FAM129A	2.28015e-09	0.468815	0.271	0.178
									ANKRD44	7.70223e-34	0.437757	0.82	0.694	1.94905e-29	2	ANKRD44		NDC1	7.28049e-77	0.815908	0.532	0.193	1.84233e-72	3	NDC1		ARHGEF15	4.37743e-28	0.457619	0.37	0.221	1.10771e-23	4	ARHGEF15		ENPEP	7.00598e-34	1.92621	0.763	0.453	1.77286e-29	3	ENPEP		TLR2	2.37248e-09	0.333763	0.744	0.697
									MOB3B	8.62251e-34	0.390369	0.466	0.3	2.18193e-29	2	MOB3B		C1orf112	3.6073e-76	0.571266	0.404	0.112	9.12828e-72	3	C1orf112		DGKD	7.97643e-28	0.528769	0.399	0.244	2.01843e-23	4	DGKD		PLCE1	8.00536e-34	1.64017	0.495	0.185	2.02576e-29	3	PLCE1		SH3BP2	2.71539e-09	0.462409	0.511	0.432
									CACUL1	1.18033e-33	0.325741	0.645	0.481	2.98681e-29	2	CACUL1		CCDC15	2.95036e-74	0.452643	0.309	0.065	7.46588e-70	3	CCDC15		CHST15	1.08818e-27	0.664119	0.616	0.493	2.75364e-23	4	CHST15		AKAP6	1.45862e-33	1.64939	0.434	0.139	3.69103e-29	3	AKAP6		FAM49A1	2.78502e-09	0.338957	0.798	0.774
									RPGR	1.25219e-33	0.381798	0.486	0.309	3.16866e-29	2	RPGR		CENPQ	8.0557e-73	0.442301	0.294	0.06	2.0385e-68	3	CENPQ		SH3PXD2A	1.42917e-27	0.512241	0.668	0.534	3.61653e-23	4	SH3PXD2A		PRKG1	2.5378e-32	0.929909	0.99	0.972	6.42191e-28	3	PRKG1		PKN1	2.99772e-09	0.405802	0.301	0.21
									PTTG1IP	1.26014e-33	0.313125	0.561	0.386	3.18878e-29	2	PTTG1IP		DTYMK	4.49818e-72	0.431492	0.266	0.049	1.13826e-67	3	DTYMK		PSD31	1.90419e-27	0.665619	0.566	0.425	4.81856e-23	4	PSD3		SSBP2	8.9981e-32	1.41216	0.808	0.599	2.27697e-27	3	SSBP2		ARHGAP30	3.32297e-09	0.369636	0.443	0.353
									KIF1B	1.26829e-33	0.316956	0.857	0.756	3.2094e-29	2	KIF1B		FBLN1	3.20012e-71	0.674976	0.421	0.125	8.0979e-67	3	FBLN1		FAM126A	2.57173e-27	0.574364	0.469	0.318	6.50776e-23	4	FAM126A		DGKD	1.028e-31	1.61306	0.601	0.285	2.60136e-27	3	DGKD		PDS5B	3.42803e-09	0.391682	0.607	0.543
									BDP1	1.33111e-33	0.338524	0.743	0.58	3.36837e-29	2	BDP1		MTBP	4.67674e-71	0.582052	0.421	0.123	1.18345e-66	3	MTBP		MIR181A1HG	5.07475e-27	0.517185	0.273	0.144	1.28416e-22	4	MIR181A1HG		TBC1D1	1.35825e-30	1.51098	0.742	0.478	3.43705e-26	3	TBC1D1		GIMAP8	3.83513e-09	0.462276	0.329	0.244
									ACACA	1.65548e-33	0.378275	0.82	0.693	4.18919e-29	2	ACACA		NASP	7.57869e-71	0.998865	0.6	0.275	1.91779e-66	3	NASP		CLDN5	1.17831e-26	0.620368	0.367	0.226	2.9817e-22	4	CLDN5		ADGRL3	1.45641e-30	2.20514	0.566	0.252	3.68544e-26	3	ADGRL3		ULK2	4.05369e-09	0.506732	0.37	0.288
									URI1	2.0184e-33	0.351654	0.744	0.591	5.10756e-29	2	URI1		C19orf48	1.2073e-70	0.5514	0.304	0.067	3.05506e-66	3	C19orf48		EGFL71	1.36651e-26	0.533119	0.927	0.879	3.45794e-22	4	EGFL7		ASAP21	1.49993e-30	1.09099	0.551	0.221	3.79558e-26	3	ASAP2		GAPDH	4.12869e-09	0.415239	0.31	0.218
									CAB39	2.02152e-33	0.384632	0.68	0.53	5.11546e-29	2	CAB39		SCLT1	1.73319e-69	1.2431	0.794	0.519	4.38584e-65	3	SCLT1		TMOD2	2.77676e-26	0.477122	0.265	0.141	7.0266e-22	4	TMOD2		ADAMTS9	1.73959e-30	2.81924	0.732	0.487	4.40203e-26	3	ADAMTS9		AGPAT3	4.16977e-09	0.424755	0.532	0.47
									SPIRE1	2.6285e-33	0.491167	0.552	0.383	6.65141e-29	2	SPIRE1		CDK5RAP2	3.09089e-68	1.00761	0.802	0.585	7.82149e-64	3	CDK5RAP2		PKD2	3.72315e-26	0.47435	0.464	0.311	9.42142e-22	4	PKD2		MAP1B	7.98371e-30	1.48919	0.732	0.424	2.02028e-25	3	MAP1B		GRK3	4.62534e-09	0.327053	0.863	0.85
									ADAM19	2.70653e-33	0.31069	0.66	0.475	6.84887e-29	2	ADAM19		PCNT	9.36693e-68	0.771926	0.523	0.196	2.3703e-63	3	PCNT		SLCO2A1	4.29994e-26	0.526112	0.387	0.234	1.0881e-21	4	SLCO2A1		MFGE8	8.28149e-30	0.885677	0.343	0.093	2.09563e-25	3	MFGE8		FGB	5.74922e-09	0.683499	0.384	0.289
									VPS8	3.15561e-33	0.326967	0.696	0.542	7.98528e-29	2	VPS8		RGS3	3.94712e-67	1.00293	0.602	0.289	9.98819e-63	3	RGS3		ATP11A	6.14672e-26	0.430922	0.708	0.588	1.55543e-21	4	ATP11A		ABHD2	1.30015e-28	1.26326	0.576	0.267	3.29004e-24	3	ABHD2		AFTPH	6.36737e-09	0.37907	0.584	0.53
									SUPT3H	3.34404e-33	0.406324	0.68	0.52	8.46209e-29	2	SUPT3H		DBF4B	6.46813e-67	0.512152	0.298	0.067	1.63676e-62	3	DBF4B		MEF2A1	1.36328e-25	0.415829	0.851	0.789	3.44977e-21	4	MEF2A		CDH13	1.38397e-28	1.32008	0.439	0.145	3.50213e-24	3	CDH13		FGA	7.46157e-09	0.51752	0.346	0.242
									TJP1	4.31045e-33	0.345719	0.858	0.759	1.09076e-28	2	TJP1		GAS2L3	3.01872e-65	1.11409	0.619	0.293	7.63888e-61	3	GAS2L3		AMOTL1	1.40191e-25	0.525613	0.576	0.435	3.54754e-21	4	AMOTL1		EDNRA	2.46359e-28	1.36814	0.611	0.296	6.23412e-24	3	EDNRA		RXRA	7.76523e-09	0.422846	0.506	0.43
									TP53BP2	4.47731e-33	0.564515	0.704	0.556	1.13298e-28	2	TP53BP2		SLF1	2.18319e-64	0.723525	0.511	0.192	5.52457e-60	3	SLF1		SPATA6	6.17629e-25	0.607002	0.411	0.276	1.56291e-20	4	SPATA6		UTRN	2.60766e-28	0.967399	0.904	0.802	6.59867e-24	3	UTRN		ZNF106	8.09999e-09	0.387793	0.525	0.464
									CACNA1D	4.68938e-33	0.435497	0.773	0.64	1.18665e-28	2	CACNA1D		CCDC14	2.40989e-64	0.891559	0.857	0.703	6.09823e-60	3	CCDC14		ITGA5	7.83442e-25	0.370083	0.497	0.343	1.9825e-20	4	ITGA5		HEYL	3.08164e-28	1.17519	0.515	0.209	7.79809e-24	3	HEYL		MKL1	9.23864e-09	0.308912	0.722	0.709
									AFF1	5.63104e-33	0.39688	0.91	0.813	1.42493e-28	2	AFF1		SLC35F31	9.96603e-64	0.971634	0.911	0.685	2.5219e-59	3	SLC35F3		SSH2	9.70632e-25	0.507878	0.755	0.67	2.45618e-20	4	SSH2		KLHL23	3.53152e-28	1.21682	0.434	0.157	8.9365e-24	3	KLHL23		PPP6R3	1.1387e-08	0.316283	0.767	0.748
									STK38	6.44704e-33	0.347114	0.648	0.487	1.63142e-28	2	STK38		CASP8AP2	1.05678e-63	1.04515	0.634	0.319	2.67418e-59	3	CASP8AP2		EFNA1	1.32534e-24	0.378979	0.311	0.177	3.35378e-20	4	EFNA1		PLCB41	4.29685e-28	1.39864	0.485	0.191	1.08732e-23	3	PLCB4		PHF20L1	1.14689e-08	0.370123	0.548	0.483
									RHBDD1	6.50029e-33	0.330827	0.715	0.552	1.6449e-28	2	RHBDD1		TTF2	1.53916e-63	0.692899	0.451	0.161	3.89484e-59	3	TTF2		SH2B3	1.34281e-24	0.459823	0.438	0.295	3.39799e-20	4	SH2B3		TMEM131L	4.83682e-28	1.48213	0.51	0.217	1.22396e-23	3	TMEM131L		WASF2	1.31209e-08	0.335048	0.671	0.651
									ATP1A1	6.77547e-33	0.322246	0.521	0.339	1.71453e-28	2	ATP1A1		ADAMTS91	2.89548e-63	1.14861	0.774	0.436	7.32701e-59	3	ADAMTS9		AGAP1	1.65626e-24	0.520017	0.723	0.63	4.19115e-20	4	AGAP1		ECE1	2.17872e-27	1.50349	0.667	0.398	5.51325e-23	3	ECE1		CD37	1.38493e-08	0.374174	0.25	0.163
									PPP2CB	8.32405e-33	0.32685	0.736	0.581	2.1064e-28	2	PPP2CB		SAE1	6.92846e-63	0.91391	0.594	0.278	1.75325e-58	3	SAE1		ARRDC3	1.79719e-24	0.696322	0.513	0.366	4.5478e-20	4	ARRDC3		NLGN1	2.47054e-27	2.16683	0.253	0.055	6.25169e-23	3	NLGN1		TAGLN	1.45164e-08	0.465135	0.261	0.178
									SAMD5	8.76216e-33	0.517433	0.72	0.594	2.21726e-28	2	SAMD5		NUP210	1.40532e-62	0.743965	0.491	0.192	3.55615e-58	3	NUP210		PDE4D	2.46703e-24	0.352438	0.927	0.885	6.24283e-20	4	PDE4D		NTN4	3.08835e-27	1.15217	0.303	0.078	7.81508e-23	3	NTN4		CSNK1G2	1.89102e-08	0.381602	0.264	0.179
									NCKAP5	2.12763e-32	0.606582	0.804	0.715	5.38397e-28	2	NCKAP5		AKAP121	1.11112e-61	1.17702	0.528	0.207	2.81168e-57	3	AKAP12		TBL1XR11	3.16051e-24	0.50097	0.734	0.651	7.99766e-20	4	TBL1XR1		TINAGL1	8.53717e-27	0.876389	0.364	0.111	2.16033e-22	3	TINAGL1		CST3	1.99091e-08	0.423065	0.318	0.23
									PPP3CC	2.1736e-32	0.313009	0.628	0.47	5.5003e-28	2	PPP3CC		RFWD3	7.85796e-61	0.737415	0.494	0.196	1.98846e-56	3	RFWD3		TNS31	3.94409e-24	0.436365	0.587	0.435	9.98052e-20	4	TNS3		PDE3A	1.31448e-26	1.17878	0.934	0.828	3.32629e-22	3	PDE3A		TNFSF13B	2.15378e-08	0.409037	0.53	0.453
									SLC20A1	2.58952e-32	0.562509	0.739	0.587	6.55279e-28	2	SLC20A1		USP1	5.12789e-60	0.513322	0.319	0.083	1.29761e-55	3	USP1		ADGRL41	8.15391e-24	0.380282	0.841	0.751	2.06335e-19	4	ADGRL4		MYOM1	2.60139e-26	1.08743	0.409	0.141	6.58282e-22	3	MYOM1		CDC40	2.32071e-08	0.390157	0.311	0.228
									SND1	2.65741e-32	0.344891	0.957	0.883	6.72458e-28	2	SND1		AREG1	8.8948e-58	1.01117	0.411	0.138	2.25083e-53	3	AREG		CHD7	1.49536e-23	0.394321	0.698	0.579	3.78401e-19	4	CHD7		ARHGEF7	1.4198e-25	1.47019	0.747	0.579	3.59281e-21	3	ARHGEF7		CDC14A	2.67081e-08	0.443967	0.325	0.243
									TOP1	3.08333e-32	0.34396	0.763	0.625	7.80237e-28	2	TOP1		PBX3	1.34295e-57	0.981607	0.674	0.367	3.39833e-53	3	PBX3		RIN3	1.58665e-23	0.510842	0.51	0.378	4.01502e-19	4	RIN3		NHSL2	6.75798e-25	0.888701	0.273	0.068	1.71011e-20	3	NHSL2		RASSF3	2.6809e-08	0.343358	0.68	0.64
									RPS6KA2	3.12652e-32	0.376957	0.497	0.337	7.91165e-28	2	RPS6KA2		PASK	9.5773e-57	0.39485	0.285	0.07	2.42354e-52	3	PASK		PPP1R16B1	3.20254e-23	0.552665	0.679	0.577	8.10404e-19	4	PPP1R16B		RNF152	1.99344e-24	1.54585	0.732	0.496	5.04439e-20	3	RNF152		VASP	2.84494e-08	0.332217	0.278	0.191
									EFR3A	3.44991e-32	0.369454	0.804	0.688	8.72999e-28	2	EFR3A		OXCT1	2.36498e-56	0.708577	0.462	0.177	5.98458e-52	3	OXCT1		LRCH1	3.2321e-23	0.437272	0.779	0.701	8.17882e-19	4	LRCH1		CARMIL11	3.70673e-24	1.28829	0.692	0.411	9.37989e-20	3	CARMIL1		SNAPC3	3.06566e-08	0.47912	0.36	0.288
									PLS3	3.54673e-32	0.389952	0.799	0.636	8.975e-28	2	PLS3		FST	4.64846e-56	0.907855	0.287	0.074	1.17629e-51	3	FST		RNF144A1	2.1966e-22	0.590587	0.538	0.423	5.55851e-18	4	RNF144A		COL4A5	5.74346e-24	1.04045	0.465	0.186	1.45338e-19	3	COL4A5		YPEL2	3.93983e-08	0.528382	0.437	0.369
									CXADR	4.02358e-32	0.391342	0.766	0.627	1.01817e-27	2	CXADR		LIN9	8.09017e-56	0.436245	0.345	0.099	2.04722e-51	3	LIN9		TMEM131L	3.94164e-22	0.497449	0.589	0.462	9.97433e-18	4	TMEM131L		SETBP11	1.1985e-23	1.01685	0.818	0.545	3.0328e-19	3	SETBP1		AGFG1	4.28903e-08	0.465849	0.67	0.666
									ABCB1	4.23398e-32	0.51253	0.738	0.603	1.07141e-27	2	ABCB1		NAV2	9.93779e-56	1.01797	0.872	0.719	2.51476e-51	3	NAV2		ZFYVE28	6.52421e-22	0.485777	0.451	0.308	1.65095e-17	4	ZFYVE28		IMMP2L1	2.01159e-23	1.21564	0.869	0.729	5.09034e-19	3	IMMP2L		UBA3	4.69131e-08	0.38915	0.327	0.246
									ATR	5.5851e-32	0.30296	0.831	0.699	1.41331e-27	2	ATR		RFC2	1.41445e-55	0.421095	0.321	0.088	3.57927e-51	3	RFC2		MLEC	7.69271e-22	0.384142	0.278	0.162	1.94664e-17	4	MLEC		AKAP12	4.55296e-23	1.32047	0.636	0.341	1.15213e-18	3	AKAP12		TM9SF4	4.76966e-08	0.439912	0.35	0.272
									PCNX1	5.78227e-32	0.31501	0.844	0.722	1.4632e-27	2	PCNX1		FAM111A	2.11385e-55	1.08936	0.681	0.391	5.34911e-51	3	FAM111A		FILIP1	8.86329e-22	0.482985	0.7	0.592	2.24286e-17	4	FILIP1		TMTC1	6.08801e-23	1.4707	0.359	0.123	1.54057e-18	3	TMTC1		THBS11	4.86973e-08	0.857555	0.31	0.217
									PLXNA2	7.5688e-32	0.314517	0.584	0.412	1.91528e-27	2	PLXNA2		FRMD51	3.12387e-55	0.975352	0.572	0.248	7.90496e-51	3	FRMD5		KANK2	8.91476e-22	0.419997	0.301	0.179	2.25588e-17	4	KANK2		LRRC8B	7.51226e-23	0.869925	0.273	0.073	1.90098e-18	3	LRRC8B		XRCC4	4.99942e-08	0.44538	0.459	0.383
									GNG12	8.06144e-32	0.334937	0.673	0.51	2.03995e-27	2	GNG12		SMPD4	1.26535e-54	0.691085	0.583	0.268	3.20196e-50	3	SMPD4		DDI2	1.24081e-21	0.393692	0.35	0.218	3.13988e-17	4	DDI2		NR2F2-AS11	1.19846e-22	0.898898	0.929	0.79	3.03271e-18	3	NR2F2-AS1		ARID3A1	6.09595e-08	0.349696	0.35	0.264
									FAM110B	9.77432e-32	0.465529	0.697	0.556	2.47339e-27	2	FAM110B		MASTL	3.11314e-54	0.693939	0.449	0.175	7.8778e-50	3	MASTL		TACC2	1.24209e-21	0.455431	0.324	0.199	3.14312e-17	4	TACC2		KCNMA1	1.77309e-21	2.05278	0.283	0.086	4.48681e-17	3	KCNMA1		MAP3K20	7.00533e-08	0.441276	0.463	0.389
									NEAT11	1.00009e-31	0.325337	1	0.995	2.53072e-27	2	NEAT1		PGP	1.0901e-53	0.484448	0.296	0.078	2.7585e-49	3	PGP		EFNB11	1.35548e-21	0.389474	0.256	0.14	3.43005e-17	4	EFNB1		LMOD1	2.00829e-21	1.30964	0.475	0.222	5.08198e-17	3	LMOD1		MEF2C	7.17185e-08	0.376411	0.668	0.619
									ANO6	1.05012e-31	0.45966	0.742	0.597	2.65732e-27	2	ANO6		NOP56	1.5636e-53	0.565801	0.372	0.121	3.95668e-49	3	NOP56		RFX3	1.71685e-21	0.43065	0.734	0.664	4.34448e-17	4	RFX3		SIPA1L2	1.56154e-20	1.01311	0.338	0.12	3.95148e-16	3	SIPA1L2		MS4A14	7.46304e-08	0.31851	0.271	0.188
									TBC1D22B	1.0665e-31	0.302195	0.571	0.414	2.69877e-27	2	TBC1D22B		RIF1	4.00678e-53	0.833285	0.832	0.654	1.01391e-48	3	RIF1		MAP4K31	2.07512e-21	0.462264	0.663	0.584	5.2511e-17	4	MAP4K3		NGF	3.70483e-20	1.48635	0.384	0.155	9.37508e-16	3	NGF		ALB	8.18178e-08	0.717842	0.603	0.493
									AHNAK	1.1162e-31	0.462139	0.626	0.455	2.82454e-27	2	AHNAK		CEP192	6.14447e-53	0.927509	0.8	0.61	1.55486e-48	3	CEP192		UCK2	2.53636e-21	0.376867	0.27	0.152	6.41826e-17	4	UCK2		PLA2G5	1.11366e-19	1.90036	0.626	0.427	2.81811e-15	3	PLA2G5		ADCY7	9.20233e-08	0.411582	0.461	0.392
									XPR1	1.1651e-31	0.318994	0.654	0.499	2.94829e-27	2	XPR1		KIAA1841	8.6042e-53	0.764748	0.515	0.227	2.17729e-48	3	KIAA1841		PDE10A2	4.21562e-21	0.379248	0.793	0.663	1.06676e-16	4	PDE10A		FRMD3	2.53757e-19	1.46975	0.348	0.136	6.42132e-15	3	FRMD3		OGT	9.91753e-08	0.355725	0.544	0.481
									DCBLD1	1.72586e-31	0.336253	0.533	0.37	4.36729e-27	2	DCBLD1		NUP107	1.26887e-51	0.74231	0.615	0.334	3.21088e-47	3	NUP107		ADGRL22	5.67228e-21	0.425988	0.879	0.811	1.43537e-16	4	ADGRL2		HES4	2.54995e-19	1.06561	0.424	0.183	6.45264e-15	3	HES4		TANK	1.21399e-07	0.330125	0.685	0.654
									KLF6	3.48724e-31	0.474278	0.847	0.744	8.82447e-27	2	KLF6		POLD3	3.16886e-51	0.729474	0.572	0.282	8.01879e-47	3	POLD3		TP53I11	8.94334e-21	0.394456	0.345	0.22	2.26311e-16	4	TP53I11		FAM129A1	4.12611e-18	0.88625	0.571	0.279	1.04411e-13	3	FAM129A		CCDC12	1.22452e-07	0.367484	0.292	0.213
									TOX31	4.66787e-31	0.506222	0.68	0.529	1.1812e-26	2	TOX3		ANKRD36C1	7.37575e-51	0.834129	0.94	0.749	1.86643e-46	3	ANKRD36C		ZNF5211	1.07238e-20	0.383252	0.674	0.545	2.71365e-16	4	ZNF521		CLTCL1	4.77006e-18	0.779641	0.313	0.111	1.20706e-13	3	CLTCL1		ATAD2B	1.26687e-07	0.367512	0.656	0.625
									MCL1	5.57992e-31	0.335619	0.716	0.545	1.412e-26	2	MCL1		CKAP5	1.46141e-50	0.975942	0.626	0.362	3.6981e-46	3	CKAP5		SEC14L1	1.42512e-20	0.345567	0.883	0.803	3.60625e-16	4	SEC14L1		PDK4	5.24666e-18	2.01799	0.596	0.375	1.32767e-13	3	PDK4		PTP4A2	1.37115e-07	0.409158	0.343	0.268
									C11orf49	5.62179e-31	0.31536	0.486	0.32	1.42259e-26	2	C11orf49		ZNF90	2.65198e-50	0.530452	0.362	0.119	6.71084e-46	3	ZNF90		TMSB4X	1.98237e-20	0.339924	0.375	0.244	5.01638e-16	4	TMSB4X		IGFBP5	6.28411e-18	1.11091	0.303	0.106	1.59019e-13	3	IGFBP5		CYBA	1.37206e-07	0.40772	0.49	0.437
									RASA1	5.96815e-31	0.334142	0.691	0.546	1.51024e-26	2	RASA1		RCCD1	6.23857e-50	0.448493	0.257	0.064	1.57867e-45	3	RCCD1		FGF121	2.08981e-20	0.460768	0.345	0.213	5.28826e-16	4	FGF12		ADCY51	7.08579e-18	1.00016	0.606	0.362	1.79306e-13	3	ADCY5		STAG2	1.5826e-07	0.30034	0.637	0.592
									GFPT1	7.60162e-31	0.374194	0.634	0.467	1.92359e-26	2	GFPT1		GPR137C	1.15577e-49	0.486037	0.274	0.073	2.92467e-45	3	GPR137C		RABGAP1L	3.33462e-20	0.427038	0.816	0.76	8.43826e-16	4	RABGAP1L		JAG1	7.50513e-18	1.04108	0.581	0.332	1.89917e-13	3	JAG1		SNX27	1.65206e-07	0.38027	0.459	0.398
									DAP3	8.78622e-31	0.308405	0.665	0.509	2.22335e-26	2	DAP3		CDKN2B-AS1	2.72646e-49	0.450934	0.264	0.069	6.8993e-45	3	CDKN2B-AS1		ASPH	5.82061e-20	0.494581	0.517	0.398	1.4729e-15	4	ASPH		ANKS1B1	9.76739e-18	1.07443	0.419	0.188	2.47164e-13	3	ANKS1B		CNTRL	1.66382e-07	0.412875	0.56	0.516
									TRMT11	9.11173e-31	0.352237	0.836	0.732	2.30572e-26	2	TRMT11		CEP78	1.05097e-48	0.500362	0.409	0.151	2.65947e-44	3	CEP78		DST	6.06375e-20	0.402844	0.614	0.486	1.53443e-15	4	DST		UBA2	2.1313e-17	1.0951	0.561	0.347	5.39324e-13	3	UBA2		PLEKHO1	1.96953e-07	0.342377	0.278	0.198
									FAM120A	9.57924e-31	0.306767	0.763	0.632	2.42403e-26	2	FAM120A		CSE1L	1.24477e-48	0.723241	0.626	0.346	3.14988e-44	3	CSE1L		PPP1R13B	8.25021e-20	0.42294	0.652	0.538	2.08772e-15	4	PPP1R13B		LHFPL61	2.15781e-17	1.44424	0.753	0.608	5.46033e-13	3	LHFPL6		HLA-A	1.99038e-07	0.465203	0.515	0.455
									PIK3AP11	1.50229e-30	0.42946	0.685	0.537	3.80155e-26	2	PIK3AP1		TFDP1	1.35783e-48	0.682395	0.494	0.216	3.43599e-44	3	TFDP1		ZNF532	3.5353e-19	0.493623	0.438	0.323	8.94608e-15	4	ZNF532		MEF2C1	7.12789e-17	1.31538	0.687	0.503	1.80371e-12	3	MEF2C		TNFAIP8	2.0219e-07	0.403265	0.536	0.471
									KIF26B	1.62689e-30	0.436429	0.271	0.14	4.11684e-26	2	KIF26B		SCEL	2.92587e-48	0.443058	0.289	0.08	7.40391e-44	3	SCEL		SEMA6B	3.82128e-19	0.359987	0.321	0.2	9.66975e-15	4	SEMA6B		MKL2	7.75441e-17	1.10984	0.667	0.493	1.96225e-12	3	MKL2		TYK2	2.03345e-07	0.36247	0.304	0.227
									TCF20	1.93413e-30	0.309342	0.643	0.492	4.89431e-26	2	TCF20		MELTF1	3.69595e-48	0.669945	0.502	0.216	9.35261e-44	3	MELTF		RNF19A	5.78297e-19	0.566387	0.556	0.459	1.46338e-14	4	RNF19A		ADAMTS9-AS21	8.47312e-17	0.945015	0.848	0.696	2.14412e-12	3	ADAMTS9-AS2		TET3	2.31416e-07	0.339224	0.696	0.688
									ANKRD12	2.05473e-30	0.33589	0.931	0.854	5.19948e-26	2	ANKRD12		NFATC2IP	6.15645e-48	0.886698	0.747	0.487	1.55789e-43	3	NFATC2IP		DCLK21	7.03643e-19	0.462475	0.564	0.448	1.78057e-14	4	DCLK2		AXL	1.64288e-16	1.14022	0.611	0.395	4.1573e-12	3	AXL		EMILIN21	2.75236e-07	0.355821	0.515	0.433
									HLCS	2.57314e-30	0.415092	0.816	0.697	6.51132e-26	2	HLCS		MYO19	6.23497e-48	0.860442	0.643	0.394	1.57776e-43	3	MYO19		CDH5	7.13304e-19	0.40325	0.575	0.458	1.80502e-14	4	CDH5		SPECC1	2.22925e-16	1.09652	0.384	0.174	5.64113e-12	3	SPECC1		KRAS	2.82972e-07	0.385959	0.315	0.24
									UIMC1	3.44135e-30	0.300822	0.661	0.514	8.70834e-26	2	UIMC1		NDE1	1.55893e-47	0.671964	0.481	0.211	3.94487e-43	3	NDE1		MPZL1	1.20021e-18	0.335798	0.33	0.21	3.03713e-14	4	MPZL1		ID4	5.13051e-16	0.856445	0.328	0.13	1.29828e-11	3	ID4		ALDOB	3.22046e-07	0.380795	0.256	0.175
									VEZT	4.1358e-30	0.346894	0.735	0.618	1.04656e-25	2	VEZT		ZNF83	5.03701e-47	0.74887	0.843	0.715	1.27462e-42	3	ZNF83		PRKD2	1.41576e-18	0.412889	0.537	0.417	3.58258e-14	4	PRKD2		FAT1	6.85308e-16	0.913674	0.495	0.266	1.73417e-11	3	FAT1		WASHC4	3.26049e-07	0.31669	0.743	0.723
									PDZD8	4.73252e-30	0.403836	0.806	0.703	1.19756e-25	2	PDZD8		HNRNPH1	1.12691e-46	0.798774	0.928	0.876	2.85165e-42	3	HNRNPH1		GNAI1	2.32156e-18	0.512621	0.298	0.188	5.8747e-14	4	GNAI1		PITPNC1	7.30971e-16	1.77355	0.46	0.25	1.84972e-11	3	PITPNC1		RAP1B	3.4422e-07	0.413656	0.703	0.713
									EEPD1	5.28911e-30	0.347874	0.861	0.748	1.33841e-25	2	EEPD1		AC011447.3	2.83677e-46	0.648481	0.419	0.166	7.17844e-42	3	AC011447.3		HDAC1	2.36702e-18	0.44153	0.388	0.271	5.98974e-14	4	HDAC1		CPM	7.44531e-16	1.12159	0.253	0.085	1.88404e-11	3	CPM		ELF2	3.44337e-07	0.302667	0.755	0.747
									FAM107B	6.33883e-30	0.518506	0.766	0.639	1.60404e-25	2	FAM107B		FANCM	2.92522e-46	0.523211	0.4	0.148	7.40226e-42	3	FANCM		SNRK	2.41965e-18	0.333927	0.826	0.765	6.12292e-14	4	SNRK		ARHGAP44	2.10373e-15	0.918346	0.444	0.229	5.32349e-11	3	ARHGAP44		PPP3CA	3.54785e-07	0.364847	0.701	0.672
									DENND1A	6.54389e-30	0.354988	0.878	0.804	1.65593e-25	2	DENND1A		PLEKHA6	3.32274e-46	0.826401	0.768	0.574	8.4082e-42	3	PLEKHA6		RHOJ	2.55226e-18	0.338264	0.752	0.665	6.45849e-14	4	RHOJ		TACC11	2.71999e-15	0.870224	0.859	0.715	6.88294e-11	3	TACC1		KIAA15511	3.94037e-07	0.431743	0.602	0.564
									PARP4	7.26863e-30	0.305487	0.796	0.684	1.83933e-25	2	PARP4		ZNF43	6.01579e-46	0.779731	0.698	0.446	1.52229e-41	3	ZNF43		ETS2	3.01137e-18	0.497696	0.562	0.45	7.62028e-14	4	ETS2		COL18A1	4.34275e-15	0.903418	0.717	0.515	1.09893e-10	3	COL18A1		YIPF4	4.05019e-07	0.346301	0.417	0.346
									BMPR1A	7.9405e-30	0.313696	0.702	0.545	2.00934e-25	2	BMPR1A		ZNF519	5.36901e-45	0.545113	0.389	0.146	1.35863e-40	3	ZNF519		LIMCH1	3.66205e-18	0.437692	0.877	0.82	9.26681e-14	4	LIMCH1		DLC1	6.68675e-15	1.03384	0.914	0.926	1.69208e-10	3	DLC1		TF	4.98954e-07	0.472525	0.357	0.274
									MINDY2	8.5275e-30	0.311695	0.505	0.347	2.15788e-25	2	MINDY2		RANGAP1	5.57993e-45	0.824883	0.657	0.388	1.412e-40	3	RANGAP1		ROBO22	6.36334e-18	0.519905	0.778	0.696	1.61024e-13	4	ROBO2		ADRA1A	6.76788e-15	1.21462	0.293	0.114	1.71261e-10	3	ADRA1A		AKNA	5.11174e-07	0.39186	0.494	0.437
									APOL1	9.80255e-30	0.314662	0.45	0.285	2.48054e-25	2	APOL1		WEE1	6.06004e-45	0.846147	0.662	0.38	1.53349e-40	3	WEE1		CRIP2	6.53793e-18	0.411932	0.306	0.193	1.65442e-13	4	CRIP2		EDIL3	8.59302e-15	1.0877	0.328	0.138	2.17446e-10	3	EDIL3		GLG1	5.76303e-07	0.378892	0.63	0.619
									ABLIM3	1.25728e-29	0.352726	0.955	0.885	3.18155e-25	2	ABLIM3		ZNF714	6.67785e-45	0.493927	0.415	0.162	1.68983e-40	3	ZNF714		PDE8A1	8.88354e-18	0.345534	0.802	0.749	2.24798e-13	4	PDE8A		NMD3	9.56554e-15	1.10019	0.49	0.28	2.42056e-10	3	NMD3		LILRB3	5.96043e-07	0.344342	0.403	0.32
									CLIP4	1.26573e-29	0.331818	0.435	0.28	3.20294e-25	2	CLIP4		DEK	1.08375e-44	0.729629	0.623	0.372	2.74243e-40	3	DEK		STT3B	1.46337e-17	0.450029	0.571	0.465	3.70306e-13	4	STT3B		TTLL7	1.04408e-14	0.938032	0.429	0.217	2.64203e-10	3	TTLL7		R3HDM2	5.98839e-07	0.393805	0.637	0.597
									FAM13B	1.3387e-29	0.309369	0.7	0.551	3.38757e-25	2	FAM13B		C11orf801	2.12411e-44	0.804057	0.704	0.462	5.37506e-40	3	C11orf80		CASK	1.53089e-17	0.402637	0.535	0.427	3.87392e-13	4	CASK		LPP	1.14707e-14	0.739611	0.99	0.961	2.90265e-10	3	LPP		HIPK21	6.84272e-07	0.33505	0.715	0.682
									PTPN11	1.45224e-29	0.319413	0.689	0.553	3.67489e-25	2	PTPN11		ARNTL21	1.71346e-43	0.7826	0.777	0.509	4.33592e-39	3	ARNTL2		ESAM	1.54749e-17	0.328338	0.373	0.248	3.91592e-13	4	ESAM		SH3KBP1	1.36803e-14	0.889738	0.419	0.215	3.46179e-10	3	SH3KBP1		UBR2	7.51689e-07	0.327352	0.661	0.657
									ACBD6	1.79622e-29	0.322887	0.676	0.53	4.54535e-25	2	ACBD6		NUP205	1.81147e-43	0.635963	0.609	0.337	4.58393e-39	3	NUP205		LIMD1	1.56472e-17	0.406999	0.379	0.261	3.95953e-13	4	LIMD1		TLE1	1.81695e-14	1.1805	0.576	0.377	4.59778e-10	3	TLE1		MT-ND6	7.75573e-07	0.335726	0.318	0.234
									FNBP1	1.80623e-29	0.343476	0.714	0.574	4.57066e-25	2	FNBP1		ANO1	4.4149e-43	0.870508	0.391	0.154	1.11719e-38	3	ANO1		RASSF3	1.82437e-17	0.365121	0.395	0.271	4.61656e-13	4	RASSF3		MRVI1	3.24603e-14	0.860864	0.429	0.219	8.21408e-10	3	MRVI1		NEK7	9.12669e-07	0.391576	0.631	0.61
									PDZK1	2.03069e-29	0.307494	0.66	0.529	5.13867e-25	2	PDZK1		MIR4435-2HG1	5.55403e-43	0.671079	0.943	0.782	1.40545e-38	3	MIR4435-2HG		QKI	2.05169e-17	0.359974	0.844	0.802	5.1918e-13	4	QKI		ATP10A	3.38166e-14	0.826669	0.551	0.319	8.5573e-10	3	ATP10A		TGFBR2	1.00186e-06	0.388438	0.624	0.593
									TTC37	2.08065e-29	0.305855	0.736	0.593	5.26509e-25	2	TTC37		HMGN2	6.28794e-43	0.671599	0.464	0.209	1.59116e-38	3	HMGN2		HDAC7	2.07253e-17	0.35845	0.591	0.475	5.24453e-13	4	HDAC7		ITPR1	4.88173e-14	0.838031	0.662	0.494	1.23532e-09	3	ITPR1		CGAS	1.19147e-06	0.356324	0.254	0.182
									CBLC	2.15911e-29	0.337747	0.438	0.282	5.46362e-25	2	CBLC		TIAM1	9.75563e-43	0.455588	0.272	0.081	2.46866e-38	3	TIAM1		GIT2	3.53807e-17	0.344959	0.462	0.338	8.95308e-13	4	GIT2		SOX51	4.92038e-14	0.597661	0.975	0.904	1.2451e-09	3	SOX5		KIF13A	1.30935e-06	0.468145	0.55	0.507
									ZMYND8	2.23271e-29	0.515287	0.695	0.555	5.64986e-25	2	ZMYND8		SMTN	1.51266e-42	0.424206	0.311	0.102	3.82779e-38	3	SMTN		PTPN4	3.81988e-17	0.407366	0.574	0.467	9.6662e-13	4	PTPN4		TMOD1	5.9576e-14	0.72283	0.404	0.196	1.50757e-09	3	TMOD1		SHOC2	1.47769e-06	0.406657	0.527	0.497
									CHKA	2.26365e-29	0.384817	0.782	0.684	5.72816e-25	2	CHKA		SLFN13	5.0994e-42	0.745014	0.598	0.345	1.2904e-37	3	SLFN13		RDX1	4.87798e-17	0.42747	0.793	0.747	1.23437e-12	4	RDX		PACSIN2	9.53556e-14	0.927917	0.606	0.415	2.41297e-09	3	PACSIN2		LNPEP	1.54421e-06	0.390443	0.496	0.451
									TPD521	2.41217e-29	0.311432	0.6	0.439	6.10401e-25	2	TPD52		NCAPD2	6.42127e-42	0.612951	0.394	0.164	1.6249e-37	3	NCAPD2		PLCG1	7.97903e-17	0.389616	0.34	0.228	2.01909e-12	4	PLCG1		SORT1	1.20088e-13	0.919376	0.369	0.177	3.03884e-09	3	SORT1		RPS6KA5	1.81898e-06	0.450113	0.351	0.287
									LIMS1	2.84713e-29	0.365857	0.731	0.576	7.20466e-25	2	LIMS1		MCUB	6.90687e-42	0.456262	0.338	0.118	1.74778e-37	3	MCUB		MAP21	8.00992e-17	0.417413	0.416	0.291	2.02691e-12	4	MAP2		RGL3	1.87216e-13	0.786268	0.268	0.104	4.7375e-09	3	RGL3		RSRP1	2.19179e-06	0.33501	0.643	0.628
									DOCK7	3.15334e-29	0.336221	0.773	0.629	7.97954e-25	2	DOCK7		IL17RB	4.26748e-41	0.498511	0.304	0.102	1.07989e-36	3	IL17RB		ENAH	8.25538e-17	0.4336	0.337	0.224	2.08902e-12	4	ENAH		PPP1R12A	2.70874e-13	0.684782	0.828	0.724	6.85446e-09	3	PPP1R12A		RAB10	2.22887e-06	0.331631	0.776	0.812
									PKIB	3.6209e-29	0.392556	0.388	0.244	9.16268e-25	2	PKIB		OSBPL10	2.81127e-40	0.569367	0.417	0.177	7.11392e-36	3	OSBPL10		FBN1	8.66923e-17	0.412078	0.429	0.309	2.19375e-12	4	FBN1		ZBTB16	3.02313e-13	0.720006	0.854	0.766	7.65003e-09	3	ZBTB16		P4HB	2.306e-06	0.340796	0.376	0.297
									SORBS1	3.82298e-29	0.571477	0.91	0.848	9.67405e-25	2	SORBS1		USP13	3.02232e-40	0.541932	0.432	0.184	7.64797e-36	3	USP13		FAM219A	1.11953e-16	0.39007	0.483	0.368	2.83297e-12	4	FAM219A		ATP2B4	3.03372e-13	0.957414	0.566	0.363	7.67683e-09	3	ATP2B4		SP110	2.3788e-06	0.411992	0.466	0.413
									NCOA7	7.72011e-29	0.330215	0.718	0.564	1.95357e-24	2	NCOA7		ILF3	3.8149e-40	0.709798	0.726	0.461	9.6536e-36	3	ILF3		LINC011841	1.61417e-16	0.410871	0.438	0.321	4.08466e-12	4	LINC01184		CARMN1	3.18615e-13	0.877486	0.758	0.628	8.06254e-09	3	CARMN		RP2	2.61688e-06	0.342331	0.292	0.226
									ANKRD11	9.98297e-29	0.346304	0.925	0.845	2.52619e-24	2	ANKRD11		MCM7	5.58854e-40	0.508009	0.323	0.113	1.41418e-35	3	MCM7		CALM1	2.47269e-16	0.425869	0.385	0.275	6.25714e-12	4	CALM1		ADAMTS1	3.58347e-13	0.958041	0.652	0.475	9.06798e-09	3	ADAMTS1		KMT5B	3.12943e-06	0.347639	0.414	0.344
									SMYD3	1.74683e-28	0.339562	0.881	0.768	4.42036e-24	2	SMYD3		C3orf67	1.31539e-39	0.671393	0.606	0.337	3.32859e-35	3	C3orf67		TSPAN14	2.85943e-16	0.370361	0.649	0.563	7.23579e-12	4	TSPAN14		HIP11	3.77504e-13	1.00208	0.727	0.623	9.55273e-09	3	HIP1		IPCEF11	3.14012e-06	0.401072	0.332	0.258
									PSMD14	2.1426e-28	0.321661	0.651	0.501	5.42185e-24	2	PSMD14		TMEM106C	1.40299e-39	0.345409	0.277	0.086	3.55025e-35	3	TMEM106C		SPARC	2.94891e-16	0.392628	0.438	0.325	7.46221e-12	4	SPARC		MAML3	4.9127e-13	1.16097	0.566	0.389	1.24316e-08	3	MAML3		CYP2E1	3.29363e-06	0.387787	0.289	0.211
									PTPRJ	2.32455e-28	0.379377	0.831	0.714	5.88228e-24	2	PTPRJ		ZRANB3	2.11753e-39	0.767228	0.653	0.41	5.35841e-35	3	ZRANB3		MAP4	3.06903e-16	0.351022	0.751	0.704	7.76618e-12	4	MAP4		WDFY2	5.08578e-13	0.933981	0.581	0.408	1.28696e-08	3	WDFY2		RPS19	3.34324e-06	0.345349	0.254	0.184
									CPD	2.49348e-28	0.371636	0.664	0.504	6.30975e-24	2	CPD		MPHOSPH9	2.64415e-38	0.747664	0.545	0.303	6.69103e-34	3	MPHOSPH9		SMAD1	3.1372e-16	0.451986	0.419	0.305	7.93868e-12	4	SMAD1		MAP3K20	6.08833e-13	0.835281	0.576	0.386	1.54065e-08	3	MAP3K20		STAT5B	3.82603e-06	0.345921	0.414	0.35
									KCMF1	3.21203e-28	0.30687	0.726	0.584	8.12805e-24	2	KCMF1		ASAP2	3.41016e-38	0.660104	0.649	0.393	8.62941e-34	3	ASAP2		AGAP3	3.52515e-16	0.380622	0.321	0.212	8.92038e-12	4	AGAP3		FAM13C	7.66864e-13	1.04078	0.374	0.19	1.94055e-08	3	FAM13C		CA5B	3.83816e-06	0.333832	0.35	0.285
									SPRED1	4.38362e-28	0.300448	0.496	0.339	1.10928e-23	2	SPRED1		ASPH1	5.85353e-38	0.742456	0.849	0.72	1.48124e-33	3	ASPH		GNAI2	3.60702e-16	0.379254	0.462	0.347	9.12757e-12	4	GNAI2		SDK1	1.53029e-12	1.16499	0.525	0.347	3.8724e-08	3	SDK1		AZI2	3.86692e-06	0.412351	0.36	0.291
									PDE4D1	4.82115e-28	0.39999	0.824	0.676	1.21999e-23	2	PDE4D		KRT71	5.93831e-38	0.886214	0.815	0.61	1.50269e-33	3	KRT7		NRP12	5.62175e-16	0.331232	0.9	0.822	1.42258e-11	4	NRP1		RAPGEF2	1.79343e-12	0.933616	0.677	0.538	4.53827e-08	3	RAPGEF2		NPTN	3.91333e-06	0.322344	0.497	0.449
									KDM4C	6.31019e-28	0.308695	0.901	0.821	1.59679e-23	2	KDM4C		SKA2	6.78474e-38	0.572728	0.462	0.217	1.71688e-33	3	SKA2		CEP170	5.65048e-16	0.401437	0.712	0.641	1.42985e-11	4	CEP170		PAK1	1.84839e-12	0.806937	0.263	0.108	4.67735e-08	3	PAK1		PLSCR1	3.92423e-06	0.349142	0.621	0.598
									BAZ1A	6.35995e-28	0.324247	0.669	0.526	1.60938e-23	2	BAZ1A		SLC20A1	3.35965e-37	0.727867	0.574	0.331	8.5016e-33	3	SLC20A1		RGS3	6.45379e-16	0.396475	0.488	0.37	1.63313e-11	4	RGS3		CRISPLD21	4.14069e-12	0.897045	0.879	0.864	1.0478e-07	3	CRISPLD2		GRK2	4.04328e-06	0.325538	0.43	0.358
									BORCS5	6.81489e-28	0.330291	0.534	0.384	1.72451e-23	2	BORCS5		CEP135	3.56158e-37	0.625481	0.479	0.229	9.01257e-33	3	CEP135		PIP5K1C	6.71575e-16	0.440503	0.362	0.257	1.69942e-11	4	PIP5K1C		SLC39A11	6.96137e-12	0.827119	0.535	0.356	1.76158e-07	3	SLC39A11		ERGIC1	4.77996e-06	0.381684	0.461	0.405
									GLUL1	8.92316e-28	0.308348	0.495	0.335	2.258e-23	2	GLUL		GSTCD	8.01533e-37	0.639199	0.547	0.302	2.02828e-32	3	GSTCD		PKIG	7.07931e-16	0.362372	0.337	0.226	1.79142e-11	4	PKIG		ARHGAP61	7.09083e-12	0.824988	0.763	0.614	1.79434e-07	3	ARHGAP6		SLC25A40	4.87283e-06	0.301594	0.277	0.209
									OSBP2	1.01222e-27	0.308779	0.267	0.145	2.56143e-23	2	OSBP2		CRYBG1	9.18685e-37	0.67999	0.502	0.255	2.32473e-32	3	CRYBG1		YEATS21	8.1622e-16	0.335758	0.577	0.468	2.06545e-11	4	YEATS2		HDAC9	8.60197e-12	1.14871	0.258	0.107	2.17673e-07	3	HDAC9		ZDHHC7	4.95136e-06	0.336741	0.449	0.396
									MKLN1	1.50024e-27	0.329371	0.91	0.821	3.79636e-23	2	MKLN1		ITGB3BP	1.03964e-36	0.68275	0.585	0.347	2.63081e-32	3	ITGB3BP		COL18A1	1.28282e-15	0.466277	0.496	0.396	3.24618e-11	4	COL18A1		YBX3	2.03444e-11	1.05227	0.52	0.354	5.14815e-07	3	YBX3		ITIH3	5.61807e-06	0.373727	0.287	0.216
									UBE2E3	1.83366e-27	0.369927	0.646	0.507	4.64008e-23	2	UBE2E3		XPO1	1.22875e-36	0.600016	0.832	0.707	3.10936e-32	3	XPO1		SMARCA2	1.32884e-15	0.439124	0.594	0.507	3.36262e-11	4	SMARCA2		EVA1C	2.77344e-11	0.875115	0.551	0.378	7.01818e-07	3	EVA1C		JAK2	6.22182e-06	0.310504	0.75	0.754
									SEC24A	1.96963e-27	0.394382	0.719	0.591	4.98415e-23	2	SEC24A		DCBLD21	1.92846e-36	1.44262	0.721	0.53	4.87997e-32	3	DCBLD2		PTCHD41	1.63078e-15	0.502035	0.36	0.247	4.12668e-11	4	PTCHD4		IL6R	3.41383e-11	0.698775	0.273	0.12	8.63869e-07	3	IL6R		RCSD1	6.78163e-06	0.337647	0.506	0.448
									ZNF407	2.56452e-27	0.30637	0.868	0.76	6.48952e-23	2	ZNF407		LIN54	2.23431e-36	0.562673	0.455	0.218	5.65392e-32	3	LIN54		DGKE1	2.64607e-15	0.480853	0.484	0.385	6.69589e-11	4	DGKE		SNTB1	3.45066e-11	0.793986	0.293	0.133	8.73189e-07	3	SNTB1		TKT	7.2664e-06	0.3464	0.27	0.203
									JAK1	2.93848e-27	0.358892	0.772	0.652	7.43583e-23	2	JAK1		DLEU2	3.04271e-36	0.765565	0.851	0.766	7.69957e-32	3	DLEU2		ZNF710	2.95315e-15	0.453059	0.442	0.342	7.47295e-11	4	ZNF710		MALAT11	5.10568e-11	0.360051	1	1	1.29199e-06	3	MALAT1		TBL1XR1	7.63385e-06	0.324666	0.713	0.71
									VCL	2.97201e-27	0.388443	0.666	0.506	7.52067e-23	2	VCL		ZNF93	5.839e-36	0.430704	0.317	0.119	1.47756e-31	3	ZNF93		SMARCC1	4.02089e-15	0.345343	0.693	0.612	1.01749e-10	4	SMARCC1		LURAP1L	5.10945e-11	0.707157	0.343	0.17	1.29295e-06	3	LURAP1L		KIDINS220	8.1567e-06	0.3084	0.551	0.525
									MARK3	3.72765e-27	0.308189	0.859	0.756	9.43282e-23	2	MARK3		ANKLE21	7.23555e-36	0.683985	0.674	0.436	1.83096e-31	3	ANKLE2		FYN	5.01694e-15	0.338706	0.848	0.797	1.26954e-10	4	FYN		ZNF423	5.37373e-11	0.564673	0.253	0.104	1.35982e-06	3	ZNF423		SSBP2	8.79357e-06	0.361555	0.513	0.446
									FAM208B	3.99347e-27	0.306021	0.831	0.721	1.01055e-22	2	FAM208B		OTUD7A	1.39197e-35	0.595741	0.449	0.212	3.52237e-31	3	OTUD7A		KIAA1147	5.96288e-15	0.325239	0.323	0.22	1.50891e-10	4	KIAA1147		ATP1B31	5.39354e-11	1.54382	0.52	0.371	1.36484e-06	3	ATP1B3		TSPAN14	9.07698e-06	0.3291	0.588	0.559
									UBE2E2	4.25246e-27	0.374548	0.883	0.801	1.07609e-22	2	UBE2E2		RASSF1	1.4929e-35	0.411048	0.34	0.132	3.77779e-31	3	RASSF1		ROBO4	7.6656e-15	0.368365	0.466	0.352	1.93978e-10	4	ROBO4		CDC14B	6.96878e-11	1.12663	0.343	0.178	1.76345e-06	3	CDC14B		SLC38A10	9.34184e-06	0.359017	0.336	0.271
									PRICKLE2	4.85296e-27	0.437475	0.328	0.196	1.22804e-22	2	PRICKLE2		ITGB1-DT1	2.99678e-35	0.666563	0.772	0.52	7.58336e-31	3	ITGB1-DT		LMNA	7.87533e-15	0.349364	0.357	0.243	1.99285e-10	4	LMNA		SERPINA1	7.42689e-11	0.897588	0.581	0.379	1.87937e-06	3	SERPINA1		CDK19	9.86175e-06	0.358903	0.588	0.571
									ABL1	4.93035e-27	0.31595	0.729	0.587	1.24762e-22	2	ABL1		EPB41L21	3.14582e-35	0.578629	0.84	0.7	7.96049e-31	3	EPB41L2		CARD8	1.1695e-14	0.352433	0.736	0.66	2.95941e-10	4	CARD8		RAP2A	1.40715e-10	0.706563	0.258	0.113	3.56081e-06	3	RAP2A		OXR1	1.0329e-05	0.318838	0.523	0.476
									PALM2-AKAP2	5.08324e-27	0.392207	0.783	0.669	1.28631e-22	2	PALM2-AKAP2		SMCHD1	6.26148e-35	0.670393	0.847	0.772	1.58447e-30	3	SMCHD1		FLT4	1.27551e-14	0.386345	0.451	0.346	3.22767e-10	4	FLT4		AC002066.1	1.6548e-10	0.812599	0.253	0.108	4.18747e-06	3	AC002066.1		CYB5R4	1.18219e-05	0.322643	0.543	0.52
									INO80	5.49688e-27	0.304193	0.781	0.661	1.39099e-22	2	INO80		NUP153	7.71484e-35	0.663411	0.745	0.594	1.95224e-30	3	NUP153		GABPB1-AS1	1.34307e-14	0.406289	0.425	0.318	3.39863e-10	4	GABPB1-AS1		RYR2	1.68778e-10	1.15284	0.616	0.458	4.27092e-06	3	RYR2		TRIM38	1.18677e-05	0.317745	0.53	0.494
									SPRED2	6.56488e-27	0.400902	0.813	0.697	1.66124e-22	2	SPRED2		SH3TC2	1.15758e-34	0.504867	0.317	0.12	2.92925e-30	3	SH3TC2		MKL2	1.87772e-14	0.35488	0.531	0.425	4.75157e-10	4	MKL2		NUDT4	3.31367e-10	0.819542	0.348	0.187	8.38524e-06	3	NUDT4		CPT1A	1.27178e-05	0.336267	0.376	0.313
									CAPZB	7.17479e-27	0.329475	0.718	0.607	1.81558e-22	2	CAPZB		TIMM23B1	1.78518e-34	0.885123	0.872	0.687	4.51741e-30	3	TIMM23B		MAST4	2.69234e-14	0.350998	0.841	0.777	6.81297e-10	4	MAST4		RELL1	3.34762e-10	0.772732	0.424	0.26	8.47116e-06	3	RELL1		PPP2R5A	1.36739e-05	0.407882	0.35	0.302
									CCND3	1.23307e-26	0.321426	0.439	0.283	3.12027e-22	2	CCND3		MYH91	5.03876e-34	0.691141	0.891	0.765	1.27506e-29	3	MYH9		MYO5A	2.75551e-14	0.417393	0.292	0.195	6.97283e-10	4	MYO5A		EFHD1	4.41896e-10	0.736042	0.283	0.136	1.11822e-05	3	EFHD1		ST8SIA4	1.38014e-05	0.301317	0.649	0.599
									NSMCE2	1.24211e-26	0.360044	0.846	0.766	3.14315e-22	2	NSMCE2		PDLIM71	5.07579e-34	0.548638	0.36	0.148	1.28443e-29	3	PDLIM7		MPRIP	3.06345e-14	0.363302	0.58	0.492	7.75205e-10	4	MPRIP		A2M	5.04518e-10	0.741784	0.51	0.342	1.27668e-05	3	A2M		CASK	1.46112e-05	0.351885	0.308	0.247
									CTNNAL1	1.3724e-26	0.344056	0.411	0.265	3.47285e-22	2	CTNNAL1		SUZ12	7.48443e-34	0.702356	0.704	0.549	1.89394e-29	3	SUZ12		GALNT18	8.20892e-14	0.382503	0.809	0.742	2.07727e-09	4	GALNT18		DYNC1I1	5.7129e-10	1.10633	0.333	0.183	1.44565e-05	3	DYNC1I1		WWC3	1.47441e-05	0.338666	0.266	0.205
									BCL2	1.98023e-26	0.360425	0.262	0.14	5.01097e-22	2	BCL2		SERPINE1	1.13106e-33	1.04685	0.328	0.129	2.86215e-29	3	SERPINE1		VOPP1	8.31198e-14	0.360747	0.551	0.452	2.10335e-09	4	VOPP1		B3GALNT2	7.48836e-10	0.813263	0.338	0.186	1.89493e-05	3	B3GALNT2		GOLPH3	1.48299e-05	0.377548	0.442	0.394
									GDA	2.19394e-26	0.430655	0.937	0.897	5.55176e-22	2	GDA		SNX5	1.52157e-33	0.618951	0.477	0.246	3.85033e-29	3	SNX5		TPTEP2-CSNK1E	1.05685e-13	0.349004	0.581	0.485	2.67436e-09	4	TPTEP2-CSNK1E		MSC-AS11	7.76238e-10	0.768133	0.773	0.676	1.96427e-05	3	MSC-AS1		CASP8	1.52283e-05	0.323813	0.348	0.286
									ABCC2	2.7505e-26	0.408907	0.908	0.88	6.96013e-22	2	ABCC2		FP236383.11	3.74679e-33	1.49271	0.817	0.656	9.48124e-29	3	FP236383.1		SERPINB6	1.957e-13	0.359721	0.571	0.482	4.95218e-09	4	SERPINB6		ESYT2	8.34798e-10	1.03571	0.798	0.699	2.11246e-05	3	ESYT2		PDZD8	1.75414e-05	0.345317	0.358	0.305
									NRP1	3.11363e-26	0.418252	0.619	0.455	7.87904e-22	2	NRP1		PSD31	5.37542e-33	0.645213	0.906	0.734	1.36025e-28	3	PSD3		USP31	2.01632e-13	0.404182	0.357	0.259	5.10229e-09	4	USP31		TBX21	1.14971e-09	0.581202	0.551	0.364	2.90935e-05	3	TBX2		VAV1	1.78125e-05	0.326327	0.48	0.427
									IARS	3.37366e-26	0.337334	0.657	0.523	8.53703e-22	2	IARS		NCAM11	6.16181e-33	0.640559	0.789	0.53	1.55925e-28	3	NCAM1		SLC35G2	2.05343e-13	0.313593	0.314	0.217	5.19619e-09	4	SLC35G2		NPNT	1.2734e-09	0.728352	0.253	0.11	3.22234e-05	3	NPNT		TMSB10	1.79813e-05	0.343384	0.303	0.239
									CCDC50	3.62725e-26	0.35063	0.795	0.702	9.17875e-22	2	CCDC50		MACF11	9.02876e-33	0.45369	0.981	0.972	2.28473e-28	3	MACF1		MGST2	2.06264e-13	0.374325	0.362	0.264	5.21952e-09	4	MGST2		SOX13	1.9265e-09	0.627332	0.273	0.13	4.87502e-05	3	SOX13		SLC12A6	1.88981e-05	0.346628	0.478	0.433
									PSMD1	4.83093e-26	0.306971	0.814	0.695	1.22247e-21	2	PSMD1		KPNB1	9.7675e-33	0.666522	0.757	0.616	2.47167e-28	3	KPNB1		JAZF1	2.53075e-13	0.438009	0.422	0.325	6.40405e-09	4	JAZF1		PRR161	3.06825e-09	1.01315	0.535	0.367	7.76421e-05	3	PRR16		PAK2	1.91695e-05	0.336297	0.631	0.641
									KIF13A	6.09073e-26	0.321537	0.846	0.739	1.54126e-21	2	KIF13A		HAUS6	1.22428e-32	0.475056	0.419	0.195	3.09805e-28	3	HAUS6		LMBR1L	2.67362e-13	0.310201	0.27	0.176	6.7656e-09	4	LMBR1L		SMOC21	3.38785e-09	0.864694	0.354	0.192	8.57295e-05	3	SMOC2		ATF5	2.0475e-05	0.411379	0.334	0.269
									SMAD5	6.91794e-26	0.39564	0.797	0.684	1.75058e-21	2	SMAD5		STAG1	1.72524e-32	0.53626	0.96	0.912	4.36573e-28	3	STAG1		TMEM184B	2.69698e-13	0.379529	0.415	0.314	6.8247e-09	4	TMEM184B		NR4A11	3.75343e-09	0.829536	0.485	0.318	9.49806e-05	3	NR4A1		ANO6	2.20693e-05	0.366632	0.548	0.531
									UGGT2	7.66055e-26	0.301761	0.794	0.666	1.9385e-21	2	UGGT2		FLNA1	2.76403e-32	0.663643	0.587	0.334	6.99437e-28	3	FLNA		ZNF124	4.58664e-13	0.359977	0.272	0.18	1.16065e-08	4	ZNF124		PLEKHG3	4.44825e-09	0.544125	0.278	0.136	0.000112563	3	PLEKHG3		FGL1	2.22526e-05	0.421007	0.299	0.237
									CLIP1	8.05894e-26	0.300715	0.827	0.703	2.03932e-21	2	CLIP1		DUSP51	3.01235e-32	0.657592	0.464	0.227	7.62274e-28	3	DUSP5		PLCL21	4.80774e-13	0.378831	0.608	0.528	1.2166e-08	4	PLCL2		KLF12	4.83377e-09	0.693035	0.687	0.557	0.000122318	3	KLF12		MOB3A	2.43352e-05	0.303379	0.357	0.292
									CLDN1	1.08774e-25	0.395584	0.805	0.69	2.75253e-21	2	CLDN1		IPO9	4.35049e-32	0.675881	0.645	0.444	1.10089e-27	3	IPO9		ANTXR21	5.24986e-13	0.423114	0.332	0.236	1.32848e-08	4	ANTXR2		PDE5A	5.95586e-09	0.972758	0.384	0.231	0.000150713	3	PDE5A		MXD1	2.5461e-05	0.32211	0.376	0.308
									SNX25	1.48839e-25	0.300897	0.641	0.494	3.76636e-21	2	SNX25		CEP85	6.09941e-32	0.317356	0.26	0.088	1.54346e-27	3	CEP85		ASAP2	6.1716e-13	0.31418	0.7	0.635	1.56172e-08	4	ASAP2		ROCK2	7.47625e-09	0.618318	0.828	0.783	0.000189187	3	ROCK2		PRKX	2.59338e-05	0.335098	0.372	0.318
									DDX10	1.78869e-25	0.333555	0.689	0.568	4.52628e-21	2	DDX10		PDS5B	6.91912e-32	0.651228	0.777	0.647	1.75088e-27	3	PDS5B		PGAP1	6.1738e-13	0.334421	0.277	0.186	1.56228e-08	4	PGAP1		ISYNA1	7.8072e-09	0.587092	0.273	0.132	0.000197561	3	ISYNA1		KLHL18	4.77048e-05	0.321967	0.292	0.235
									PPL	1.79904e-25	0.425988	0.388	0.255	4.55248e-21	2	PPL		ATAD3B	1.02555e-31	0.658902	0.447	0.221	2.59514e-27	3	ATAD3B		FRMD8	7.27157e-13	0.335376	0.351	0.252	1.84007e-08	4	FRMD8		PBX11	8.00073e-09	0.603927	0.859	0.756	0.000202458	3	PBX1		UBAC2	5.11533e-05	0.307659	0.666	0.675
									GSPT1	2.02329e-25	0.301179	0.715	0.585	5.11993e-21	2	GSPT1		NUCKS1	1.12129e-31	0.69256	0.747	0.607	2.83742e-27	3	NUCKS1		NOVA2	9.10224e-13	0.317929	0.501	0.398	2.30332e-08	4	NOVA2		APOC3	1.38875e-08	0.547255	0.525	0.328	0.000351423	3	APOC3		ZNF652	5.49146e-05	0.376306	0.43	0.386
									WWTR1	2.7431e-25	0.373386	0.552	0.407	6.94141e-21	2	WWTR1		RBM15	1.38405e-31	0.472114	0.37	0.163	3.50234e-27	3	RBM15		TAF1D	9.53103e-13	0.396611	0.522	0.428	2.41183e-08	4	TAF1D		ACACB	1.70604e-08	0.642973	0.47	0.318	0.000431714	3	ACACB		BTG11	5.61189e-05	0.346908	0.336	0.276
									GTF2IRD1	2.80439e-25	0.320303	0.402	0.263	7.09651e-21	2	GTF2IRD1		MAST2	1.41406e-31	0.597009	0.668	0.459	3.57828e-27	3	MAST2		RAP1A	1.05763e-12	0.331184	0.663	0.585	2.67633e-08	4	RAP1A		SH3PXD2A	1.83402e-08	0.892	0.53	0.402	0.000464098	3	SH3PXD2A		HPD	5.83254e-05	0.315943	0.28	0.214
									SH3GL1	3.12515e-25	0.300921	0.554	0.409	7.90819e-21	2	SH3GL1		CTNNAL1	1.72012e-31	0.409718	0.462	0.224	4.35277e-27	3	CTNNAL1		SIPA1L3	1.16027e-12	0.336991	0.537	0.444	2.93605e-08	4	SIPA1L3		AC098829.1	1.99863e-08	1.07208	0.379	0.24	0.000505753	3	AC098829.1		CASP10	5.98556e-05	0.342235	0.306	0.253
									SPAG9	3.4264e-25	0.329267	0.817	0.727	8.6705e-21	2	SPAG9		WDR34	3.51424e-31	0.521409	0.364	0.159	8.89279e-27	3	WDR34		EGLN3	1.16345e-12	0.434635	0.3	0.21	2.9441e-08	4	EGLN3		DOCK10	2.64958e-08	0.575662	0.278	0.141	0.000670477	3	DOCK10		ARSG	6.08052e-05	0.355067	0.282	0.227
									FBXW7	3.56042e-25	0.30658	0.864	0.759	9.00964e-21	2	FBXW7		ANKRD1	3.58827e-31	1.23394	0.321	0.129	9.08013e-27	3	ANKRD1		CDR2	1.87466e-12	0.379177	0.524	0.438	4.74383e-08	4	CDR2		SORBS3	3.35981e-08	0.499197	0.293	0.155	0.000850199	3	SORBS3		ACTG1	6.52434e-05	0.308749	0.339	0.275
									RIC8B	4.05982e-25	0.307467	0.672	0.519	1.02734e-20	2	RIC8B		ANKRD36	4.2289e-31	0.76772	0.757	0.617	1.07012e-26	3	ANKRD36		GAS6	2.02364e-12	0.320684	0.29	0.197	5.12082e-08	4	GAS6		MAMDC21	3.62928e-08	0.517612	0.364	0.208	0.000918389	3	MAMDC2		CAPZA2	7.20099e-05	0.376045	0.48	0.451
									PLCB1	4.49367e-25	0.732979	0.614	0.494	1.13712e-20	2	PLCB1		AGAP1	4.75704e-31	0.487256	0.955	0.945	1.20377e-26	3	AGAP1		ISPD	2.17269e-12	0.458372	0.378	0.284	5.49798e-08	4	ISPD		PTPRG1	4.0845e-08	0.469173	0.97	0.893	0.00103358	3	PTPRG		PRKCE1	7.63137e-05	0.400366	0.664	0.655
									SLC4A7	4.84952e-25	0.328845	0.406	0.265	1.22717e-20	2	SLC4A7		SMC1A	1.33311e-30	0.520115	0.457	0.239	3.37343e-26	3	SMC1A		DHRSX	3.27469e-12	0.307496	0.494	0.396	8.28659e-08	4	DHRSX		MACROD2	4.73706e-08	1.27384	0.298	0.167	0.00119871	3	MACROD2		GALNT7	7.76002e-05	0.392762	0.334	0.276
									TSC22D2	5.14611e-25	0.341565	0.797	0.701	1.30222e-20	2	TSC22D2		NUP50	1.38075e-30	0.57366	0.526	0.296	3.49398e-26	3	NUP50		2003-03-01	3.29455e-12	0.321774	0.676	0.584	8.33687e-08	4	2003-03-01		SIK3	5.2302e-08	0.801658	0.788	0.766	0.0013235	3	SIK3		PRKCD	7.76171e-05	0.317403	0.256	0.198
									NUTM2A-AS1	5.79565e-25	0.336638	0.683	0.562	1.46659e-20	2	NUTM2A-AS1		MAMLD11	1.84869e-30	0.685925	0.664	0.434	4.67812e-26	3	MAMLD1		FAM198B1	4.14555e-12	0.349652	0.288	0.198	1.04903e-07	4	FAM198B		PLPP11	6.45239e-08	1.02548	0.662	0.575	0.00163278	3	PLPP1		STXBP5	8.19057e-05	0.35522	0.44	0.395
									SLC12A2	6.90355e-25	0.366377	0.354	0.221	1.74694e-20	2	SLC12A2		DGCR8	2.65057e-30	0.590508	0.491	0.267	6.70726e-26	3	DGCR8		NCOR2	4.86447e-12	0.396599	0.474	0.387	1.23095e-07	4	NCOR2		DCLK1	6.7735e-08	0.737959	0.278	0.142	0.00171403	3	DCLK1		ACVR1B	9.29476e-05	0.31361	0.299	0.245
									AFF4	6.96345e-25	0.305038	0.851	0.755	1.7621e-20	2	AFF4		CNTLN	2.9331e-30	0.601291	0.709	0.515	7.42221e-26	3	CNTLN		ZNF618	5.19795e-12	0.326135	0.315	0.227	1.31534e-07	4	ZNF618		AHSG	1.20244e-07	0.511408	0.313	0.172	0.00304277	3	AHSG		SAMD8	0.00011081	0.305176	0.365	0.316
									PON21	1.14802e-24	0.308912	0.841	0.756	2.90507e-20	2	PON2		HNRNPDL1	3.04752e-30	0.657264	0.832	0.668	7.71175e-26	3	HNRNPDL		GLS	7.20274e-12	0.307924	0.673	0.603	1.82265e-07	4	GLS		UBR3	1.22392e-07	0.425289	0.788	0.716	0.00309712	3	UBR3		DUSP22	0.000110915	0.316981	0.294	0.24
									WWC2	1.29202e-24	0.329189	0.872	0.767	3.26946e-20	2	WWC2		FAF1	5.7601e-30	0.47969	0.923	0.925	1.45759e-25	3	FAF1		DENND3	7.77343e-12	0.325887	0.411	0.314	1.96707e-07	4	DENND3		WTIP	1.24533e-07	0.614978	0.303	0.175	0.0031513	3	WTIP		MGST1	0.000134925	0.460287	0.278	0.225
									ITGA5	1.3038e-24	0.446729	0.368	0.242	3.29926e-20	2	ITGA5		ACTG1	6.03707e-30	0.956033	0.687	0.486	1.52768e-25	3	ACTG1		PTMA	8.18651e-12	0.316806	0.355	0.258	2.0716e-07	4	PTMA		PDGFC	1.42096e-07	0.76442	0.318	0.187	0.00359574	3	PDGFC		IGF1R	0.000135725	0.411954	0.336	0.289
									CLTCL1	1.36866e-24	0.328489	0.483	0.342	3.46339e-20	2	CLTCL1		ATP1B3	8.36066e-30	0.341759	0.264	0.096	2.11567e-25	3	ATP1B3		DHRS3	9.253e-12	0.4135	0.269	0.185	2.34147e-07	4	DHRS3		GTDC1	2.49164e-07	0.685302	0.606	0.5	0.00630511	3	GTDC1		SMAD2	0.000148409	0.371975	0.574	0.57
									KIAA1671	1.48911e-24	0.314385	0.81	0.704	3.76819e-20	2	KIAA1671		VMP11	8.95043e-30	0.607166	0.989	0.973	2.26491e-25	3	VMP1		ARHGAP5	9.97999e-12	0.394387	0.543	0.454	2.52544e-07	4	ARHGAP5		AP001347.1	3.16651e-07	0.82181	0.364	0.228	0.00801286	3	AP001347.1		ARHGEF6	0.000150387	0.347591	0.39	0.351
									PELI1	2.05476e-24	0.34462	0.547	0.398	5.19957e-20	2	PELI1		SRRM2	8.98777e-30	0.679929	0.849	0.716	2.27436e-25	3	SRRM2		TNS1	1.31403e-11	0.360708	0.619	0.555	3.32515e-07	4	TNS1		DGKH	3.55811e-07	0.784565	0.722	0.622	0.0090038	3	DGKH		LPGAT1	0.000198259	0.382306	0.454	0.43
									STXBP4	2.14989e-24	0.301012	0.51	0.357	5.44029e-20	2	STXBP4		PSIP1	1.33687e-29	0.458708	0.404	0.196	3.38295e-25	3	PSIP1		PGM2L1	1.94072e-11	0.388124	0.251	0.169	4.91098e-07	4	PGM2L1		HP1	3.59343e-07	1.03938	0.359	0.222	0.00909318	3	HP		FBXO9	0.000203739	0.3992	0.282	0.236
									MAP3K20	2.21988e-24	0.361233	0.829	0.73	5.61741e-20	2	MAP3K20		LMF2	1.93063e-29	0.437377	0.357	0.158	4.88546e-25	3	LMF2		CDYL	2.08216e-11	0.339344	0.524	0.444	5.2689e-07	4	CDYL		UNC5C	3.9412e-07	0.402451	0.848	0.74	0.00997321	3	UNC5C		BCL6	0.00024282	0.368316	0.341	0.295
									FAM13A	2.6568e-24	0.825445	0.626	0.503	6.72303e-20	2	FAM13A		ANP32B	2.90243e-29	0.493532	0.502	0.276	7.34461e-25	3	ANP32B		TSHZ1	2.85184e-11	0.328581	0.283	0.198	7.21657e-07	4	TSHZ1		INPP4B	4.47446e-07	0.723489	0.788	0.744	0.0113226	3	INPP4B		ARHGEF2	0.000256143	0.351675	0.397	0.355
									PPP1R13B	3.70932e-24	0.305857	0.703	0.557	9.38642e-20	2	PPP1R13B		MGME1	4.04456e-29	0.572355	0.428	0.219	1.02348e-24	3	MGME1		DAB2IP	3.01593e-11	0.357998	0.481	0.389	7.6318e-07	4	DAB2IP		CLU	4.58722e-07	0.487026	0.268	0.141	0.011608	3	CLU		CMTM6	0.000280543	0.383329	0.454	0.425
									TBL1XR1	8.04844e-24	0.310569	0.891	0.805	2.03666e-19	2	TBL1XR1		CEP57L1	4.29036e-29	0.489188	0.434	0.218	1.08568e-24	3	CEP57L1		NLK	3.64166e-11	0.338413	0.725	0.686	9.21521e-07	4	NLK		REV3L	4.65962e-07	0.851309	0.697	0.623	0.0117912	3	REV3L		KLHL8	0.000301758	0.385881	0.317	0.272
									ZSWIM6	8.07763e-24	0.344431	0.924	0.855	2.04404e-19	2	ZSWIM6		FUS	5.2657e-29	0.605255	0.809	0.745	1.33248e-24	3	FUS		TRIM241	7.31648e-11	0.367167	0.49	0.405	1.85143e-06	4	TRIM24		APOH	4.87595e-07	0.450577	0.263	0.142	0.0123386	3	APOH		TTC13	0.000321904	0.315183	0.332	0.288
									CHIC2	9.33627e-24	0.333221	0.722	0.6	2.36254e-19	2	CHIC2		ARHGAP10	6.19546e-29	0.637018	0.551	0.329	1.56776e-24	3	ARHGAP10		PLPP1	1.11401e-10	0.868598	0.755	0.746	2.81901e-06	4	PLPP1		COBLL1	5.35906e-07	0.565684	0.606	0.475	0.0135611	3	COBLL1		APOA1	0.000347819	0.489103	0.417	0.347
									FP236383.11	1.09051e-23	0.404204	0.939	0.875	2.75953e-19	2	FP236383.1		USP311	6.90987e-29	0.620423	0.589	0.373	1.74854e-24	3	USP31		NOTCH1	1.24255e-10	0.301348	0.478	0.388	3.14427e-06	4	NOTCH1		APOB	5.67617e-07	0.906552	0.414	0.278	0.0143636	3	APOB		YWHAZ	0.000397823	0.313055	0.463	0.435
									NAA15	1.16232e-23	0.304131	0.647	0.54	2.94125e-19	2	NAA15		LHFPL2	8.14354e-29	0.604893	0.406	0.199	2.06072e-24	3	LHFPL2		CD93	1.44775e-10	0.309555	0.436	0.344	3.66352e-06	4	CD93		ZNF7041	6.10599e-07	0.668747	0.525	0.403	0.0154512	3	ZNF704		CP	0.000426998	0.407467	0.301	0.251
									LIX1-AS11	1.76068e-23	0.303631	0.57	0.423	4.45541e-19	2	LIX1-AS1		SPIDR	1.18467e-28	0.556917	0.917	0.896	2.99781e-24	3	SPIDR		GDPD5	1.48246e-10	0.355282	0.454	0.367	3.75135e-06	4	GDPD5		ALB1	7.17115e-07	1.07614	0.641	0.515	0.0181466	3	ALB		SMURF1	0.000492879	0.328482	0.452	0.424
									MEGF9	2.0826e-23	0.419761	0.738	0.625	5.27003e-19	2	MEGF9		RMI1	1.21006e-28	0.372402	0.291	0.116	3.06207e-24	3	RMI1		SMAD3	1.7266e-10	0.307984	0.415	0.324	4.36915e-06	4	SMAD3		ARHGEF17	7.89828e-07	0.582709	0.51	0.386	0.0199866	3	ARHGEF17		DGCR2	0.000525649	0.309082	0.299	0.254
									HIVEP2	2.52883e-23	0.376615	0.762	0.636	6.3992e-19	2	HIVEP2		MTHFD1	1.24809e-28	0.428152	0.423	0.211	3.15828e-24	3	MTHFD1		ASCC31	2.758e-10	0.34807	0.66	0.608	6.97913e-06	4	ASCC3		ERC1	8.35916e-07	0.436505	0.768	0.698	0.0211528	3	ERC1		NLRC5	0.000567559	0.36806	0.41	0.374
									ACSL3	2.64448e-23	0.465743	0.735	0.618	6.69185e-19	2	ACSL3		DDX46	1.52223e-28	0.637016	0.679	0.489	3.85199e-24	3	DDX46		MTMR12	2.84077e-10	0.347049	0.441	0.365	7.18856e-06	4	MTMR12		VPS13D	8.39676e-07	0.708681	0.692	0.643	0.021248	3	VPS13D		DECR1	0.00059125	0.305831	0.407	0.388
									DGKD	3.37018e-23	0.414481	0.546	0.405	8.52825e-19	2	DGKD		AC004943.2	2.51976e-28	0.474159	0.423	0.212	6.37625e-24	3	AC004943.2		TNPO1	3.25458e-10	0.334199	0.567	0.504	8.23572e-06	4	TNPO1		GPATCH8	1.17451e-06	0.507385	0.667	0.581	0.0297211	3	GPATCH8		TMTC11	0.000602891	0.408594	0.336	0.284
									PITPNC1	5.83193e-23	0.630166	0.742	0.614	1.47577e-18	2	PITPNC1		ITGA31	2.77192e-28	0.565325	0.757	0.546	7.01435e-24	3	ITGA3		WDFY1	4.81231e-10	0.329405	0.398	0.322	1.21776e-05	4	WDFY1		FGB1	1.24222e-06	0.790948	0.434	0.295	0.0314345	3	FGB		EEF1A1	0.000748553	0.369783	0.407	0.366
									ACSL41	7.80027e-23	0.676698	0.534	0.38	1.97386e-18	2	ACSL4		TOP3A	3.23897e-28	0.422213	0.391	0.185	8.19622e-24	3	TOP3A		REEP3	7.54956e-10	0.303223	0.564	0.491	1.91042e-05	4	REEP3		TRAK11	1.39313e-06	0.478788	0.611	0.511	0.0352531	3	TRAK1		PCF11	0.000821425	0.315996	0.43	0.396
									SP100	1.0942e-22	0.305473	0.694	0.579	2.76888e-18	2	SP100		SUPT16H	3.90143e-28	0.582602	0.513	0.299	9.87257e-24	3	SUPT16H		NCALD	1.22757e-09	0.361206	0.495	0.405	3.10636e-05	4	NCALD		RBP4	1.72449e-06	0.578887	0.278	0.16	0.0436382	3	RBP4		FOXK1	0.000834904	0.333399	0.346	0.308
									ACVR1	1.61273e-22	0.304785	0.78	0.649	4.08101e-18	2	ACVR1		TBC1D31	5.31396e-28	0.348712	0.26	0.097	1.3447e-23	3	TBC1D31		CLIC4	1.46401e-09	0.371071	0.588	0.51	3.70468e-05	4	CLIC4		KLF91	1.74296e-06	0.62841	0.54	0.424	0.0441057	3	KLF9		STT3B	0.000933801	0.303694	0.496	0.476
									SIPA1L2	1.82248e-22	0.494196	0.467	0.329	4.61178e-18	2	SIPA1L2		VCL1	1.65789e-27	0.545567	0.811	0.665	4.1953e-23	3	VCL		NCK2	1.79722e-09	0.313402	0.493	0.413	4.54787e-05	4	NCK2		PPP3CC	1.8567e-06	0.567366	0.571	0.472	0.0469838	3	PPP3CC		ETS2	0.00112088	0.338759	0.397	0.355
									RAD51B	5.08066e-22	0.304092	0.672	0.523	1.28566e-17	2	RAD51B		BTG3	2.44847e-27	0.431206	0.379	0.179	6.19586e-23	3	BTG3		UACA	2.04349e-09	0.378084	0.7	0.656	5.17105e-05	4	UACA		ARHGAP17	1.87921e-06	0.688113	0.601	0.517	0.0475533	3	ARHGAP17		CEP85L	0.00128587	0.436751	0.48	0.478
									MAPRE2	2.17146e-21	0.313631	0.606	0.475	5.49489e-17	2	MAPRE2		TDP1	2.73286e-27	0.402196	0.364	0.172	6.9155e-23	3	TDP1		IGFBP4	2.44427e-09	0.330673	0.468	0.395	6.18521e-05	4	IGFBP4		SNRK	1.98409e-06	0.654015	0.394	0.281	0.0502074	3	SNRK		SMCO4	0.00144232	0.300186	0.304	0.266
									GPR39	2.8465e-21	0.353089	0.637	0.501	7.20308e-17	2	GPR39		CEP97	2.74359e-27	0.399291	0.317	0.136	6.94264e-23	3	CEP97		ITPKB	3.72327e-09	0.342661	0.546	0.467	9.42174e-05	4	ITPKB		ATP2A2	2.02744e-06	0.654673	0.566	0.458	0.0513044	3	ATP2A2		METTL9	0.00147532	0.410051	0.317	0.283
									TNS1	5.33901e-21	0.485025	0.716	0.613	1.35104e-16	2	TNS1		ARGLU1	3.7561e-27	0.593054	0.809	0.693	9.50482e-23	3	ARGLU1		ATP2B4	4.84733e-09	0.327753	0.59	0.529	0.000122662	4	ATP2B4		CMSS11	2.04405e-06	0.983104	0.455	0.338	0.0517246	3	CMSS1		HLA-C	0.00194777	0.341816	0.294	0.254
									STK38L	5.34007e-21	0.402718	0.559	0.435	1.35131e-16	2	STK38L		IFI27L1	4.35869e-27	0.348456	0.289	0.116	1.10297e-22	3	IFI27L1		EXOC3L2	4.86261e-09	0.31096	0.436	0.356	0.000123048	4	EXOC3L2		CHSY1	2.34181e-06	0.675855	0.611	0.494	0.0592594	3	CHSY1		CNOT6L	0.00229808	0.373866	0.409	0.399
									IMMP2L	8.45396e-21	0.312158	0.941	0.887	2.13928e-16	2	IMMP2L		PLCE1	5.05176e-27	0.568734	0.434	0.229	1.27835e-22	3	PLCE1		PIK3R11	6.65768e-09	0.35243	0.512	0.444	0.000168473	4	PIK3R1		TACC2	2.34224e-06	0.799745	0.374	0.262	0.0592703	3	TACC2		FBXO38	0.00249693	0.321718	0.438	0.422
									AL357793.11	2.12302e-20	0.352758	0.671	0.52	5.37231e-16	2	AL357793.1		TPM4	5.28289e-27	0.621174	0.764	0.592	1.33683e-22	3	TPM4		YPEL2	7.99318e-09	0.308358	0.34	0.264	0.000202267	4	YPEL2		TNRC6C	2.4111e-06	0.625776	0.49	0.374	0.0610129	3	TNRC6C		SSBP3	0.00289031	0.314858	0.294	0.257
									BMPR2	2.43363e-20	0.312214	0.724	0.595	6.15831e-16	2	BMPR2		ADGRE5	6.32981e-27	0.52438	0.347	0.161	1.60176e-22	3	ADGRE5		CTDSPL	1.04828e-08	0.311401	0.291	0.217	0.000265267	4	CTDSPL		YPEL2	2.4571e-06	0.592141	0.354	0.228	0.0621769	3	YPEL2		APOB	0.00290085	0.396414	0.323	0.273
									TANC2	2.49164e-20	0.420555	0.313	0.202	6.3051e-16	2	TANC2		E2F31	8.27672e-27	0.585269	0.589	0.389	2.09442e-22	3	E2F3		FLT11	1.17341e-08	0.343285	0.894	0.855	0.000296932	4	FLT1		CTBP2	2.75318e-06	0.635593	0.672	0.595	0.0696692	3	CTBP2		IL15	0.00453758	0.361151	0.461	0.445
									RDX	2.57865e-20	0.338017	0.693	0.569	6.52528e-16	2	RDX		AC092683.11	8.30298e-27	0.740555	0.753	0.572	2.10107e-22	3	AC092683.1		SIN3B	1.35912e-08	0.363701	0.374	0.3	0.000343924	4	SIN3B		FGA1	3.09426e-06	0.799681	0.409	0.277	0.0783003	3	FGA		FAR2	0.00468424	0.4169	0.391	0.365
									ANPEP	1.14382e-19	0.369313	0.555	0.426	2.89444e-15	2	ANPEP		TELO2	8.73569e-27	0.393835	0.328	0.142	2.21057e-22	3	TELO2		ZCCHC2	1.83674e-08	0.318556	0.387	0.31	0.000464786	4	ZCCHC2		MIR29B2CHG	3.31267e-06	0.677525	0.485	0.371	0.0838271	3	MIR29B2CHG		MAPK8IP3	0.00603926	0.311303	0.369	0.34
									UGDH	2.43615e-19	0.43802	0.586	0.457	6.16467e-15	2	UGDH		CCHCR1	1.1221e-26	0.393929	0.268	0.104	2.83947e-22	3	CCHCR1		NFIC	3.61095e-08	0.305551	0.489	0.413	0.00091375	4	NFIC		ZEB21	3.68363e-06	0.683636	0.808	0.797	0.0932142	3	ZEB2		AP001636.3	6.84326e-190	1.61987	0.426	0.039
									HS2ST1	2.8431e-19	0.336597	0.653	0.539	7.19445e-15	2	HS2ST1		PPARD1	1.58703e-26	0.644781	0.7	0.516	4.01598e-22	3	PPARD		SCFD21	6.31595e-08	0.301081	0.605	0.549	0.00159825	4	SCFD2		SPEN	3.90453e-06	0.484208	0.53	0.424	0.098804	3	SPEN		ADAM28	4.2528e-165	1.73011	0.7	0.142
									PLPP11	1.1248e-18	0.431373	0.824	0.724	2.84631e-14	2	PLPP1		CBX5	1.69886e-26	0.500402	0.502	0.299	4.29896e-22	3	CBX5		CMSS1	6.62399e-08	0.317847	0.448	0.373	0.0016762	4	CMSS1		ALDOB	4.31505e-06	0.682406	0.323	0.198	0.109192	3	ALDOB		RUNX2	6.97077e-155	1.54953	0.502	0.074
									ROBO1	1.65817e-18	0.340471	0.286	0.179	4.196e-14	2	ROBO1		SPATA5	2.0426e-26	0.569385	0.732	0.592	5.16879e-22	3	SPATA5		CNN3	1.08604e-07	0.35898	0.511	0.454	0.00274822	4	CNN3		SESN1	5.1217e-06	0.684647	0.47	0.36	0.129605	3	SESN1		PCNX2	3.10709e-143	1.64359	0.541	0.095
									NFKBIA	2.17104e-18	0.35742	0.548	0.418	5.49381e-14	2	NFKBIA		SLC3A2	2.12401e-26	0.342036	0.281	0.112	5.37481e-22	3	SLC3A2		LTBP11	1.17146e-07	0.335429	0.335	0.265	0.00296437	4	LTBP1		BCAS3	5.26233e-06	0.702966	0.773	0.75	0.133163	3	BCAS3		RTN11	2.54609e-93	1.81764	0.742	0.283
									ME1	2.56026e-18	0.351049	0.373	0.26	6.47874e-14	2	ME1		SLBP	2.50886e-26	0.329509	0.281	0.115	6.34868e-22	3	SLBP		RAPH1	3.85662e-07	0.321996	0.654	0.61	0.00975919	4	RAPH1		RALGAPA1	6.43554e-06	0.443235	0.758	0.672	0.162851	3	RALGAPA1		CARD11	2.08636e-87	0.951189	0.294	0.042
									ALCAM	4.28245e-18	0.304613	0.88	0.826	1.08368e-13	2	ALCAM		GUSB	3.3647e-26	0.404946	0.349	0.16	8.51437e-22	3	GUSB		PIEZO21	6.99698e-07	0.339991	0.707	0.663	0.0177059	4	PIEZO2		PAN3	6.6521e-06	0.42181	0.747	0.69	0.168331	3	PAN3		CIITA	2.54258e-75	1.45215	0.853	0.518
									C1QTNF3-AMACR	5.5777e-18	0.348006	0.7	0.597	1.41144e-13	2	C1QTNF3-AMACR		FANCL	3.54201e-26	0.669352	0.679	0.559	8.96305e-22	3	FANCL		MYH10	8.49944e-07	0.300948	0.499	0.44	0.0215078	4	MYH10		ANGPT1	6.66577e-06	0.662657	0.52	0.391	0.168677	3	ANGPT1		TENM4	1.66375e-74	1.45119	0.381	0.086
									NEBL	6.39087e-18	0.544025	0.268	0.171	1.61721e-13	2	NEBL		G2E3	3.74798e-26	0.655485	0.504	0.31	9.48427e-22	3	G2E3		PPARG1	1.91866e-06	0.309672	0.655	0.591	0.0485517	4	PPARG		TCF12	7.61559e-06	0.382473	0.889	0.831	0.192712	3	TCF12		PALD1	8.69983e-71	1.3321	0.474	0.138
									SNAP25-AS1	1.46705e-17	0.3229	0.32	0.21	3.71236e-13	2	SNAP25-AS1		SRSF4	4.45328e-26	0.515536	0.843	0.802	1.1269e-21	3	SRSF4		ADAMTS61	2.38922e-06	0.519134	0.272	0.21	0.0604593	4	ADAMTS6		DSTN	7.93912e-06	0.673078	0.429	0.323	0.200899	3	DSTN		SORL11	8.12856e-67	1.32938	0.613	0.23
									PTEN	2.90944e-17	0.302734	0.866	0.773	7.36233e-13	2	PTEN		LIMS11	4.7165e-26	0.569097	0.789	0.664	1.19351e-21	3	LIMS1		SH3BGRL2	9.36991e-06	0.317682	0.442	0.391	0.237106	4	SH3BGRL2		NAB1	9.20225e-06	0.528661	0.354	0.235	0.232863	3	NAB1		PLXDC21	5.45544e-65	1.21882	0.991	0.944
									SLC38A2	1.76073e-16	0.313744	0.915	0.87	4.45553e-12	2	SLC38A2		GALNT12	4.88651e-26	0.32982	0.279	0.112	1.23653e-21	3	GALNT12		HES11	1.51956e-05	0.418746	0.447	0.396	0.384525	4	HES1		IL1RAPL11	9.21592e-06	1.00465	0.313	0.202	0.233209	3	IL1RAPL1		FLT3	8.09699e-64	1.19375	0.273	0.049
									KLF7	4.85671e-15	0.362642	0.461	0.353	1.22899e-10	2	KLF7		UACA	5.39885e-26	0.628596	0.657	0.491	1.36618e-21	3	UACA		AC008050.1	2.29343e-05	0.464223	0.467	0.429	0.580352	4	AC008050.1		GAB21	1.0181e-05	0.604613	0.53	0.418	0.257631	3	GAB2		HLA-DPB1	5.2301e-62	1.49238	0.715	0.376
									FGF14	8.28262e-15	0.376299	0.641	0.525	2.09592e-10	2	FGF14		RPA1	5.45186e-26	0.487539	0.447	0.247	1.37959e-21	3	RPA1		CD361	2.73708e-05	0.468483	0.74	0.693	0.692618	4	CD36		RABGAP1	1.04436e-05	0.596375	0.606	0.534	0.264276	3	RABGAP1		RHOH	1.11329e-60	0.884026	0.261	0.047
									MDM2	3.24789e-14	0.535791	0.773	0.693	8.21877e-10	2	MDM2		C1orf159	5.53498e-26	0.528478	0.549	0.329	1.40063e-21	3	C1orf159		MEIS11	7.57528e-05	0.315408	0.484	0.452	1	4	MEIS1		STAG1	1.12989e-05	0.36382	0.838	0.828	0.285919	3	STAG1		CACNA2D3	1.83999e-60	0.823836	0.255	0.045
									NAV2	9.89337e-14	0.301013	0.944	0.891	2.50352e-09	2	NAV2		CCDC137	6.58294e-26	0.475254	0.291	0.122	1.66581e-21	3	CCDC137		GAB1	0.000279331	0.312124	0.539	0.506	1	4	GAB1		SHPRH	1.14655e-05	0.49979	0.566	0.473	0.290134	3	SHPRH		ANKRD441	3.06776e-60	1.12571	0.934	0.799
									THSD4	9.10976e-13	0.316224	0.828	0.737	2.30522e-08	2	THSD4		PRTFDC1	7.00101e-26	0.489613	0.438	0.235	1.77161e-21	3	PRTFDC1		SORBS2	0.00118334	0.355582	0.334	0.297	1	4	SORBS2		FRMD4A1	1.22479e-05	0.630865	0.793	0.701	0.309934	3	FRMD4A		CSF2RA1	1.18474e-59	1.25239	0.808	0.465
									GK	1.11345e-11	0.301683	0.838	0.78	2.81759e-07	2	GK		COMMD4	7.11559e-26	0.372439	0.251	0.095	1.8006e-21	3	COMMD4		PLCXD3	0	2.33832	0.497	0.054	0	5	PLCXD3		MOB3B	1.23669e-05	0.716772	0.323	0.214	0.312944	3	MOB3B		MAML31	4.2795e-57	1.1874	0.889	0.66
									TGFBI	3.72474e-11	0.310793	0.423	0.339	9.42546e-07	2	TGFBI		HSPD1	8.14253e-26	0.665313	0.602	0.39	2.06047e-21	3	HSPD1		ANO21	0	2.21595	0.809	0.219	0	5	ANO2		ITPKB	1.28092e-05	0.601281	0.288	0.178	0.324136	3	ITPKB		HLA-DPA1	9.09478e-56	1.34224	0.592	0.257
									RND3	4.83634e-11	0.313789	0.669	0.574	1.22384e-06	2	RND3		TBCD	8.31877e-26	0.570525	0.56	0.364	2.10506e-21	3	TBCD		KIAA1549L	0	2.09405	0.34	0.016	0	5	KIAA1549L		ST6GAL1	1.32565e-05	0.457252	0.399	0.275	0.335456	3	ST6GAL1		MEF2C1	3.58535e-55	1.2067	0.874	0.609
									LINC02015	5.43921e-10	0.308161	0.472	0.376	1.37639e-05	2	LINC02015		QSER1	9.62478e-26	0.618252	0.698	0.533	2.43555e-21	3	QSER1		SLC44A5	0	2.07379	0.393	0.038	0	5	SLC44A5		ZNF609	1.37839e-05	0.407425	0.687	0.591	0.348802	3	ZNF609		SFMBT21	7.6209e-54	1.53428	0.865	0.623
									TMEM45A	5.04611e-09	0.319629	0.734	0.654	0.000127692	2	TMEM45A		SLC38A12	1.12312e-25	0.557742	0.794	0.65	2.84205e-21	3	SLC38A1		MYOF	0	1.97936	0.675	0.142	0	5	MYOF		MKLN11	1.43398e-05	0.344734	0.859	0.787	0.362869	3	MKLN1		HTR7	4.93708e-53	0.851154	0.285	0.062
									PHLDB2	1.02127e-08	0.324467	0.82	0.747	0.000258432	2	PHLDB2		TTL	1.40211e-25	0.486736	0.409	0.216	3.54805e-21	3	TTL		BNC2	0	1.73395	0.519	0.078	0	5	BNC2		COMMD1	1.48302e-05	0.564832	0.561	0.462	0.375278	3	COMMD1		FOXN3	1.30399e-52	0.859408	0.967	0.906
[truncated: 3,762 more rows]
[truncated: 3 more columns]

## Sheet: Table 4
GO RESULTS
HUMAN HEPATOCYTES
Cluster 0											Cluster 1											Cluster 2											Cluster 3											Cluster 4
[truncated: 2,793 more rows]
[truncated: 648 more columns]

## Sheet: Table 5
HUMAN INTERACTOME													MOUSE INTERACTOME
[truncated: 54,555 more rows]

## Sheet: Table 6
ANTIBODIES_REAGENTS
[truncated: 101 more rows]
