# Supplementary material for: Multimodal decoding of human liver regeneration
Source: Nature. 2024 May 1;630(8015):158–65. doi: 10.1038/s41586-024-07376-2 (PMC11153152; doi:10.1038/s41586-024-07376-2)
Supplement: Supplementary file 19 — Source Data Fig. 2 [file 41586_2024_7376_MOESM19_ESM.xlsx]

## Sheet: panel i
Source data available in Supplementary Table 3

## Sheet: panel j
hrs	% Anxa2+ hepatocytes
0	0	0	0
18	0	0	0
24	3.01003	0.565771	0	0	0	0
30	1.23997	3.99202	1.98413	7.2479	3.4005	9.48746
36	12.948	10.587	16.847	12.7096	16.2482	18.3656
42	28.8136	20.1333	23.6045	24.1012	28.719	18.8834
48	13.2921	6.74847	16.0784	16.4021	11.9804	15.0168
72	7.07071	6.56934	3.21199	5.77465	8.41924	5.89452
96	7.62032	6.31808	3.09735	3.93487	3.92927	1.9697
