# Supplementary material for: Multimodal decoding of human liver regeneration
Source: Nature. 2024 May 1;630(8015):158–65. doi: 10.1038/s41586-024-07376-2 (PMC11153152; doi:10.1038/s41586-024-07376-2)
Supplement: Supplementary file 20 — Source Data Fig. 3 [file 41586_2024_7376_MOESM20_ESM.xlsx]

## Sheet: panel a
hrs	Ki67													Necrosis
0	0.64	0.9	0.74											0	0	0
3	0.8	0.79	0.73											0	0	0
6	0.77	0.56	0.81											15.6375	14.0569	13.0134
12	0.4	0.65	0.23											17.2455	14.6086	14.2366
18	0.98	0.34	0.63											16.7812	15.3342	24.0974
24	0.230587	0.184073	0.101729	0.172391	0.117833	0.240507	0.549749	0.584022						29.1028	25.3607	17.3878	19.5814	21.484	18.1193	15.4557	21.6914
30	0.494766	0.809148	0.213342	0.626909	0.128713	0.552431	0.0680797	0.202908						19.4775	26.1199	20.9342	29.7527	22.3432	21.7452	18.6994	19.523
36	0.182994	0.929316	1.09474	0.228235	1.79997	0.514043	1.97421	0.393962						20.8687	18.6496	23.456	18.3508	17.9559	25.4431	11.7011	21.2836
42	0.558398	0.530379	0.571802	0.188175	1.83715	0.880857	0.550081	0.327676						20.3221	19.149	17.3972	7.10224	13.7231	14.5747	15.0621	15.8971
45	0.184857	0.252872	0.754085	1.52807	0.950853	1.68128	2.47352	1.50602						13.3203	14.4419	11.9676	10.7702	15.7076	12.2624	11.1094	15.9247
48	6.7646	1.16701	0.897026	5.99553	4.07534	2.58825	1.45153	1.08088						10.4919	8.30144	9.49884	12.2687	13.211	4.44029	7.78175	8.19291
72	10.05	2.74	7.54	13.88	13.28	8.05	4.51	7.88645						6.3594	0.876283	2.34922	6.21578	2.72094	3.00824	2.59383	3.33222
96	2.8	4.75	4.5	3.47636	5.3955	2.03049	6.98	2.64						5.06179	2.6376	2.41227	1.37954	1.94371	1.17441	1.01382	1.05517

## Sheet: panel c
	APAP					Uninjured
%BrdU negative/GS+ hepatocytes	81.8	93.7	77.6	49.3		100	99	97.6	99.8

## Sheet: panel f
Mean hepatocyte track length (um)
Mouse ID	PNR				RVR
2	54.47	47.42	52.25		49.85	39.28	43.72
5	74.99	85.67	103.1		68.03	72	91.01
1	79.28	92.24			63.08	86.44
Hepatocyte displacement length (um)
Mouse ID	PNR				RVR
2	9.116	8.82	10.3		8.104	6.648	8.376
5	10.32	11.52	11.49		10.6	10.45	9.376
1	13.35	10.89			12.47	8.751
Mean hepatocyte speed (um/min)
Mouse ID	PNR				RVR
2	0.3195	0.2809	0.3142		0.2593	0.2275	0.253
5	0.4183	0.4137	0.4346		0.3681	0.3726	0.3378
1	0.3849	0.4672			0.2945	0.4369

## Sheet: panel g
SD ellipticity prolate
Mouse ID	PNR				RVR
2	0.1169	0.0979	0.1113		0.101	0.0907	0.103
5	0.1157	0.1133	0.1183		0.1117	0.1086	0.1014
1	0.1252	0.1467			0.1107	0.1414
SD ellipticity oblate
Mouse ID	PNR				RVR
2	0.107	0.0932	0.1075		0.0955	0.084	0.0923
5	0.1064	0.1142	0.1192		0.1066	0.1083	0.1005
1	0.1194	0.1314			0.0967	0.1298
SD sphericity
Mouse ID	PNR				RVR
2	0.064622	0.053987	0.057753		0.048061	0.047226	0.050806
5	0.059319	0.057603	0.061148		0.056186	0.05472	0.053209
1	0.091665	0.08312			0.085293	0.068376
