# Supplementary material for: Multimodal decoding of human liver regeneration
Source: Nature. 2024 May 1;630(8015):158–65. doi: 10.1038/s41586-024-07376-2 (PMC11153152; doi:10.1038/s41586-024-07376-2)
Supplement: Supplementary file 21 — Source Data Fig. 4 [file 41586_2024_7376_MOESM21_ESM.xlsx]

## Sheet: panel b
	shScrmb												shAnxa2
48	12.987	14.8585	20.6858	16.9654	18.3076	13.0145	11.7523	13.0094	16.006	17.9317	25.1603		0	0	0	0	0	0	0	0	0	0	0
72	11.7371	7.69231	10.3896	5.89198	13.3981	7.30994	11.0181	5.9633	10.5105				0	0	0	0	0	0	0	0	0

## Sheet: panel d
hrs	shScrmb											shAnxa2
0	0	0	0	0								0	0	0	0
24	16.4983	20.5971	25.4821	20.3986	27.5408	24.1056	24.2694	17.4102				20.5658	27.504	14.9047	18.3184	23.246	18.9482	27.1784	24.0254
48	13.6274	4.40079	8.59716	11.1349	8.03179	8.61056	12.4859	10.013	11.2092	13.1534	7.30297	11.4998	14.2026	15.7676	11.426	19.0119	14.0831	13.496	11.4127	13.2982	15.1789	16.2357
72	2.99056	3.33222	2.64869	3.80457	4.2352	1.9659	1.36699	2.62886				4.80042	11.6003	3.68996	2.8253	4.1783	6.7524	5.52334	4.99568
96	0	0	0.572649	0	0.390862	0.791564	1.67864	1.93047				2.43942	1.11093	2.12612	2.1488	3.87189	2.18371	0.907772	1.92358
168	0.732996	0	0	0	0	0	0	0				1.22705	0.586196	0.312874	0.975671	0.123561	0.106109	0.652879	0.175665

## Sheet: panel e
hrs	shScrmb											shAnxa2
0	0.0534616	0.310658	0.0534058	0.693674								0.239083	0.0900843	0.114012	0.0626213
24	0.0991291	0.490867	0.0930124	0.0738397	0.0664562	0.293219	0.11957	0.276912				0.0797703	0.129639	0.309041	0.170254	0.229572	1.12496	0.422535	0.229559
48	2.1938	1.34997	5.75085	6.10212	1.56302	4.73506	1.53856	3.56022	2.47153	3.83444	5.95971	1.75953	0.544231	3.88276	3.46366	8.70484	2.1632	3.05623	5.53749	7.94778	3.69707	2.83775
72	7.88645	5.92311	5.44207	11.3678	13.0366	7.68209	12.492	18.3708				23.7991	24.7517	14.0281	4.33166	6.48121	8.64824	7.69784	14.8032
96	5.85767	3.08599	0.524066	3.65985	1.86651	3.41052	4.27843	0.985656				4.92927	0.561411	1.52587	4.79698	4.23235	3.07226	0.933249	1.82087
168	4.83356	3.72306	1.54599	2.85747	0.877684	0.714106	1.64458	1.1551				4.55383	4.81657	4.4489	0.67799	2.70682	4.61005	3.40196	1.51342
