# Supplementary material for: Multimodal decoding of human liver regeneration
Source: Nature. 2024 May 1;630(8015):158–65. doi: 10.1038/s41586-024-07376-2 (PMC11153152; doi:10.1038/s41586-024-07376-2)
Supplement: Supplementary file 22 — Source Data Extended Data Fig. 7 [file 41586_2024_7376_MOESM22_ESM.xlsx]

## Sheet: panel a
ANXA2+ hepatocytes in the PNR (%)
0	24	30	36	42	48	72
0	0.162206	7.40088	33.448	16.6474	16.02	14.3167
0	0	10.9453	28.5456	22.6175	16.622	8.37359
0	0.220264	13.1397	19.8857	23.6034	20.7736	11.6183
0	0	13.1991	20.6836	19.7747	19.9552	12.0936
	0	7.28543	27.9915	21.954	19.2961	12.4756
	0.186741	14.3984	30.5195	22.735	18.2081	6.73235
	0.109529	14.0794	23.4705	22.9709	16.7905	6.05096
	0	11.747	27.2381	16.0434	14.5903	17.1084

## Sheet: panel b
ANXA2+ hepatocytes (%) MALE
hrs	PP							RVR							PNR
36	0	0	0	0	0	0		0	0	0	0	0	0		12.948	10.587	16.847	12.7096	16.2482	18.3656
42	0	0	0	0	0	0		0	0	0	0	0	0		28.8136	20.1333	23.6045	24.1012	28.719	18.8834
48	0	0	0	0	0	0		0	0	0	0	0	0		13.2921	6.74847	16.0784	16.4021	11.9804	15.0168

## Sheet: panel c
ANXA2+ hepatocytes (%) FEMALE
hrs	PP									RVR									PNR
36	0	0	0	0	0	0	0	0		0	0	0	0	0	0	0	0		33.448	28.5456	19.8857	20.6836	27.9915	30.5195	23.4705	27.2381
42	0	0	0	0	0	0	0	0		0	0	0	0	0	0	0	0		16.6474	22.6175	23.6034	19.7747	21.954	22.735	22.9709	16.0434
48	0	0	0	0	0	0	0	0		0	0	0	0	0	0	0	0		16.02	16.622	20.7736	19.9552	19.2961	18.2081	16.7905	14.5903

## Sheet: panel d
	Anxa2 pos									Anxa2 neg
36h	-0.00523	0.000269	-0.00268	-0.00383	-0.01083	-0.00753	-0.00883	-0.01068		0.009819	0.010869	0.008669	0.002569	0.004219	0.003469	0.003969	0.005769
42h	-0.00793	-0.00588	-0.00153	-0.00863	-0.02263	0.006419	-0.00708	-0.02218		0.010019	0.007019	0.010869	0.000819	0.010769	0.011769	0.005869	0.012319
48h	-0.02395	-0.0253	-0.00615	0.007047	-0.00885	0.013447	-0.0033	0.006947		0.002097	0.005297	0.000997	0.011947	0.003397	0.015247	0.001497	-0.00035

## Sheet: panel e
ZO-1 area/hepatocyte (%)
Peri-portal	Peri-central
36.1278	41.3435
43.1276	39.7641
29.4045	33.4678

## Sheet: panel f
ZO-1 area/hepatocyte in PNR (%)
24	30	36	42	48
34.2593	23.0003	47.4315	38.9674	21.5818
48.7889	17.9528	42.5164	39.8692	43.8901
47.6384	43.0685	55.8849	35.8382	35.4847
26.6729		38.0176	47.2601	50.6446
17.6623	8.70608	33.2172	32.5512	35.9389
35.0824	41.636	44.5256	36.3877	44.037
35.581	38.3551	45.1533	25.9185	47.8674
25.4236	40.9445	41.9717	23.3932	56.3796

## Sheet: panel j
TdTomato+ hepatocytes (%)
	0					24					48					72					day7
%RFP+HNF+	99.89	99.79	99.98	99.34	99.99	97.14	99.53	99.56			99.55	98.22	99.98	100		99.9881	99.6119	99.9817			99.9715	99.9906	99.9823

## Sheet: panel k
ANXA2+ TdTomato+/TdTomato+ hepatocytes (%)
	36					42					48
	100	100	100			100	100	100			100	100	100	100
