# Supplementary material for: Multimodal decoding of human liver regeneration
Source: Nature. 2024 May 1;630(8015):158–65. doi: 10.1038/s41586-024-07376-2 (PMC11153152; doi:10.1038/s41586-024-07376-2)
Supplement: Supplementary file 23 — Source Data Extended Data Fig. 8 [file 41586_2024_7376_MOESM23_ESM.xlsx]

## Sheet: panel b
hrs	Ki67												Necrosis
0	0.552647	0.331868	0.370395	0.193349									0	0	0	0
24	0.305182	0.21429	0.325027	0.453172	0.181556	0.413591	0.353756	0.777177					22.6747	16.873	5.45966	11.1653	12.9073	15.9252	19.0007	19.5401
30	0.486717	0.307413	0.649585	0.433264	0.0462749	0.127383	0.080064	0.00895335					11.4659	17.2356	21.0663	12.6993	34.9315	15.2272	10.5729	15.1631
36	0.220569	0.0536366	0.0226886	0.0822404	0.00530504	0.189197	0.134135	0.85927					21.578	19.8067	20.47	17.7631	17.2909	20.3554	40.3322	20.1967
42	0.0545984	0.0895696	0.18876	0.312632	0.341849	0.325361	0.348832	0.333868					7.87188	8.04125	11.1971	12.7037	8.77314	14.2053	8.17513	14.7185
48	0.232218	1.13043	0.489656	1.58054	0.337571	2.25019	1.74765	2.29546					6.41156	9.45788	6.5283	8.80003	10.5828	9.36344	7.51723	8.1391
72	2.32847	2.92147	3.26826	3.64559	4.06809	5.55224	2.80009	3.86154					5.0249	4.83752	1.74301	4.78826	6.19008	4.68873	2.14057	5.845

## Sheet: panel c
hrs	Ki67									hrs	Necrosis
0	0.64	0.9	0.74							0	0	0	0
30	0.494766	0.809148	0.213342	0.626909	0.128713	0.552431	0.0680797	0.202908		30	19.4775	26.1199	20.9342	29.7527	22.3432	21.7452	18.6994	19.523
72	10.05	2.74	7.54	13.88	13.28	8.05	4.51			72	6.3594	0.876283	2.34922	6.21578	2.72094	3.00824	2.59383
336	0.441855	0.36703	0.513347	0.503497						336	0.184411	0.10443	0	0.0922828

## Sheet: panel d
%BrdU negative/GS+ hepatocytes
	Uninjured	APAP
	98.37	94.6382
	97.6378	84.5422
	98.8841	87.3371
	97.4116	86.8429
		77.7003
		90.2923

## Sheet: panel e
non-IVM	IVM
18.1333	16.9219
18.0203	17.6192
16.6399	19.5954

## Sheet: panel f
non-IVM	IVM
0.219608	0.0554862
1.03922	0.323092
0.878968	1.0596

## Sheet: panel g
non-IVM	IVM
22.1667	19.7885
24.0769	23.2777
19.468	21.3018

## Sheet: panel h
Wound volume (%)
	Start	End
	100	73.0818
	100	90.0525
	100	78.719
	100	78.1866
	100	83.0912

## Sheet: panel j
Hepatocyte volume (um3)
PNR	START	END		RVR	START	END
	4105.95	3920.23			3843.08	3509.52
	4115.95	4877.83			3397.86	3877.17
	6249.15	6602.44			4975.47	4766.57
