# Supplementary material for: Multimodal decoding of human liver regeneration
Source: Nature. 2024 May 1;630(8015):158–65. doi: 10.1038/s41586-024-07376-2 (PMC11153152; doi:10.1038/s41586-024-07376-2)
Supplement: Supplementary file 24 — Source Data Extended Data Fig. 9 [file 41586_2024_7376_MOESM24_ESM.xlsx]

## Sheet: panel c
Anxa2 mRNA fold change
hrs post plating	0				24				48
	1.08608	1.03974	1.32579		19.1944	18.7463	25.5257		33.5609	73.8466	59.4461

## Sheet: panel d
Anxa2 mRNA fold change
	Scrmb			ANXA2
	1.08355	1.07947	1.02905	0.0136408	0.0553804	0.0556401

## Sheet: panel e
Wound closure (%)
	Scrmb	Anxa2
	35.7091	25.8341
	39.7879	21.076
	39.1528	19.5133

## Sheet: panel f
Hepatocytes EdU+ (%)
	Scrmb				Anxa2
	4.01397	3.7356	3.68563		3.8143	3.40123	3.50959

## Sheet: panel g
Met mRNA fold change
	Scrmb			Anxa2
	1.0852	1.05049	1.0302	0.995408	1.06545	0.947414

## Sheet: panel h
hrs	shScrmb									shAnxa2
0	42	144	54	34						122	72	44	84
24	8540	9000	5100	8380	8320	7900	8700	1280		10220	8020	3440	7820	6440	2120	6940	7200
48	432	1431	741	672	585	927	396	366		1092	728	1152	1082	1210	1014	1052	1254
72	69	123	36	120	27	105	27	69		144	114	100	42	120	95	118	84
96	60	117	42	48	24	51	30	45		84	48	104	44	58	116	70	56
168	21	15	18	24	30	15	24	33		56	54	44	44	32	56	38	30

## Sheet: panel i
shScrmb	shAnxa2
16.3306	0
14.4509	0
19.5652	0
14.8741	0
15.2334	0
16.2011	0
15.3664	0
19.2029	0
17.341	0
	0
	0

## Sheet: panel j
shScrmb	shAnxa2
-0.00933	0.002073
-0.01363	-0.00063
-0.00103	0.000973
-0.00243	0.006773
0.002273	0.005673
-0.01403	0.004373
-0.00373	0.005073
0.006573	0.012373
-0.00593	0.001973
	-0.00303
	0.017273

## Sheet: panel k
hrs	shScrmb												shAnxa2
24	31.3085	41.0432	45.3192	62.9562	54.6483	41.7224	55.0319	39.7147					30.9746	39.7613	57.3067	40.097	65.3508	46.2914	40.2603	46.4635
48	20.476	30.503	58.6785	30.8014	48.5711	46.4661	35.3707	73.9295	33.2299	33.2299			46.0818	63.2632	37.3189	30.7826	22.5414	44.7495	63.7478	70.5644	70.5854	29.0066	52.5194
72	34.5585	34.995	57.2108	76.5922	61.8464	42.7432	34.8978	25.4741					53.8531	26.2746	29.118	54.8767	60.7697	51.3421	33.5697	47.242

## Sheet: panel l
F480+/Cypher5e+ BMDM (%)
	Scrmb	ANXA2
	36.3667	43.1333
	38.7667	38.3333
