# Supplementary material for: Multimodal decoding of human liver regeneration
Source: Nature. 2024 May 1;630(8015):158–65. doi: 10.1038/s41586-024-07376-2 (PMC11153152; doi:10.1038/s41586-024-07376-2)
Supplement: Supplementary file 25 — Source Data Extended Data Fig. 10 [file 41586_2024_7376_MOESM25_ESM.xlsx]

## Sheet: panel a
Anxa2+ CD45 cells (%)
hrs	Scrmb													Anxa2
0	20.0128	20.9986	16.272	25.9242										20.601	16.2325	24.1061	23.0928
24	55.1219	62.1139	51.0282	62.6396	57.489	58.7354	55.3701	53.1373						56.7496	38.8536	57.5634	52.6088	66.4906	50.221	66.1403	42.1982
48	60.724	65.2586	68.7609	62.7984	56.1453	78.7462	70.3572	57.9323	71.0971	60.6732				73.9006	71.9377	59.1483	68.4694	67.0841	69.6791	66.1265	69.4479	69.8068	71.6297	56.3814
72	38.0289	31.6423	53.8119	34.9978	50.1698	49.0718	54.4917	40.6567						30.5466	36.9611	44.7603	54.5765	40.8231	49.6439	49.5084	37.7438

## Sheet: panel b
Anxa2+ PDGFRb cells (%)
hrs	Scrmb													Anxa2
0	24.4737	30.8249	15.1284	22.2659										18.9266	13.3222	26.0274	27.4535
24	43.857	49.9192	50.3062	43.6649	47.3239	40.1196	43.3496	39.7872						33.683	31.2095	45.539	44.8257	34.0364	46.5613	61.7619	38.135
48	79.8375	68.6647	75.6314	81.4013	60.9299	52.3929	78.828	62.6603	77.0124	72.925				74.8566	82.2624	61.5026	70.6182	77.1414	67.2011	79.3747	66.0677	76.6932	57.9473	74.0161
72	61.6812	68.6944	88.0715	80.2462	73.5757	94.5068	72.7452	85.1875						99.9472	99.9254	75.1813	83.5418	63.4562	57.404	48.9726	83.7325

## Sheet: panel c
Anxa2+ CD31 cells (%)
hrs	Scrmb													Anxa2
0	31.133	21.0474	28.7391	24.0336										23.4213	35.8285	28.9949	28.2806
24	47.504	45.2279	42.2646	38.3406	32.6877	38.7934	38.1539	46.7562						37.4163	33.5976	44.7617	39.8665	40.9547	38.5207	41.8991	45.9039
48	64.7033	52.477	45.2061	59.7621	52.6055	62.1967	49.3976	55.5509	53.3535	61.6108				55.7227	41.9514	47.2906	56.1143	59.3875	52.3103	48.9686	66.5097	57.5218	47.0134	44.5106
72	34.8395	35.0895	31.931	33.8854	33.5927	28.2885	32.6543	34.9555						38.3237	35.0143	30.5564	36.1981	38.8408	42.8675	42.2226	37.8101

## Sheet: panel d
Anxa2+ CD45 cells/mm2
hrs	Scrmb													Anxa2
0	0.52084	0.474848	0.435746	0.463246										0.372579	0.33754	0.461902	0.52056
24	0.945914	0.733364	0.903525	0.749527	0.762192	0.401153	0.911596	1.05313						0.573281	1.02721	0.745203	0.689064	0.917361	0.707212	0.744409	0.670412
48	0.768057	0.870502	0.851263	1.04033	0.601695	0.647908	0.933079	0.775196	0.725744	0.883298				0.792479	0.639828	0.719327	0.945929	0.856986	0.979599	0.662566	0.946634	0.949511	0.820139	1.10255
72	0.739847	0.605015	0.751308	0.541158	0.679846	0.571917	0.730804	0.737203						0.71074	0.661893	0.743358	0.578339	0.699651	0.764192	0.597868	0.455781
Anxa2+ PDGFRb cells/mm2
hrs	Scrmb													Anxa2
0	0.327336	0.27986	0.0968425	0.297535										0.315384	0.269499	0.273087	0.158321
24	0.37654	0.31908	0.36028	0.3193	0.417227	0.240162	0.302725	0.397101						0.317655	0.30526	0.540388	0.297786	0.457337	0.244464	0.305413	0.350178
48	0.90256	0.725003	0.218247	1.14886	0.432054	0.575744	1.13038	0.667044	0.742795	1.10403				0.641231	0.691271	0.723165	0.499494	0.730723	0.949142	0.466719	0.816484	0.649143	0.568786	0.677722
72	0.313213	0.461817	0.66888	0.472877	0.302532	0.423094	0.411415	0.432424						0.410272	0.461147	0.692545	0.534966	0.495612	0.433417	0.0531596	0.36095
Anxa2+ CD31 cells/mm2
hrs	Scrmb													Anxa2
0	0.768871	0.687754	0.82565	0.828423										0.726591	0.824661	0.851879	0.757966
24	0.964257	0.866134	1.13484	0.940559	0.971519	0.986244	0.903255	0.952648						0.834518	0.89193	0.890473	0.948502	0.90668	1.15333	1.08573	0.994998
48	1.07792	0.912945	0.921693	0.984112	0.743985	1.07963	1.02061	1.02934	1.01029	1.02887				1.07887	0.851137	1.13298	1.00146	0.921775	0.956066	0.817003	0.971573	0.991651	1.09435	1.05227
72	0.906479	1.03396	0.942889	0.988946	1.06206	0.919193	1.0189	1.09759						0.92986	0.912848	0.93562	0.933889	1.01879	1.06903	0.901525	0.952077
